# Supplementary material for: 3D genome alterations associated with dysregulated HOXA13 expression in high-risk T-lineage acute lymphoblastic leukemia
Source: Nat Commun. 2021 Jun 17;12:3708. doi: 10.1038/s41467-021-24044-5 (PMC8211852; doi:10.1038/s41467-021-24044-5)
Supplement: Supplementary file 5 — Supplementary Data 2 [file 41467_2021_24044_MOESM5_ESM.xlsx]

## Sheet:  T-ALL vs normal T
genename	baseMean	log2FoldChange	lfcSE	stat	pvalue	padj	expression	compartment	Dscore	loop	chromatin-variation	TF
ABCA4	144.395	8.93854	1.65758	5.39254	6.95e-08	8.98e-07	up	B2A	increased	N	up	NA
ABL1	1600.98	1.38838	0.260056	5.33878	9.36e-08	1.17e-06	up	A2A	N	enhanced	up	NA
ABTB2	166.472	2.63443	0.867961	3.03519	0.00240383	0.00836483	up	A2A	N	enhanced	up	NA
ACACA	679.764	1.21023	0.246539	4.90888	9.16e-07	8.93e-06	up	A2A	increased	N	up	NA
ACADM	825.517	1.46358	0.26957	5.42932	5.66e-08	7.44e-07	up	B2B	N	enhanced	up	NA
ACPT	16.9621	1.71093	0.551113	3.10449	0.00190606	0.00692083	up	A2A	increased	N	up	NA
ADAMTS2	28.8209	6.61529	1.74464	3.79177	0.000149577	0.000785306	up	A2A	N	enhanced	up	NA
ADCYAP1	46.6701	7.10384	2.36777	3.00023	0.00269777	0.00925546	up	A2A	increased	N	up	NA
ADRBK2	965.723	3.70635	0.477565	7.76095	8.43e-15	4.66e-13	up	other	N	enhanced	up	NA
AFF2	447.236	4.16748	0.699968	5.95381	2.62e-09	4.66e-08	up	B2A	increased	N	up	AF-4
AFF3	778.349	3.13222	0.485991	6.44501	1.16e-10	2.73e-09	up	A2A	increased	N	up	AF-4
AGPAT5	557.114	1.26415	0.253845	4.98002	6.36e-07	6.47e-06	up	A2A	N	enhanced	up	NA
AJAP1	496.981	8.26446	1.50288	5.49909	3.82e-08	5.24e-07	up	A2A	increased	inconsistent	up	NA
AKR1C3	452.059	4.57429	0.599073	7.63561	2.25e-14	1.14e-12	up	B2A	increased	N	up	NA
ALDH1A2	2240.07	10.4446	2.46449	4.23803	2.25e-05	0.000150411	up	B2A	N	N	up	NA
AMD1	2056.02	1.22411	0.390977	3.13089	0.00174278	0.0064237	up	A2A	increased	N	up	NA
AMOTL2	9.73475	5.04944	1.46395	3.44919	0.000562281	0.0024718	up	A2A	N	enhanced	up	NA
ANGPT1	259.11	7.80593	1.04164	7.49386	6.69e-14	3e-12	up	B2A	increased	N	up	NA
ANKRD33B	247.846	3.03464	1.00938	3.00645	0.00264314	0.00908759	up	A2A	N	enhanced	up	NA
ANTXR1	165.383	9.1343	1.73984	5.25007	1.52e-07	1.81e-06	up	A2A	N	enhanced	up	NA
APCDD1	8.0553	4.761	1.55248	3.0667	0.00216436	0.00769126	up	A2A	increased	N	up	NA
APOE	64.768	3.95116	0.870466	4.53913	5.65e-06	4.46e-05	up	A2A	increased	N	up	NA
ARHGAP22	85.9552	8.18801	1.63697	5.00193	5.68e-07	5.85e-06	up	A2A	increased	enhanced	up	NA
ARHGAP24	12.8982	5.44336	1.49335	3.64506	0.000267333	0.00130224	up	B2A	N	N	up	NA
ARHGAP29	189.044	7.16785	1.60703	4.4603	8.18e-06	6.22e-05	up	B2B	increased	N	up	NA
ARL5B	726.992	1.81401	0.580696	3.12386	0.00178494	0.00655222	up	other	increased	N	up	NA
ARMC6	630.612	1.23782	0.263346	4.70036	2.6e-06	2.24e-05	up	A2A	increased	N	up	NA
ARMCX1	213.441	4.77919	0.482147	9.91231	3.68e-23	7.05e-21	up	A2A	N	enhanced	up	NA
ARNTL2	59.3629	5.05595	0.959183	5.27109	1.36e-07	1.64e-06	up	other	increased	N	up	bHLH
ARPP21	1228.02	8.41906	0.722439	11.6537	2.2e-31	8.54e-29	up	B2A	increased	N	up	NA
ASAP2	64.1778	3.59992	0.845416	4.25817	2.06e-05	0.000139184	up	A2A	N	enhanced	up	NA
ASPM	504.877	4.12051	0.601457	6.85087	7.34e-12	2.19e-10	up	B2B	N	enhanced	up	NA
ASRGL1	170.202	3.70388	1.05737	3.50291	0.000460205	0.0020823	up	A2A	N	enhanced	up	NA
ATAD5	417.329	1.22109	0.38348	3.18424	0.00145136	0.00552376	up	A2A	N	enhanced	up	NA
ATP6V0A4	13.8864	6.29082	1.85339	3.39423	0.000688215	0.00292955	up	A2A	increased	N	up	NA
ATP6V1H	388.365	1.10855	0.280408	3.95334	7.71e-05	0.00043876	up	A2A	increased	N	up	NA
ATXN10	1264.83	1.15758	0.167148	6.92546	4.35e-12	1.35e-10	up	B2A	N	N	up	NA
AURKC	12.9938	3.25245	0.872404	3.72814	0.000192897	0.000983646	up	other	increased	N	up	NA
B3GNT2	1467.29	2.24405	0.453146	4.95217	7.34e-07	7.34e-06	up	A2A	increased	inconsistent	up	NA
B3GNTL1	315.635	1.58741	0.507349	3.12884	0.00175498	0.00646535	up	A2A	increased	N	up	NA
B4GALT6	524.116	5.47691	0.578654	9.46491	2.94e-21	4.31e-19	up	A2A	N	enhanced	up	NA
BAALC	797.993	9.55552	1.54304	6.19267	5.92e-10	1.21e-08	up	A2A	increased	enhanced	up	NA
BAD	222.773	1.36568	0.233632	5.84543	5.05e-09	8.51e-08	up	A2A	increased	N	up	NA
BAMBI	47.2689	6.59813	1.71555	3.84606	0.00012003	0.000649393	up	A2A	N	enhanced	up	NA
BARD1	275.66	2.06079	0.410618	5.01876	5.2e-07	5.43e-06	up	B2B	increased	N	up	NA
BAZ2B	1128.13	1.41329	0.415706	3.39973	0.000674534	0.0028845	up	A2A	N	enhanced	up	MBD
BCAM	30.9797	7.43328	1.71827	4.32602	1.52e-05	0.000106097	up	A2A	increased	N	up	NA
BCAT1	418.998	6.38194	0.776465	8.21922	2.05e-16	1.46e-14	up	B2B	N	enhanced	up	NA
BCL11A	596.328	7.86443	0.778653	10.1	5.52e-24	1.15e-21	up	B2A	increased	enhanced	up	zf-C2H2
BCL6	739.907	2.86885	0.48178	5.95468	2.61e-09	4.65e-08	up	A2A	N	enhanced	up	ZBTB
BCL7A	1585.77	4.56972	0.299941	15.2354	2.06e-52	3.7e-49	up	A2A	N	enhanced	up	NA
BCOR	1679.7	1.12393	0.270524	4.15466	3.26e-05	0.000206933	up	A2A	N	enhanced	up	NA
BEND6	43.7328	7.21583	1.96697	3.6685	0.000243975	0.00120853	up	A2A	N	enhanced	up	NA
BMF	563.366	3.53521	0.617824	5.72203	1.05e-08	1.65e-07	up	A2A	N	enhanced	up	NA
BMP2K	296.973	1.71482	0.424516	4.03947	5.36e-05	0.000319548	up	A2A	N	enhanced	up	NA
BMPR1B	85.0287	5.855	1.6893	3.46594	0.00052839	0.00234432	up	B2A	N	N	up	NA
BRIP1	196.985	2.62321	0.505672	5.18758	2.13e-07	2.46e-06	up	B2B	increased	N	up	NA
BUB1	338.761	3.95953	0.475982	8.31865	8.9e-17	6.8e-15	up	A2A	N	enhanced	up	NA
C11orf74	71.288	2.98449	0.551555	5.41104	6.27e-08	8.17e-07	up	B2A	N	N	up	NA
C19orf18	22.1635	3.03445	0.943031	3.21776	0.00129196	0.00501187	up	B2B	increased	N	up	NA
C19orf48	901.868	2.37128	0.364506	6.50548	7.74e-11	1.89e-09	up	A2A	increased	N	up	NA
C19orf81	21.5988	4.33016	1.37836	3.14153	0.0016807	0.00622199	up	A2A	increased	N	up	NA
C20orf197	105.927	3.0441	0.975294	3.12121	0.00180108	0.00659899	up	other	increased	inconsistent	up	NA
C9orf47	13.2795	6.2165	1.79094	3.47109	0.000518357	0.0023055	up	A2A	N	enhanced	up	NA
CA8	101.187	6.27106	1.39408	4.49835	6.85e-06	5.34e-05	up	B2A	increased	N	up	NA
CALN1	230.512	9.61249	1.96685	4.88726	1.02e-06	9.83e-06	up	other	increased	N	up	NA
CBFA2T3	3976.84	9.46856	0.414523	22.8421	1.75e-115	2.52e-111	up	A2A	N	enhanced	up	NA
CCDC106	137.362	1.42696	0.345026	4.13581	3.54e-05	0.000221937	up	A2A	increased	N	up	NA
CCDC81	9.4858	1.7344	0.55186	3.14283	0.00167325	0.00620401	up	B2A	N	N	up	NA
CCNJ	344.735	1.63778	0.33544	4.8825	1.05e-06	1e-05	up	A2A	N	enhanced	up	NA
CCNJL	213.128	4.8906	0.785956	6.22248	4.89e-10	1.02e-08	up	A2A	increased	enhanced	up	NA
CD109	293.835	5.0827	0.471694	10.7754	4.5e-27	1.2e-24	up	A2A	N	enhanced	up	NA
CD1A	418.612	9.23315	1.64023	5.62919	1.81e-08	2.66e-07	up	other	increased	enhanced	up	NA
CD1B	984.764	8.95881	1.60406	5.58507	2.34e-08	3.35e-07	up	B2A	increased	enhanced	up	NA
CD1C	120.571	7.28941	1.39919	5.20972	1.89e-07	2.22e-06	up	other	increased	N	up	NA
CD1D	106.906	9.227	1.73505	5.31801	1.05e-07	1.3e-06	up	A2A	increased	N	up	NA
CD1E	1055.7	8.23462	1.7124	4.80882	1.52e-06	1.38e-05	up	B2A	increased	N	up	NA
CD33	191.464	7.99628	1.68634	4.7418	2.12e-06	1.88e-05	up	other	increased	N	up	NA
CD34	2451.85	11.633	1.69802	6.85095	7.34e-12	2.19e-10	up	A2A	N	enhanced	up	NA
CD93	646.87	5.25772	0.791617	6.64174	3.1e-11	8.3e-10	up	B2B	N	enhanced	up	NA
CDCA7	1418.72	4.16957	0.535388	7.78795	6.81e-15	3.84e-13	up	A2A	increased	N	up	NA
CDH2	326.672	6.87536	1.17781	5.83739	5.3e-09	8.88e-08	up	B2A	N	enhanced	up	NA
CDH4	441.938	4.97255	1.03326	4.81248	1.49e-06	1.36e-05	up	B2A	increased	N	up	NA
CDK1	213.431	4.30887	0.626406	6.87872	6.04e-12	1.84e-10	up	A2A	increased	N	up	NA
CDK6	10727.9	3.77451	0.276559	13.6481	2.07e-42	1.65e-39	up	A2A	increased	N	up	NA
CDKN2C	829.7	5.13418	0.675828	7.59688	3.03e-14	1.49e-12	up	A2A	increased	enhanced	up	NA
CDKN3	80.8048	3.92429	0.665916	5.89308	3.79e-09	6.62e-08	up	A2A	increased	N	up	NA
CEACAM19	21.475	3.6333	1.09778	3.30968	0.000934026	0.00381438	up	B2B	increased	N	up	NA
CEL	56.3394	2.21696	0.636577	3.48263	0.00049652	0.00221937	up	A2A	N	enhanced	up	NA
CEP152	253.115	1.0864	0.342707	3.17006	0.00152405	0.00574488	up	B2B	increased	enhanced	up	NA
CHCHD3	625.708	1.44876	0.231519	6.25763	3.91e-10	8.34e-09	up	A2A	increased	N	up	NA
CHD5	43.2818	3.37479	0.872846	3.86643	0.000110442	0.00060365	up	A2A	N	enhanced	up	NA
CHRDL1	375.426	9.10356	1.75707	5.18111	2.21e-07	2.53e-06	up	B2A	N	enhanced	up	NA
CHRNA3	327.293	10.1191	1.68167	6.01729	1.77e-09	3.26e-08	up	A2A	N	enhanced	up	NA
CHST10	221.251	2.48903	0.424711	5.86054	4.61e-09	7.83e-08	up	A2A	increased	N	up	NA
CHST13	108.663	7.7598	1.56044	4.97284	6.6e-07	6.68e-06	up	A2A	increased	N	up	NA
CKAP2L	206.634	5.74442	0.731771	7.85002	4.16e-15	2.42e-13	up	A2A	N	enhanced	up	NA
CKB	41.4085	4.34892	0.90117	4.82586	1.39e-06	1.28e-05	up	A2A	increased	N	up	NA
CKS2	256.61	4.17545	0.461053	9.05634	1.35e-19	1.62e-17	up	A2A	N	enhanced	up	NA
CLEC11A	1373.09	5.99244	0.956587	6.26439	3.74e-10	8.08e-09	up	A2A	increased	N	up	NA
CLGN	170.317	9.17682	1.26122	7.27612	3.44e-13	1.32e-11	up	A2A	increased	enhanced	up	NA
CLIP2	1523.43	4.73054	0.638336	7.41074	1.26e-13	5.28e-12	up	A2A	N	enhanced	up	NA
CLPB	174.316	1.0875	0.301936	3.60176	0.00031607	0.00150897	up	A2A	N	enhanced	up	NA
CMTM2	102.875	6.42565	0.973437	6.601	4.08e-11	1.06e-09	up	A2A	N	enhanced	up	NA
CNKSR3	17.1537	5.85818	1.55078	3.77756	0.000158369	0.000826037	up	other	N	enhanced	up	NA
COL24A1	321.819	6.56292	1.11781	5.87121	4.33e-09	7.43e-08	up	B2B	increased	N	up	NA
COL9A3	110.34	4.65128	1.0395	4.47452	7.66e-06	5.87e-05	up	A2A	N	enhanced	up	NA
COMMD3	261.663	1.48144	0.477081	3.10521	0.00190142	0.00690718	up	A2A	N	enhanced	up	NA
COMMD4	460.616	1.23405	0.266993	4.62203	3.8e-06	3.14e-05	up	A2A	N	enhanced	up	NA
COPE	1459.91	1.00481	0.219067	4.58675	4.5e-06	3.64e-05	up	A2A	increased	N	up	NA
COPRS	131.03	3.2134	0.486002	6.6119	3.79e-11	9.92e-10	up	other	increased	N	up	NA
CPPED1	360.828	2.25712	0.468685	4.81586	1.47e-06	1.34e-05	up	B2A	N	enhanced	up	NA
CPVL	205.603	5.09582	1.18359	4.3054	1.67e-05	0.000114866	up	B2A	increased	inconsistent	up	NA
CREB3L4	277.855	1.95847	0.339072	5.77597	7.65e-09	1.24e-07	up	A2A	increased	N	up	TF_bZIP
CREB5	14.3367	4.79689	1.49193	3.21522	0.00130343	0.00505034	up	B2A	N	N	up	TF_bZIP
CRISP3	30.9357	7.43918	2.28027	3.26241	0.0011047	0.0043977	up	B2B	increased	N	up	NA
CSF1R	21.0826	4.76178	1.2029	3.9586	7.54e-05	0.000430571	up	A2A	N	enhanced	up	NA
CSMD1	603.266	8.0182	1.64601	4.87128	1.11e-06	1.06e-05	up	B2A	increased	enhanced	up	NA
CTDSPL	95.1782	3.33654	0.825231	4.04315	5.27e-05	0.000315215	up	A2A	increased	enhanced	up	NA
CTHRC1	262.998	7.95213	1.25423	6.34024	2.29e-10	5.14e-09	up	A2A	increased	N	up	NA
CTIF	131.593	2.94927	0.797576	3.69779	0.000217487	0.00109161	up	A2A	N	enhanced	up	NA
CTNND1	21.7005	2.98077	0.882155	3.37897	0.000727592	0.0030717	up	A2A	N	enhanced	up	NA
CTTN	20.4838	3.01738	1.01329	2.97779	0.00290332	0.00983162	up	A2A	increased	N	up	NA
CUX1	2818.27	2.11375	0.229864	9.19563	3.73e-20	4.78e-18	up	A2A	increased	N	up	CUT
CXCL2	105.627	9.20583	1.61043	5.7164	1.09e-08	1.7e-07	up	A2A	increased	enhanced	up	NA
CXCL3	132.362	8.17213	1.42283	5.74357	9.27e-09	1.47e-07	up	A2A	increased	enhanced	up	NA
CXXC5	721.552	2.64557	0.546154	4.84401	1.27e-06	1.19e-05	up	A2A	N	enhanced	up	NA
CXorf21	126.997	3.10624	0.781495	3.97473	7.05e-05	0.000405945	up	A2A	increased	enhanced	up	NA
CYBRD1	177.586	4.48352	0.605527	7.40432	1.32e-13	5.47e-12	up	A2A	N	enhanced	up	NA
DAAM2	19.8665	3.83954	1.24137	3.09299	0.00198151	0.00715143	up	other	increased	N	up	NA
DAPK1	1676.49	7.80478	0.585058	13.3402	1.35e-40	9.71e-38	up	A2A	N	enhanced	up	NA
DDO	36.4903	6.94936	1.69879	4.09077	4.3e-05	0.000262657	up	A2A	increased	N	up	NA
DDX49	702.092	1.14021	0.141103	8.08067	6.44e-16	4.29e-14	up	A2A	increased	N	up	NA
DENND5B	65.2411	8.51068	1.68196	5.05998	4.19e-07	4.46e-06	up	B2B	N	enhanced	up	NA
DEPTOR	456.731	4.728	0.886891	5.33098	9.77e-08	1.22e-06	up	A2A	N	enhanced	up	NA
DGKG	50.6232	8.14401	1.57416	5.17355	2.3e-07	2.63e-06	up	A2A	increased	N	up	NA
DHCR7	421.017	1.82301	0.325835	5.59487	2.21e-08	3.18e-07	up	A2A	increased	N	up	NA
DHRS11	124.451	2.05351	0.364663	5.63124	1.79e-08	2.63e-07	up	A2A	increased	N	up	NA
DLG5	334.941	1.61645	0.541631	2.98441	0.00284127	0.00966248	up	A2A	increased	enhanced	up	NA
DMC1	25.1236	4.07022	1.17814	3.45479	0.000550724	0.00242693	up	A2A	N	enhanced	up	NA
DMD	111.979	5.79562	1.226	4.72726	2.28e-06	1.99e-05	up	B2A	increased	N	up	NA
DNAAF3	54.8525	8.26359	1.5898	5.19789	2.02e-07	2.35e-06	up	A2A	increased	N	up	NA
DNAJB11	697.747	1.05441	0.20763	5.07832	3.81e-07	4.1e-06	up	A2A	increased	N	up	NA
DPF1	51.3631	7.44548	1.46361	5.08708	3.64e-07	3.93e-06	up	A2A	increased	enhanced	up	NA
DPYSL3	22.2315	6.23455	1.98433	3.14189	0.0016786	0.00621585	up	B2A	N	N	up	NA
DUSP10	1112	5.01004	0.601364	8.33113	8.01e-17	6.19e-15	up	other	increased	N	up	NA
DUSP14	175.634	1.81014	0.319448	5.66645	1.46e-08	2.19e-07	up	A2A	increased	N	up	NA
DUSP6	967.138	4.53629	0.753236	6.0224	1.72e-09	3.17e-08	up	other	N	enhanced	up	NA
DZIP1L	14.593	5.61645	1.71366	3.27747	0.00104743	0.00419996	up	A2A	N	enhanced	up	NA
EBF3	35.2888	3.4799	1.13599	3.06331	0.002189	0.00776578	up	A2A	N	enhanced	up	COE
EBPL	421.819	1.68999	0.320258	5.27696	1.31e-07	1.6e-06	up	A2A	increased	N	up	NA
EEPD1	566.542	2.74241	0.355877	7.70605	1.3e-14	6.96e-13	up	A2A	N	enhanced	up	NA
EFNB2	83.8099	4.8816	1.457	3.35045	0.000806814	0.00335492	up	A2A	increased	N	up	NA
EIF2AK4	1021.23	1.10466	0.209445	5.27423	1.33e-07	1.61e-06	up	A2A	increased	N	up	NA
EMID1	1493.77	7.81893	0.729533	10.7177	8.4e-27	2.2e-24	up	A2A	N	enhanced	up	NA
EPAS1	201.727	4.03131	1.00289	4.01968	5.83e-05	0.000343336	up	A2A	increased	N	up	Others
EPCAM	27.9457	7.29303	1.59075	4.58466	4.55e-06	3.68e-05	up	A2A	N	enhanced	up	NA
EPHB6	3629.38	2.13513	0.376253	5.67471	1.39e-08	2.1e-07	up	A2A	N	enhanced	up	NA
ERF	815.653	1.22091	0.306025	3.98957	6.62e-05	0.000383987	up	A2A	increased	N	up	ETS
ERG	838.298	9.19607	0.70815	12.986	1.47e-38	1.01e-35	up	A2A	N	enhanced	up	ETS
ESCO2	70.8687	4.19826	0.781706	5.37064	7.85e-08	1.01e-06	up	A2A	N	enhanced	up	NA
ETFA	618.666	1.10502	0.22037	5.01437	5.32e-07	5.54e-06	up	A2A	increased	N	up	NA
ETFB	580.356	1.1216	0.290997	3.85434	0.00011604	0.00062994	up	A2A	increased	N	up	NA
ETS2	2451.34	3.60939	0.600124	6.01441	1.81e-09	3.31e-08	up	A2A	N	enhanced	up	ETS
ETV5	178.904	9.24483	1.62928	5.67419	1.39e-08	2.11e-07	up	A2A	increased	enhanced	up	ETS
FAM110C	179.131	4.80587	1.26055	3.81252	0.000137558	0.000731557	up	A2A	increased	N	up	NA
FAM132A	25.7861	2.21332	0.67362	3.28571	0.00101727	0.00409502	up	A2A	increased	N	up	NA
FAM19A5	17.0191	5.85313	1.89293	3.0921	0.00198743	0.00716743	up	B2B	increased	enhanced	up	NA
FAM64A	36.4307	5.72162	1.1965	4.78197	1.74e-06	1.57e-05	up	A2A	increased	N	up	NA
FBN1	103.192	6.12575	0.873462	7.01318	2.33e-12	7.73e-11	up	B2B	increased	enhanced	up	NA
FBXO43	38.9165	3.7544	0.940181	3.99327	6.52e-05	0.000379111	up	A2A	increased	N	up	NA
FBXO45	327.426	1.29096	0.315973	4.08566	4.4e-05	0.000268281	up	A2A	increased	N	up	NA
FBXW9	96.08	1.27949	0.355007	3.60413	0.000313201	0.00149846	up	A2A	increased	N	up	NA
FCAR	41.7323	7.87036	2.2408	3.5123	0.000444254	0.00202157	up	B2B	increased	enhanced	up	NA
FGFR1	1955.3	3.40444	0.753425	4.51862	6.22e-06	4.88e-05	up	A2A	N	enhanced	up	NA
FHDC1	27.8216	3.59371	0.920686	3.90329	9.49e-05	0.000528713	up	A2A	N	enhanced	up	NA
FLT3	877.555	8.11604	1.07159	7.5738	3.62e-14	1.72e-12	up	A2A	increased	enhanced	up	NA
FNBP1L	110.321	3.10801	1.00849	3.08184	0.00205725	0.00737295	up	B2A	N	enhanced	up	NA
FOXB1	55.945	5.66135	1.44177	3.92667	8.61e-05	0.000485349	up	A2A	N	enhanced	up	Fork_head
FOXC1	55.2936	7.55162	1.93149	3.90974	9.24e-05	0.000516006	up	other	increased	N	up	Fork_head
FOXM1	508.878	3.79809	0.597799	6.35346	2.11e-10	4.74e-09	up	A2A	increased	N	up	Fork_head
FPR1	26.2846	6.48076	2.13263	3.03886	0.00237473	0.00827959	up	B2B	increased	N	up	NA
FZD1	37.2182	4.80624	1.26922	3.78676	0.000152627	0.000798984	up	B2B	N	enhanced	up	NA
FZD6	571.298	3.42083	0.851593	4.01697	5.9e-05	0.000346734	up	A2A	increased	N	up	NA
G0S2	37.2357	5.05154	1.60155	3.15416	0.00160963	0.00600843	up	other	increased	N	up	NA
GAB1	96.281	4.07039	1.00065	4.06773	4.75e-05	0.000287583	up	A2A	N	enhanced	up	NA
GADD45A	676.807	3.7333	0.459032	8.13298	4.19e-16	2.83e-14	up	other	N	enhanced	up	NA
GALNT2	3621.5	2.94227	0.385986	7.62274	2.48e-14	1.25e-12	up	A2A	increased	enhanced	up	NA
GALNT7	1005.54	1.87902	0.287597	6.53353	6.42e-11	1.6e-09	up	A2A	N	enhanced	up	NA
GAPT	229.115	6.66876	1.48587	4.48813	7.19e-06	5.58e-05	up	A2A	increased	N	up	NA
GFRA1	145.227	20.9617	2.24464	9.33858	9.76e-21	1.38e-18	up	B2B	increased	enhanced	up	NA
GFRA3	14.7175	6.37456	1.65261	3.85728	0.000114658	0.000623375	up	A2A	N	enhanced	up	NA
GJC1	109.961	8.54573	1.65537	5.16244	2.44e-07	2.76e-06	up	A2A	N	enhanced	up	NA
GLT1D1	61.299	5.74967	1.3118	4.38303	1.17e-05	8.45e-05	up	A2A	increased	N	up	NA
GLUL	9471.36	4.1798	0.628644	6.64891	2.95e-11	7.98e-10	up	other	N	enhanced	up	NA
GMDS	349.828	1.9869	0.271266	7.32454	2.4e-13	9.39e-12	up	A2A	increased	N	up	NA
GNB4	754.594	4.73494	0.400932	11.8098	3.47e-32	1.43e-29	up	A2A	N	enhanced	up	NA
GRIK5	392.672	4.59226	1.12682	4.07542	4.59e-05	0.000279182	up	A2A	increased	N	up	NA
GTF3C4	584.344	1.62677	0.407044	3.99655	6.43e-05	0.000374194	up	A2A	N	enhanced	up	NA
GUCY1A3	733.175	8.0979	0.867262	9.33732	9.88e-21	1.38e-18	up	B2A	increased	enhanced	up	NA
GUCY1B3	237.716	7.57419	1.15511	6.5571	5.49e-11	1.39e-09	up	other	increased	enhanced	up	NA
GXYLT2	246.572	10.432	1.26734	8.23144	1.85e-16	1.34e-14	up	A2A	increased	enhanced	up	NA
HDAC2	1219.74	1.23327	0.183759	6.71136	1.93e-11	5.37e-10	up	A2A	increased	N	up	NA
HELLS	183.905	2.50127	0.460461	5.43211	5.57e-08	7.34e-07	up	other	increased	N	up	NA
HES1	430.127	11.2346	1.53713	7.30879	2.7e-13	1.05e-11	up	A2A	N	enhanced	up	bHLH
HES4	2044.12	9.79328	1.53164	6.39399	1.62e-10	3.7e-09	up	A2A	increased	N	up	bHLH
HHAT	133.123	1.78745	0.385003	4.6427	3.44e-06	2.87e-05	up	B2B	N	enhanced	up	NA
HHEX	536.637	8.01746	1.06456	7.53127	5.03e-14	2.32e-12	up	A2A	N	enhanced	up	Homeobox
HHIP	545.879	10.8574	1.2598	8.61833	6.79e-18	6.18e-16	up	B2A	increased	enhanced	up	NA
HIST1H2BO	7.14363	5.37042	1.23326	4.35466	1.33e-05	9.45e-05	up	A2A	N	enhanced	up	NA
HIST1H3C	10.9988	5.96969	1.45331	4.10766	4e-05	0.000246803	up	A2A	N	enhanced	up	NA
HLX	128.716	5.43479	1.36118	3.99269	6.53e-05	0.000379584	up	B2B	increased	enhanced	up	Homeobox
HMGB3	474.91	5.86126	0.83158	7.04834	1.81e-12	6.11e-11	up	A2A	N	enhanced	up	HMG
HMGXB4	500.985	1.15709	0.36841	3.14076	0.00168513	0.00623519	up	other	increased	N	up	HMG
HMMR	107.476	4.1098	0.73103	5.62193	1.89e-08	2.75e-07	up	A2A	increased	N	up	NA
HPRT1	438.054	1.46036	0.312519	4.67285	2.97e-06	2.52e-05	up	A2A	N	enhanced	up	NA
HRK	14.325	6.33014	1.86205	3.39955	0.00067497	0.00288513	up	A2A	increased	N	up	NA
HS6ST1	2146.61	3.41677	0.462385	7.38945	1.47e-13	6.07e-12	up	A2A	increased	enhanced	up	NA
HSBP1	563.28	1.22919	0.212021	5.7975	6.73e-09	1.1e-07	up	A2A	N	enhanced	up	NA
HSP90AA1	14396.5	1.29805	0.295434	4.39372	1.11e-05	8.11e-05	up	A2A	increased	N	up	NA
HSPBP1	483.245	1.3863	0.244664	5.66612	1.46e-08	2.19e-07	up	A2A	increased	N	up	NA
IDH2	3781.13	2.67719	0.455969	5.87143	4.32e-09	7.43e-08	up	A2A	N	enhanced	up	NA
IGF2BP2	380.476	8.05685	1.80163	4.47199	7.75e-06	5.92e-05	up	A2A	increased	N	up	NA
IGFBP2	523.862	9.59222	1.22155	7.85249	4.08e-15	2.38e-13	up	A2A	increased	N	up	NA
IGFBP5	457.252	9.43663	1.91316	4.93248	8.12e-07	8.03e-06	up	A2A	increased	N	up	NA
IGFBP7	340.06	5.56157	1.3348	4.16659	3.09e-05	0.000197625	up	A2A	N	enhanced	up	NA
IGLL1	1450.73	12.9882	1.49203	8.70507	3.17e-18	3.02e-16	up	A2A	N	enhanced	up	NA
IGLON5	4.00543	4.52486	1.48683	3.04329	0.00234008	0.00819602	up	A2A	increased	N	up	NA
IL11	9.75215	4.99841	1.29574	3.85757	0.00011452	0.000622865	up	A2A	increased	N	up	NA
IL1B	39.1731	7.04969	1.95113	3.61313	0.000302518	0.00145441	up	A2A	N	enhanced	up	NA
ILF2	2998.76	1.72331	0.188523	9.1411	6.18e-20	7.6e-18	up	A2A	increased	N	up	NA
IRX1	31.2658	7.45087	1.87202	3.98012	6.89e-05	0.000397969	up	B2A	increased	enhanced	up	Homeobox
IRX3	727.079	9.99602	1.4676	6.81111	9.68e-12	2.82e-10	up	other	increased	enhanced	up	Homeobox
IRX5	459.222	10.6076	1.39353	7.612	2.7e-14	1.34e-12	up	B2A	increased	enhanced	up	Homeobox
ISL2	60.1179	8.11429	2.50026	3.24538	0.00117293	0.00462433	up	A2A	increased	N	up	Homeobox
ISOC2	223.657	1.39235	0.298519	4.66417	3.1e-06	2.61e-05	up	A2A	increased	N	up	NA
ITGA9	10.8402	3.5664	1.18993	2.99715	0.00272519	0.00932413	up	B2A	increased	enhanced	up	NA
JARID2	2886.49	2.04842	0.451083	4.54113	5.6e-06	4.42e-05	up	A2A	increased	inconsistent	up	ARID
KAZN	122.288	6.35374	1.4197	4.47542	7.63e-06	5.86e-05	up	A2A	increased	N	up	NA
KCNH8	45.2287	7.98744	1.36218	5.86372	4.53e-09	7.71e-08	up	B2B	increased	N	up	NA
KCNK5	295.586	5.6267	0.987936	5.69541	1.23e-08	1.89e-07	up	A2A	N	enhanced	up	NA
KCNRG	13.8065	2.28545	0.661716	3.45383	0.00055269	0.00243336	up	A2A	increased	N	up	NA
KCTD1	310.406	2.83738	0.519397	5.46284	4.69e-08	6.28e-07	up	B2A	increased	enhanced	up	NA
KIAA0125	2411.87	7.09393	1.34808	5.26223	1.42e-07	1.7e-06	up	other	increased	N	up	NA
KIAA1522	202.97	4.61208	0.872212	5.28779	1.24e-07	1.51e-06	up	A2A	increased	N	up	NA
KIAA1549	93.5604	6.07753	1.10962	5.47712	4.32e-08	5.85e-07	up	A2A	increased	N	up	Others
KIAA1644	340.074	10.1742	1.85967	5.47097	4.48e-08	6.05e-07	up	B2A	increased	N	up	NA
KIF20A	138.187	4.65009	0.725187	6.41226	1.43e-10	3.32e-09	up	A2A	N	enhanced	up	NA
KIF6	8.0972	5.51132	1.43653	3.83654	0.000124779	0.000670042	up	B2A	N	N	up	NA
KIRREL	110.154	6.93245	1.50396	4.60947	4.04e-06	3.31e-05	up	A2A	increased	enhanced	up	NA
KLF1	12.3985	4.69838	1.54555	3.03994	0.00236623	0.00826019	up	A2A	increased	N	up	zf-C2H2
KLF6	13243.3	1.86845	0.592789	3.15197	0.00162172	0.00604426	up	A2A	increased	enhanced	up	zf-C2H2
KLK1	9.63384	5.75916	1.68624	3.41538	0.000636923	0.00274783	up	A2A	increased	N	up	NA
KLLN	34.106	1.53053	0.492499	3.10768	0.00188563	0.00685877	up	A2A	increased	N	up	NA
KREMEN1	275.82	8.66957	1.26954	6.82891	8.56e-12	2.52e-10	up	B2A	N	enhanced	up	NA
KRTAP5-9	5.37807	4.10684	1.31163	3.1311	0.00174151	0.00642231	up	A2A	increased	N	up	NA
KYNU	29.8355	7.38228	2.09092	3.53065	0.000414544	0.00190568	up	B2B	increased	N	up	NA
LAIR1	1941.22	1.35767	0.312755	4.341	1.42e-05	9.98e-05	up	A2A	increased	N	up	NA
LARS2	338.578	1.03631	0.197682	5.24229	1.59e-07	1.88e-06	up	A2A	N	enhanced	up	NA
LAT2	2218.21	5.40634	0.862917	6.26519	3.72e-10	8.05e-09	up	A2A	N	enhanced	up	NA
LDLR	1647.41	3.36541	0.605994	5.55354	2.8e-08	3.95e-07	up	A2A	increased	N	up	NA
LDOC1L	3071.86	2.49801	0.603777	4.1373	3.51e-05	0.00022088	up	other	increased	enhanced	up	NA
LGALS12	113.346	8.58621	1.63363	5.25591	1.47e-07	1.76e-06	up	A2A	increased	N	up	NA
LHFPL2	90.8739	6.64256	1.18232	5.61826	1.93e-08	2.8e-07	up	A2A	increased	N	up	NA
LILRA1	12.7765	6.16134	1.92073	3.20782	0.00133747	0.00515061	up	other	increased	N	up	NA
LILRA2	199.592	8.00402	1.81487	4.41024	1.03e-05	7.64e-05	up	other	increased	N	up	NA
LILRB3	41.0051	5.24265	1.17068	4.47829	7.52e-06	5.8e-05	up	A2A	increased	N	up	NA
LRP12	398.933	4.98344	0.435588	11.4407	2.62e-30	9.17e-28	up	B2A	increased	N	up	NA
LRP8	531.69	1.42905	0.347838	4.10837	3.98e-05	0.000246253	up	A2A	N	enhanced	up	NA
LRRC1	229.226	2.97364	0.607867	4.89192	9.99e-07	9.63e-06	up	A2A	N	enhanced	up	NA
LRRC26	40.9911	7.84381	2.152	3.64488	0.000267513	0.00130268	up	A2A	N	enhanced	up	NA
LRRC38	90.5689	8.98771	1.67226	5.37458	7.68e-08	9.9e-07	up	A2A	N	enhanced	up	NA
LRRN1	105.71	4.83294	1.00917	4.78903	1.68e-06	1.52e-05	up	other	N	enhanced	up	NA
LRWD1	594.517	1.17858	0.344567	3.42047	0.000625123	0.00270423	up	A2A	increased	N	up	NA
LTBP1	64.6905	5.77872	1.42108	4.06642	4.77e-05	0.00028908	up	A2A	increased	enhanced	up	NA
LZTFL1	1079.06	3.22545	0.571934	5.63956	1.7e-08	2.52e-07	up	A2A	N	enhanced	up	NA
LZTS1	136.424	4.07351	1.06727	3.81676	0.000135213	0.000719887	up	A2A	N	enhanced	up	NA
MAFB	88.4483	8.23303	1.37022	6.00855	1.87e-09	3.42e-08	up	B2A	N	enhanced	up	TF_bZIP
MAFG	779.063	2.06667	0.461689	4.47633	7.59e-06	5.84e-05	up	A2A	increased	N	up	TF_bZIP
MAML3	403.633	3.02049	0.759396	3.97749	6.96e-05	0.000401914	up	A2A	increased	enhanced	up	NA
MAP10	202.931	2.89799	0.463103	6.25777	3.91e-10	8.34e-09	up	other	increased	N	up	NA
MAP1LC3B2	6.5024	4.40568	1.22404	3.59931	0.000319068	0.00152227	up	A2A	increased	N	up	NA
MAP4K3	326.346	1.23085	0.293335	4.19605	2.72e-05	0.000176352	up	A2A	increased	enhanced	up	NA
MARCKS	237.918	9.65888	1.67511	5.76611	8.11e-09	1.31e-07	up	other	increased	N	up	NA
MARK4	626.44	1.00763	0.204496	4.92739	8.33e-07	8.22e-06	up	A2A	increased	N	up	NA
MAST1	74.4206	3.72619	0.875076	4.25814	2.06e-05	0.000139184	up	A2A	increased	N	up	NA
MAST2	378.126	1.3525	0.352757	3.83409	0.000126029	0.000675997	up	A2A	increased	N	up	NA
MBOAT7	1648.36	2.20999	0.451609	4.89358	9.9e-07	9.55e-06	up	A2A	increased	N	up	NA
MCM6	1479.06	1.91331	0.370671	5.16176	2.45e-07	2.77e-06	up	A2A	N	enhanced	up	NA
MCTP1	84.2794	2.64176	0.678083	3.89592	9.78e-05	0.000542731	up	B2B	increased	N	up	NA
MED12L	881.918	7.37616	0.569563	12.9506	2.33e-38	1.46e-35	up	B2A	N	enhanced	up	NA
MED13L	4478.51	1.34767	0.254598	5.29331	1.2e-07	1.47e-06	up	A2A	increased	enhanced	up	NA
MEGF8	856.388	1.0939	0.27551	3.97045	7.17e-05	0.000411837	up	A2A	increased	N	up	NA
MEIS1	526.678	8.3062	2.00817	4.13621	3.53e-05	0.000221742	up	B2B	increased	enhanced	up	Homeobox
MERTK	44.6159	3.96204	1.03465	3.82934	0.000128487	0.00068841	up	A2A	N	enhanced	up	NA
MEX3B	1227.2	6.8918	0.494629	13.9333	3.98e-44	3.57e-41	up	A2A	increased	enhanced	up	NA
MFI2	224.747	3.4422	0.72409	4.75384	2e-06	1.78e-05	up	other	increased	N	up	NA
MFSD6L	12.7556	3.56622	1.15331	3.09216	0.00198704	0.00716743	up	A2A	N	enhanced	up	NA
MGLL	780.336	8.42983	1.04332	8.0798	6.49e-16	4.3e-14	up	A2A	increased	enhanced	up	NA
MGST2	102.101	3.75837	0.733364	5.12484	2.98e-07	3.3e-06	up	A2A	increased	N	up	NA
MID1IP1	889.206	1.09291	0.352967	3.09634	0.00195926	0.00708357	up	A2A	increased	enhanced	up	NA
MME	887.93	7.43104	1.44049	5.1587	2.49e-07	2.8e-06	up	B2B	increased	N	up	NA
MMP2	21.4264	6.90385	1.9238	3.58864	0.000332402	0.00157908	up	B2B	increased	N	up	NA
MMP8	64.8306	8.50589	2.00586	4.24052	2.23e-05	0.000148893	up	B2B	N	enhanced	up	NA
MN1	220.803	6.75393	1.39135	4.85424	1.21e-06	1.14e-05	up	other	N	enhanced	up	NA
MNS1	92.0586	5.64719	0.861625	6.55412	5.6e-11	1.41e-09	up	B2A	increased	enhanced	up	NA
MOB3B	97.3261	3.64571	0.969796	3.75926	0.000170418	0.000881523	up	B2A	N	N	up	NA
MPZL1	744.141	3.93529	0.360265	10.9233	8.92e-28	2.46e-25	up	A2A	N	enhanced	up	NA
MRC2	1211.88	3.95323	0.560646	7.0512	1.77e-12	6e-11	up	B2A	increased	N	up	NA
MS4A4A	14.783	6.37757	2.06889	3.0826	0.00205201	0.00735787	up	other	N	enhanced	up	NA
MS4A7	38.972	6.35936	1.47603	4.30841	1.64e-05	0.000113532	up	A2A	N	enhanced	up	NA
MTHFD1L	280.747	2.50733	0.408747	6.13419	8.56e-10	1.7e-08	up	B2B	increased	N	up	NA
MTHFD2L	90.9207	2.13734	0.294545	7.2564	3.98e-13	1.51e-11	up	A2A	increased	N	up	NA
MYB	4540.51	5.37432	0.421963	12.7365	3.71e-37	2.22e-34	up	A2A	increased	enhanced	up	MYB
MYCN	603.364	9.65317	1.34925	7.15449	8.4e-13	3.03e-11	up	B2A	increased	inconsistent	up	bHLH
MYLK	88.5467	4.0792	1.22936	3.31816	0.000906139	0.00371316	up	B2A	increased	N	up	NA
MYT1L	119.171	6.3986	1.48697	4.3031	1.68e-05	0.000115897	up	A2A	increased	N	up	zf-C2HC
NADK2	391.174	1.11305	0.211507	5.26247	1.42e-07	1.7e-06	up	A2A	increased	enhanced	up	NA
NAT14	300.88	3.34657	0.550663	6.07734	1.22e-09	2.34e-08	up	A2A	increased	N	up	NA
NDST1	332.565	4.76834	0.716005	6.65964	2.74e-11	7.5e-10	up	A2A	N	enhanced	up	NA
NDST3	1008.34	11.0431	1.27393	8.6685	4.38e-18	4.06e-16	up	B2A	increased	enhanced	up	NA
NEGR1	357.875	8.13722	1.44824	5.61869	1.92e-08	2.8e-07	up	B2B	increased	N	up	NA
NEIL3	143.307	5.13214	0.810861	6.32925	2.46e-10	5.45e-09	up	A2A	N	enhanced	up	NA
NET1	639.791	1.7654	0.496349	3.55676	0.000375453	0.0017546	up	A2A	increased	N	up	NA
NETO1	207.13	8.68587	1.67609	5.18221	2.19e-07	2.52e-06	up	other	increased	enhanced	up	NA
NEURL1B	126.232	4.3474	0.768217	5.65908	1.52e-08	2.27e-07	up	A2A	N	enhanced	up	NA
NHSL1	31.0353	2.91313	0.810334	3.59497	0.000324427	0.00154425	up	A2A	N	enhanced	up	NA
NLGN4X	206.837	9.45658	1.95957	4.82584	1.39e-06	1.28e-05	up	B2B	increased	N	up	NA
NOTCH3	2358.7	10.5697	1.43049	7.38889	1.48e-13	6.08e-12	up	A2A	increased	N	up	NA
NPR3	78.4464	8.05688	1.7004	4.73824	2.16e-06	1.9e-05	up	B2A	N	N	up	NA
NR4A3	960.102	8.57415	1.22032	7.02614	2.12e-12	7.08e-11	up	A2A	N	enhanced	up	NGFIB-like
NREP	2080.22	5.47107	0.327774	16.6916	1.51e-62	3.62e-59	up	B2A	increased	N	up	NA
NRROS	1245.43	2.7069	0.257593	10.5084	7.9e-26	1.86e-23	up	A2A	increased	N	up	NA
NRXN2	853.917	9.82565	0.997066	9.85456	6.55e-23	1.22e-20	up	A2A	increased	inconsistent	up	NA
NSUN7	26.0529	5.73617	1.56138	3.67379	0.00023898	0.00118787	up	A2A	N	enhanced	up	NA
NTPCR	171.993	1.56223	0.251109	6.22132	4.93e-10	1.02e-08	up	A2A	increased	N	up	NA
NTRK3	14.7773	4.16148	1.33487	3.11753	0.00182376	0.00666579	up	B2B	N	enhanced	up	NA
NUCB2	3597.77	2.28701	0.219603	10.4143	2.13e-25	4.95e-23	up	A2A	N	enhanced	up	NA
NXT1	321.89	1.32913	0.330629	4.02001	5.82e-05	0.000343131	up	A2A	N	enhanced	up	NA
OAF	79.749	2.82199	0.669344	4.21606	2.49e-05	0.000163559	up	A2A	N	enhanced	up	NA
OGDHL	75.1921	7.31141	1.89576	3.85672	0.00011492	0.000624567	up	B2A	N	N	up	NA
OLA1	1002.86	1.15035	0.240844	4.77633	1.79e-06	1.61e-05	up	A2A	increased	N	up	NA
OLFM4	32.2999	7.50286	1.75144	4.28383	1.84e-05	0.000125094	up	B2A	N	N	up	NA
OR10R2	46.6377	7.30697	2.18331	3.34673	0.000817701	0.00339724	up	other	increased	N	up	NA
ORAI2	2898.47	2.47107	0.28421	8.69454	3.48e-18	3.27e-16	up	A2A	increased	N	up	NA
ORC6	168.813	3.50093	0.569781	6.14435	8.03e-10	1.6e-08	up	other	N	enhanced	up	NA
OTX1	43.7317	7.93697	1.90109	4.17496	2.98e-05	0.000191438	up	other	increased	N	up	TF_Otx
P2RX2	6.56014	5.16934	1.37863	3.74962	0.000177105	0.000912503	up	A2A	increased	N	up	NA
P2RX5	511.14	2.36501	0.62653	3.77477	0.000160157	0.000834152	up	A2A	increased	N	up	NA
P2RX5-TAX1BP3	44.4734	2.0818	0.64864	3.20948	0.00132975	0.00513023	up	A2A	increased	N	up	NA
P2RY12	5.92834	5.04182	1.32858	3.79488	0.000147712	0.000776936	up	B2A	increased	N	up	NA
PABPC4L	81.3138	22.578	2.54674	8.86545	7.62e-19	8e-17	up	B2B	increased	N	up	NA
PAFAH1B3	292.5	1.88061	0.359222	5.23523	1.65e-07	1.95e-06	up	A2A	increased	N	up	NA
PARD3	608.61	7.78194	1.05456	7.3793	1.59e-13	6.46e-12	up	B2A	N	enhanced	up	NA
PCDHB14	41.07	7.11912	1.49782	4.753	2e-06	1.79e-05	up	other	increased	N	up	NA
PCDHB16	13.4416	6.22981	1.90504	3.27017	0.00107483	0.00429546	up	B2B	increased	N	up	NA
PCDHGB2	100.056	4.20157	1.11047	3.7836	0.000154578	0.000808905	up	A2A	increased	N	up	NA
PCTP	154.757	1.72859	0.540504	3.19811	0.00138332	0.00530698	up	B2B	increased	N	up	NA
PDGFA	73.2483	5.57117	1.04208	5.34623	8.98e-08	1.14e-06	up	A2A	N	enhanced	up	NA
PDLIM1	414.444	5.39514	1.59517	3.38218	0.00071913	0.00303955	up	B2B	increased	N	up	NA
PELI2	1192.13	2.91264	0.442919	6.57601	4.83e-11	1.23e-09	up	B2A	N	enhanced	up	NA
PEX10	134.797	1.03054	0.327165	3.1499	0.00163324	0.00608075	up	A2A	increased	enhanced	up	NA
PEX5L	284.285	5.77925	1.16259	4.97101	6.66e-07	6.74e-06	up	B2B	increased	N	up	NA
PFKP	2016.6	1.40292	0.348884	4.02117	5.79e-05	0.000342004	up	A2A	increased	enhanced	up	NA
PHACTR1	97.3323	4.94527	1.0678	4.63128	3.63e-06	3.01e-05	up	B2A	N	N	up	NA
PHF21B	46.6556	8.02948	1.78842	4.48971	7.13e-06	5.54e-05	up	B2A	N	N	up	NA
PHLDA3	134.557	5.00368	0.879925	5.68649	1.3e-08	1.98e-07	up	A2A	increased	N	up	NA
PHLPP1	437.234	3.00206	0.722732	4.15376	3.27e-05	0.00020766	up	A2A	N	enhanced	up	NA
PIGX	328.05	1.26926	0.215235	5.89709	3.7e-09	6.48e-08	up	A2A	increased	N	up	NA
PIGZ	104.366	3.95456	0.74108	5.33622	9.49e-08	1.19e-06	up	A2A	increased	N	up	NA
PIK3C2B	1444.87	1.32031	0.321164	4.111	3.94e-05	0.00024378	up	A2A	increased	N	up	NA
PIK3R3	284.819	3.59674	0.690006	5.21261	1.86e-07	2.18e-06	up	A2A	increased	N	up	NA
PKP1	8.82199	5.62344	1.82539	3.08068	0.00206526	0.00739613	up	A2A	increased	N	up	NA
PLCB4	299.859	8.66279	1.45259	5.96369	2.47e-09	4.42e-08	up	B2B	N	enhanced	up	NA
PLIN3	1549.03	3.02754	0.266079	11.3783	5.36e-30	1.79e-27	up	A2A	increased	N	up	NA
PLK2	494.453	6.59405	1.02802	6.4143	1.41e-10	3.29e-09	up	A2A	increased	enhanced	up	NA
PMAIP1	1065.6	4.51393	0.566925	7.96212	1.69e-15	1.05e-13	up	A2A	N	enhanced	up	NA
PODXL2	135.926	1.59821	0.465459	3.43363	0.000595554	0.00259191	up	A2A	increased	N	up	NA
POLA1	455.7	1.49309	0.343254	4.34981	1.36e-05	9.63e-05	up	A2A	N	enhanced	up	NA
POLE	2979.66	1.69255	0.391934	4.31846	1.57e-05	0.000108992	up	A2A	increased	N	up	NA
PPAP2B	44.7367	7.973	1.66088	4.80047	1.58e-06	1.44e-05	up	other	increased	N	up	NA
PPM1A	1458.99	1.07193	0.299708	3.57657	0.000348136	0.00164242	up	A2A	N	enhanced	up	NA
PPP4R1	931.296	1.29353	0.219787	5.8854	3.97e-09	6.9e-08	up	A2A	N	enhanced	up	NA
PRDM16	57.2273	5.82683	1.35399	4.30346	1.68e-05	0.000115764	up	A2A	increased	N	up	zf-C2H2
PRELID2	75.7662	5.18649	0.897752	5.7772	7.6e-09	1.24e-07	up	B2A	increased	enhanced	up	NA
PREX2	92.8047	9.02027	2.29192	3.93569	8.3e-05	0.000468951	up	B2A	N	N	up	NA
PROM1	911.425	10.7526	1.93719	5.5506	2.85e-08	4e-07	up	A2A	N	enhanced	up	NA
PSMB2	1210.63	1.18855	0.229814	5.17179	2.32e-07	2.65e-06	up	A2A	N	enhanced	up	NA
PSMC3IP	65.5182	1.73074	0.430441	4.02086	5.8e-05	0.000342294	up	A2A	N	enhanced	up	NA
PTMA	19510.2	1.04961	0.267093	3.92974	8.5e-05	0.000479561	up	A2A	N	enhanced	up	NA
PTPN3	218.976	7.64074	1.46781	5.20554	1.93e-07	2.26e-06	up	B2A	N	N	up	NA
PTPRG	41.5478	6.41619	1.85101	3.46631	0.000527651	0.00234177	up	B2B	increased	enhanced	up	NA
PTPRS	568.077	4.06731	1.06926	3.80385	0.000142467	0.000754035	up	B2A	increased	N	up	NA
PTTG1	208.561	2.92335	0.523769	5.58138	2.39e-08	3.41e-07	up	A2A	increased	N	up	NA
PVR	148.209	3.60086	0.817109	4.40683	1.05e-05	7.73e-05	up	B2B	increased	N	up	NA
PVRL2	393.837	7.93478	1.248	6.35798	2.04e-10	4.62e-09	up	other	increased	N	up	NA
PXDN	1498.22	7.51558	1.13211	6.63855	3.17e-11	8.43e-10	up	A2A	increased	enhanced	up	NA
PXMP2	261.127	3.06203	0.396622	7.72027	1.16e-14	6.32e-13	up	A2A	increased	N	up	NA
R3HDM1	1058.55	1.01935	0.221589	4.60018	4.22e-06	3.44e-05	up	A2A	N	enhanced	up	NA
RAB13	140.242	3.28949	0.783877	4.19644	2.71e-05	0.000176129	up	A2A	increased	N	up	NA
RAB32	408.308	8.46516	1.13568	7.45381	9.07e-14	3.94e-12	up	other	increased	enhanced	up	NA
RAB3D	289.655	2.36851	0.571194	4.1466	3.37e-05	0.000213321	up	A2A	increased	N	up	NA
RAD51AP1	183.215	4.54053	0.63529	7.14717	8.86e-13	3.17e-11	up	A2A	increased	N	up	NA
RAD54L	209.685	4.02362	0.471868	8.52699	1.5e-17	1.3e-15	up	A2A	increased	N	up	NA
RAG2	179.412	8.52083	1.7634	4.83205	1.35e-06	1.25e-05	up	B2A	N	N	up	NA
RAPGEF5	261.821	7.0571	1.58521	4.45184	8.51e-06	6.42e-05	up	B2A	increased	enhanced	up	NA
RASL10B	21.2848	2.72904	0.800474	3.40928	0.000651344	0.00279913	up	B2A	N	N	up	NA
RASSF8	80.7888	8.10158	1.67035	4.85024	1.23e-06	1.16e-05	up	B2A	increased	N	up	NA
RCN1	632.039	1.79463	0.338433	5.30277	1.14e-07	1.4e-06	up	B2A	N	N	up	NA
RCOR1	1085.2	1.3197	0.143562	9.19254	3.84e-20	4.88e-18	up	A2A	increased	N	up	MYB
RFX8	314.068	6.46436	0.869359	7.43577	1.04e-13	4.46e-12	up	A2A	N	enhanced	up	RFX
RGMA	77.609	8.76668	1.4423	6.07828	1.21e-09	2.33e-08	up	A2A	increased	N	up	NA
RHOBTB1	265.134	8.49995	1.12091	7.58311	3.37e-14	1.62e-12	up	B2A	increased	N	up	NA
RIMS2	16.5155	5.81034	1.85279	3.136	0.00171269	0.00633065	up	B2B	increased	enhanced	up	NA
RNASEH2A	356.32	2.11134	0.44722	4.72104	2.35e-06	2.04e-05	up	A2A	increased	N	up	NA
RNASEH2B	1325.61	1.63532	0.220752	7.40794	1.28e-13	5.36e-12	up	A2A	increased	enhanced	up	NA
RNF150	139.187	8.88633	1.43517	6.19184	5.95e-10	1.21e-08	up	B2A	increased	N	up	NA
RORB	122.96	8.00904	1.69478	4.7257	2.29e-06	2e-05	up	B2B	N	enhanced	up	THR-like
RTN4	2794.71	1.17359	0.18929	6.19997	5.65e-10	1.16e-08	up	A2A	N	enhanced	up	NA
S100A12	61.6375	8.43326	1.91691	4.3994	1.09e-05	7.95e-05	up	A2A	increased	N	up	NA
S100A8	341.98	8.97056	1.82729	4.90921	9.14e-07	8.92e-06	up	A2A	increased	N	up	NA
S100A9	607.683	6.89521	1.78476	3.86337	0.000111831	0.000610548	up	A2A	increased	N	up	NA
S100Z	61.6364	8.43068	1.58639	5.31439	1.07e-07	1.33e-06	up	A2A	N	enhanced	up	NA
SALL4	41.5378	5.47573	1.78437	3.06871	0.00214985	0.00764574	up	B2B	N	enhanced	up	zf-C2H2
SAMD11	12.3208	5.3747	1.47744	3.63785	0.000274925	0.00133517	up	A2A	increased	N	up	SAND
SAP30	158.211	2.37668	0.691044	3.43926	0.000583316	0.00255179	up	A2A	N	enhanced	up	NA
SCCPDH	866.609	2.95681	0.279301	10.5865	3.44e-26	8.39e-24	up	B2A	N	N	up	NA
SCG2	45.5155	7.2717	1.79581	4.04925	5.14e-05	0.000308016	up	other	increased	N	up	NA
SCGB3A1	171.309	6.7211	1.72609	3.89384	9.87e-05	0.000546787	up	A2A	N	enhanced	up	NA
SCN2A	342.065	7.45114	1.71734	4.33877	1.43e-05	0.000100719	up	B2B	increased	N	up	NA
SCN3A	461.216	8.32529	1.27677	6.52057	7e-11	1.73e-09	up	other	increased	N	up	NA
SERINC2	45.7131	6.54528	1.23269	5.30976	1.1e-07	1.36e-06	up	A2A	increased	N	up	NA
SERTAD2	1730.62	1.04673	0.344736	3.03631	0.00239492	0.00833786	up	A2A	N	enhanced	up	NA
SETBP1	236.636	3.41976	0.872578	3.91914	8.89e-05	0.000498993	up	B2A	increased	N	up	Others
SGOL1	58.9722	2.15718	0.586796	3.67619	0.00023674	0.00117756	up	other	increased	N	up	NA
SH2B2	63.2112	2.93654	0.740563	3.96529	7.33e-05	0.000420177	up	A2A	increased	N	up	NA
SH3PXD2B	81.5681	3.83728	0.952622	4.02812	5.62e-05	0.000333559	up	A2A	increased	N	up	NA
SH3RF1	237.946	8.45548	1.10116	7.67873	1.61e-14	8.43e-13	up	A2A	N	enhanced	up	NA
SHANK1	554.028	2.7467	0.845342	3.24922	0.00115722	0.00457511	up	A2A	increased	N	up	NA
SHCBP1	156.837	4.47173	0.631529	7.08079	1.43e-12	4.89e-11	up	B2B	N	enhanced	up	NA
SHISA7	8.09066	4.76937	1.5224	3.1328	0.00173146	0.00638853	up	A2A	increased	N	up	NA
SHQ1	459.022	1.28291	0.372224	3.44661	0.000567664	0.00249166	up	A2A	increased	N	up	NA
SIGLEC5	35.2643	5.03544	1.67246	3.0108	0.00260562	0.00898435	up	B2B	increased	N	up	NA
SIGLEC6	122.028	7.09119	1.58008	4.48786	7.19e-06	5.58e-05	up	B2A	increased	enhanced	up	NA
SIPA1L2	211.57	2.17213	0.660069	3.29077	0.000999143	0.00403333	up	other	increased	N	up	NA
SKOR1	61.0889	3.77046	0.568668	6.63034	3.35e-11	8.87e-10	up	A2A	N	enhanced	up	NA
SLC22A16	69.5298	7.88631	1.24447	6.33707	2.34e-10	5.24e-09	up	A2A	increased	N	up	NA
SLC25A5	3480.33	1.9902	0.326011	6.10472	1.03e-09	2.01e-08	up	A2A	N	enhanced	up	NA
SLC2A5	139.384	7.66641	1.50548	5.09232	3.54e-07	3.84e-06	up	A2A	N	enhanced	up	NA
SLC39A8	1187.31	1.57672	0.306462	5.14492	2.68e-07	3e-06	up	A2A	N	enhanced	up	NA
SLC44A5	42.095	6.463	1.38836	4.65513	3.24e-06	2.71e-05	up	B2B	N	enhanced	up	NA
SLC7A11	53.9549	7.51279	1.26183	5.95387	2.62e-09	4.66e-08	up	B2A	increased	N	up	NA
SMAD1	133.473	5.04014	0.850428	5.92658	3.09e-09	5.46e-08	up	A2A	N	enhanced	up	MH1
SMO	318.415	7.51031	0.959994	7.82329	5.15e-15	2.97e-13	up	A2A	increased	N	up	NA
SMS	719.496	1.76264	0.277932	6.34197	2.27e-10	5.09e-09	up	A2A	increased	N	up	NA
SOX4	13731.5	8.17789	0.396238	20.6388	1.23e-94	4.42e-91	up	B2A	increased	enhanced	up	HMG
SPC25	57.5654	4.49538	0.748203	6.00824	1.88e-09	3.42e-08	up	A2A	N	enhanced	up	NA
SPIN1	1523.23	1.54856	0.281512	5.50087	3.78e-08	5.19e-07	up	A2A	N	enhanced	up	NA
SPINT2	1286.59	2.00975	0.595936	3.37243	0.000745078	0.00313447	up	A2A	increased	N	up	NA
SPP1	9.98891	5.76374	1.81197	3.18092	0.0014681	0.00557274	up	A2A	N	enhanced	up	NA
SPRED2	438.978	5.46239	0.725089	7.53341	4.94e-14	2.29e-12	up	A2A	N	enhanced	up	NA
SPRY1	1344.38	5.78519	0.693967	8.33641	7.66e-17	6e-15	up	A2A	increased	enhanced	up	NA
SPRY2	581.147	6.56657	0.867574	7.56889	3.76e-14	1.76e-12	up	other	increased	enhanced	up	NA
SPTA1	156.83	7.29195	1.13566	6.42087	1.35e-10	3.15e-09	up	other	increased	N	up	NA
SRP14	2280.94	1.01317	0.202455	5.00443	5.6e-07	5.79e-06	up	A2A	N	enhanced	up	NA
SSBP2	1360.01	2.74436	0.288554	9.51071	1.89e-21	2.9e-19	up	A2A	increased	enhanced	up	NA
ST18	231.2	10.3392	1.85489	5.57399	2.49e-08	3.54e-07	up	B2A	increased	N	up	zf-C2HC
ST3GAL6	50.7113	6.20353	1.39121	4.45908	8.23e-06	6.24e-05	up	B2B	N	enhanced	up	NA
STAC	24.475	6.37829	1.81065	3.52265	0.000427261	0.00195664	up	other	increased	N	up	NA
STK3	109.783	2.93615	0.41119	7.14063	9.29e-13	3.31e-11	up	A2A	increased	N	up	NA
STK32B	80.1244	8.08695	1.84045	4.394	1.11e-05	8.1e-05	up	B2A	N	enhanced	up	NA
STS	120.184	1.82749	0.471583	3.87522	0.000106528	0.000584266	up	A2A	increased	N	up	NA
SVOPL	16.2056	5.00134	1.38019	3.62364	0.000290481	0.00140358	up	A2A	increased	N	up	NA
SYT5	19.2625	5.25958	1.22013	4.31067	1.63e-05	0.00011254	up	A2A	increased	N	up	NA
TANC1	144.33	3.20786	0.865669	3.70564	0.000210855	0.00106173	up	B2A	N	N	up	NA
TARS	1063.13	1.1897	0.216203	5.50271	3.74e-08	5.15e-07	up	A2A	increased	N	up	NA
TASP1	1034.42	3.53579	0.72994	4.84394	1.27e-06	1.19e-05	up	B2B	N	enhanced	up	NA
TBC1D9	26.8691	3.92683	1.22022	3.21814	0.00129025	0.00500873	up	A2A	increased	N	up	NA
TCF12	1729.54	1.3806	0.354766	3.89157	9.96e-05	0.00055171	up	A2A	increased	N	up	bHLH
TCF4	559.705	6.64817	0.959873	6.9261	4.33e-12	1.35e-10	up	B2A	increased	N	up	bHLH
TCF7L2	168.034	2.19165	0.554725	3.95087	7.79e-05	0.000442779	up	B2A	N	N	up	HMG
TCTEX1D2	41.7674	1.30581	0.392417	3.3276	0.000875964	0.00361009	up	A2A	increased	N	up	NA
TEC	602.281	4.02393	0.769966	5.22612	1.73e-07	2.04e-06	up	A2A	N	enhanced	up	NA
TESC	456.096	4.11736	0.865116	4.75931	1.94e-06	1.74e-05	up	A2A	increased	N	up	NA
TET1	184.05	1.14627	0.382781	2.99459	0.00274812	0.00939683	up	A2A	N	enhanced	up	NA
TEX9	16.8392	3.44786	0.828973	4.1592	3.19e-05	0.000203318	up	B2A	N	enhanced	up	NA
TFDP2	4155.58	2.68556	0.42926	6.25625	3.94e-10	8.39e-09	up	A2A	N	enhanced	up	E2F
TFPI	257.314	9.77097	1.42375	6.86285	6.75e-12	2.03e-10	up	B2B	increased	enhanced	up	NA
TFRC	3835.71	2.62932	0.384728	6.83424	8.24e-12	2.44e-10	up	A2A	increased	N	up	NA
THBD	28.275	7.30851	1.70235	4.29319	1.76e-05	0.000120617	up	B2B	N	enhanced	up	NA
THUMPD2	302.753	1.48845	0.241208	6.17082	6.79e-10	1.37e-08	up	B2A	increased	enhanced	up	NA
TIMM13	684.15	1.6229	0.309736	5.23962	1.61e-07	1.91e-06	up	A2A	N	enhanced	up	NA
TINAGL1	27.4587	7.2713	1.53682	4.73138	2.23e-06	1.95e-05	up	A2A	increased	enhanced	up	NA
TLN2	86.6853	3.76638	0.669057	5.62939	1.81e-08	2.66e-07	up	A2A	increased	N	up	NA
TM7SF3	1532.33	1.87446	0.284501	6.58861	4.44e-11	1.14e-09	up	A2A	increased	N	up	NA
TMEM150B	29.4972	6.63786	1.78478	3.71915	0.000199897	0.00101466	up	A2A	increased	N	up	NA
TMEM178A	22.3375	2.58441	0.761837	3.39234	0.000692985	0.00294636	up	B2A	increased	N	up	NA
TMEM237	249.654	1.85206	0.469212	3.94717	7.91e-05	0.000448968	up	A2A	N	enhanced	up	NA
TMEM26	102.211	6.77955	1.74606	3.88276	0.000103277	0.000568595	up	B2B	increased	N	up	NA
TMEM97	133.044	1.66065	0.421024	3.9443	8e-05	0.00045401	up	A2A	increased	N	up	NA
TNFAIP2	1936	8.19407	0.697216	11.7526	6.85e-32	2.74e-29	up	A2A	increased	N	up	NA
TNFRSF21	599.495	10.2727	1.25125	8.20991	2.21e-16	1.57e-14	up	B2A	increased	enhanced	up	NA
TNNI3	15.0553	5.67064	1.90086	2.9832	0.00285248	0.00969263	up	A2A	increased	N	up	NA
TNNT1	4.5301	4.66554	1.53567	3.03811	0.0023807	0.00829639	up	A2A	increased	N	up	NA
TNRC18	6591.49	2.11495	0.300696	7.0335	2.01e-12	6.75e-11	up	A2A	N	enhanced	up	NA
TNS1	115.338	7.06637	1.36328	5.18336	2.18e-07	2.5e-06	up	A2A	increased	N	up	NA
TNS3	253.628	8.98895	1.61117	5.57915	2.42e-08	3.45e-07	up	B2A	N	enhanced	up	NA
TOX	2300.5	3.88288	0.466162	8.32948	8.12e-17	6.24e-15	up	A2A	increased	enhanced	up	HMG
TP73	71.0712	4.23616	1.21254	3.49363	0.000476493	0.0021425	up	A2A	increased	N	up	P53
TRA2B	3604.85	1.32653	0.305609	4.34061	1.42e-05	0.0001	up	A2A	increased	N	up	NA
TRIM24	1128.55	1.84887	0.382583	4.83259	1.35e-06	1.25e-05	up	A2A	increased	N	up	NA
TRIM28	8878.68	1.49965	0.246636	6.0804	1.2e-09	2.3e-08	up	A2A	increased	N	up	NA
TRIP6	363.028	2.39084	0.639764	3.73707	0.000186177	0.000953096	up	A2A	N	enhanced	up	NA
TRIQK	156.343	2.71487	0.430459	6.30692	2.85e-10	6.25e-09	up	B2B	increased	N	up	NA
TSPAN13	283.873	8.29376	1.40863	5.88784	3.91e-09	6.81e-08	up	A2A	increased	N	up	NA
TSPAN16	13.7541	6.27066	1.66756	3.76038	0.000169658	0.000877909	up	A2A	increased	N	up	NA
TSPAN2	287.86	1.4989	0.379521	3.94946	7.83e-05	0.000444866	up	A2A	increased	N	up	NA
TSPAN3	1210.81	1.53909	0.22484	6.84529	7.63e-12	2.28e-10	up	A2A	increased	N	up	NA
TSPAN33	296.12	1.64661	0.46119	3.57035	0.000356509	0.00167807	up	A2A	increased	N	up	NA
TSPAN7	1540.26	9.15229	0.611266	14.9727	1.11e-50	1.59e-47	up	A2A	increased	enhanced	up	NA
TTYH1	42.0038	3.68264	0.840439	4.3818	1.18e-05	8.49e-05	up	A2A	increased	N	up	NA
TUBB2A	176.625	3.81875	0.855427	4.46415	8.04e-06	6.12e-05	up	A2A	increased	N	up	NA
TUSC3	149.317	7.75169	2.13277	3.63456	0.000278455	0.00134956	up	B2B	increased	N	up	NA
TWISTNB	517.065	1.22301	0.283592	4.31256	1.61e-05	0.000111687	up	other	increased	N	up	NA
TXN	1083.44	2.46627	0.323389	7.62633	2.42e-14	1.22e-12	up	A2A	N	enhanced	up	NA
TXNRD3	95.0922	2.23163	0.555618	4.01648	5.91e-05	0.000347317	up	A2A	increased	N	up	NA
TYMS	458.811	4.93035	0.576156	8.55733	1.16e-17	1.01e-15	up	A2A	increased	enhanced	up	NA
UBE2M	985.212	1.07997	0.199774	5.40594	6.45e-08	8.37e-07	up	A2A	increased	N	up	NA
UBE2S	1165.37	3.24457	0.381065	8.51447	1.67e-17	1.43e-15	up	A2A	increased	N	up	NA
UCHL3	131.072	1.34169	0.290368	4.62066	3.83e-06	3.16e-05	up	A2A	N	enhanced	up	NA
UCK2	755.829	4.26317	0.317809	13.4142	4.99e-41	3.78e-38	up	other	N	enhanced	up	NA
UGT3A2	333.383	9.47082	1.25053	7.57345	3.63e-14	1.72e-12	up	A2A	N	enhanced	up	NA
VANGL1	591.677	4.03341	0.561142	7.18787	6.58e-13	2.39e-11	up	B2A	increased	enhanced	up	NA
VASH2	154.035	5.38558	0.754502	7.13793	9.47e-13	3.36e-11	up	A2A	N	enhanced	up	NA
VCAN	49.8959	8.13041	1.64521	4.94186	7.74e-07	7.71e-06	up	other	increased	N	up	NA
VEGFA	251.312	7.88901	1.15598	6.82451	8.82e-12	2.59e-10	up	A2A	N	enhanced	up	NA
VGLL4	543.132	1.09498	0.367913	2.97619	0.00291859	0.00988099	up	A2A	N	enhanced	up	NA
VLDLR	47.0494	3.29296	1.07942	3.05068	0.00228321	0.00803848	up	B2A	N	enhanced	up	NA
VPREB1	152.847	8.32045	1.37041	6.07152	1.27e-09	2.41e-08	up	B2A	increased	enhanced	up	NA
VRK1	422.845	1.40841	0.389136	3.61933	0.000295369	0.00142385	up	A2A	N	enhanced	up	NA
WASF1	209.355	4.86915	0.608767	7.99837	1.26e-15	7.95e-14	up	A2A	increased	N	up	NA
WDFY4	521.892	4.97178	1.05494	4.71284	2.44e-06	2.12e-05	up	B2A	increased	N	up	NA
WDYHV1	80.4266	1.72321	0.36157	4.76589	1.88e-06	1.69e-05	up	A2A	N	enhanced	up	NA
WNT5A	8.4775	5.57958	1.72061	3.24278	0.00118368	0.00465666	up	B2B	N	enhanced	up	NA
WT1	108.025	8.51971	1.53556	5.54827	2.89e-08	4.04e-07	up	B2A	increased	enhanced	up	zf-C2H2
YWHAE	2497.84	2.22473	0.210743	10.5566	4.73e-26	1.13e-23	up	A2A	increased	N	up	NA
ZBTB8A	386.404	7.52118	0.841226	8.94074	3.87e-19	4.31e-17	up	A2A	increased	N	up	ZBTB
ZC3HAV1L	68.4947	2.09083	0.518761	4.03042	5.57e-05	0.000330723	up	A2A	increased	N	up	NA
ZFHX3	243.358	3.13198	0.734481	4.26421	2.01e-05	0.000135773	up	other	increased	N	up	Homeobox
ZMIZ1	4840.68	3.04279	0.503927	6.03815	1.56e-09	2.9e-08	up	A2A	increased	inconsistent	up	zf-MIZ
ZNF134	519.955	1.2813	0.306193	4.18463	2.86e-05	0.000184416	up	B2B	increased	N	up	zf-C2H2
ZNF433	53.5211	1.40331	0.348467	4.02709	5.65e-05	0.00033461	up	B2B	increased	N	up	zf-C2H2
ZNF443	104.521	1.38095	0.433696	3.18414	0.00145185	0.00552418	up	B2B	increased	N	up	zf-C2H2
ZNF521	510.5	10.7603	1.75715	6.12369	9.14e-10	1.81e-08	up	B2A	N	enhanced	up	zf-C2H2
ZNF534	6.95194	5.29944	1.61446	3.28248	0.00102898	0.00413172	up	B2B	increased	N	up	zf-C2H2
ZNF543	139.24	1.65204	0.351661	4.69783	2.63e-06	2.26e-05	up	other	increased	N	up	zf-C2H2
ZNF574	487.619	1.49076	0.434665	3.42967	0.000604308	0.00262445	up	A2A	increased	N	up	zf-C2H2
ZNF581	331.218	1.04811	0.268863	3.89832	9.69e-05	0.000538441	up	A2A	increased	N	up	zf-C2H2
ZNF608	107.837	6.83748	2.05328	3.33003	0.00086837	0.0035829	up	B2A	increased	enhanced	up	Others
ZNF627	173.905	1.16154	0.304228	3.818	0.000134537	0.000716815	up	B2B	increased	N	up	zf-C2H2
ZNF695	17.8372	6.65867	1.28284	5.19057	2.1e-07	2.42e-06	up	other	N	enhanced	up	zf-C2H2
ZNF784	212.914	1.49033	0.317702	4.69099	2.72e-06	2.33e-05	up	A2A	increased	N	up	zf-C2H2
ZNF788	36.1481	4.31926	0.620266	6.96356	3.32e-12	1.07e-10	up	B2B	increased	N	up	zf-C2H2
ZNF85	156.186	1.3323	0.313815	4.24549	2.18e-05	0.000146207	up	B2B	increased	N	up	zf-C2H2
ZNF878	13.9874	2.50108	0.801002	3.12244	0.00179359	0.00657559	up	B2B	increased	N	up	zf-C2H2
ZNF93	120.53	1.421	0.35437	4.00995	6.07e-05	0.00035576	up	B2B	increased	N	up	zf-C2H2
ZSCAN4	14.8333	6.38291	1.82456	3.49834	0.000468168	0.00210969	up	B2B	increased	N	up	zf-C2H2
ZSCAN5A	36.0998	1.75128	0.536534	3.26407	0.00109826	0.00437567	up	B2B	increased	N	up	zf-C2H2
AACS	436.895	1.39833	0.362107	3.86164	0.000112627	0.000613862	up	A2A	N	N	none	NA
AAMDC	57.4997	1.70352	0.290799	5.85806	4.68e-09	7.92e-08	up	A2A	N	N	none	NA
ABCA1	483.334	2.57077	0.748367	3.43517	0.000592179	0.00258427	up	A2A	N	N	none	NA
ABCA12	4.40321	3.894	1.28879	3.02145	0.00251568	0.00871185	up	B2B	N	N	none	NA
ABHD17B	1090.79	2.21065	0.33074	6.68396	2.33e-11	6.43e-10	up	A2A	N	N	none	NA
ABHD8	257.246	1.26357	0.361127	3.49895	0.000467098	0.00210703	up	A2A	N	N	none	NA
ACBD7	126.82	6.04901	0.916121	6.60285	4.03e-11	1.05e-09	up	A2A	N	N	none	NA
ACOT1	53.9638	1.87268	0.43546	4.30048	1.7e-05	0.000117057	up	A2A	N	N	none	NA
ACOT11	20.378	3.80271	1.13137	3.36114	0.000776203	0.00324452	up	A2A	N	N	none	NA
ACSBG1	17.5895	3.55231	0.985852	3.60329	0.00031422	0.00150263	up	A2A	N	N	none	NA
ACSF2	263.448	1.43103	0.399171	3.585	0.000337085	0.00159604	up	A2A	N	N	none	NA
ADA	3440.39	3.15603	0.450912	6.99923	2.57e-12	8.47e-11	up	A2A	N	N	none	NA
ADAM33	256.95	9.7699	2.15016	4.54381	5.52e-06	4.37e-05	up	A2A	N	inconsistent	none	NA
ADAM9	82.8672	1.93806	0.648035	2.99067	0.00278367	0.00949127	up	A2A	N	N	none	NA
ADAMTS15	10.0293	5.08509	1.5629	3.25363	0.00113942	0.00451715	up	A2A	N	N	none	NA
ADAMTS3	11.6679	6.03168	1.82457	3.3058	0.000947057	0.00385773	up	B2B	N	N	none	NA
ADAMTS7	30.4555	6.66351	1.63904	4.0655	4.79e-05	0.000290047	up	A2A	N	N	none	NA
ADAP2	11.1131	3.48458	1.1559	3.01459	0.00257324	0.00888336	up	A2A	N	N	none	NA
ADCY6	227.763	7.66553	1.20578	6.35733	2.05e-10	4.63e-09	up	A2A	N	N	none	NA
AFMID	134.44	3.3734	0.413867	8.15093	3.61e-16	2.47e-14	up	A2A	N	N	none	NA
AGPAT2	381.691	2.09885	0.450546	4.65846	3.19e-06	2.68e-05	up	A2A	N	N	none	NA
AHI1	297.164	1.37506	0.421791	3.26005	0.00111392	0.00443052	up	A2A	N	N	none	NA
AHNAK2	18.1447	3.39789	0.979395	3.46938	0.00052167	0.00231809	up	A2A	N	N	none	NA
AHRR	69.6343	2.37222	0.63744	3.72148	0.000198059	0.00100604	up	A2A	N	N	none	bHLH
AHSP	18.7782	6.71924	2.01627	3.33251	0.000860678	0.00355627	up	A2A	N	N	none	NA
AIF1L	63.6644	7.0556	1.34242	5.25589	1.47e-07	1.76e-06	up	A2A	N	N	none	NA
AK8	13.2504	3.87428	1.0574	3.66397	0.000248337	0.00122675	up	A2A	N	N	none	NA
AKAP2	4.8559	4.78995	1.24209	3.85634	0.000115095	0.000625281	up	A2A	N	N	none	NA
AKIP1	128.209	1.05085	0.292603	3.59138	0.000328927	0.0015636	up	A2A	N	N	none	NA
AKR1A1	983.667	1.57455	0.234744	6.7075	1.98e-11	5.5e-10	up	A2A	N	N	none	NA
ALAS2	31.3511	4.02402	1.22585	3.28264	0.0010284	0.00413056	up	A2A	N	N	none	NA
ALDH18A1	1053.38	1.00808	0.233987	4.30827	1.65e-05	0.000113549	up	A2A	N	N	none	NA
ALDH1A1	8.48884	5.55871	1.69118	3.28688	0.00101303	0.00408136	up	B2B	N	N	none	NA
ALDH2	341.427	5.19234	0.666875	7.78607	6.91e-15	3.88e-13	up	A2A	N	N	none	NA
ALDH3B1	48.1684	3.42244	1.02591	3.33602	0.000849879	0.00351569	up	A2A	N	N	none	NA
ALDH3B2	100.518	8.41407	1.67547	5.02193	5.12e-07	5.35e-06	up	A2A	N	N	none	NA
ALDH4A1	138.633	2.4973	0.608006	4.10736	4e-05	0.000247011	up	A2A	N	N	none	NA
ALDH7A1	109.668	3.10239	0.83884	3.69843	0.00021694	0.00108925	up	A2A	N	N	none	NA
ALPK3	13.7957	3.11508	0.814932	3.82251	0.000132102	0.000705673	up	A2A	N	N	none	NA
ALYREF	1359.18	2.21549	0.355856	6.2258	4.79e-10	1e-08	up	A2A	N	N	none	NA
AMIGO3	348.544	1.21139	0.222231	5.45106	5.01e-08	6.68e-07	up	A2A	N	N	none	NA
AMOTL1	367.661	5.33174	0.703345	7.58055	3.44e-14	1.65e-12	up	A2A	N	N	none	NA
ANAPC11	382.659	1.42482	0.241495	5.90002	3.63e-09	6.38e-08	up	A2A	N	N	none	NA
ANGPTL6	120.783	2.79588	0.678151	4.12279	3.74e-05	0.000233736	up	A2A	N	N	none	NA
ANKRD13B	187.77	2.43721	0.47879	5.09036	3.57e-07	3.87e-06	up	A2A	N	N	none	NA
ANKRD28	2110.16	1.40918	0.330154	4.26826	1.97e-05	0.000133519	up	A2A	N	N	none	NA
ANKRD50	389.583	5.8186	0.696444	8.35473	6.56e-17	5.24e-15	up	other	N	N	none	NA
ANLN	203.389	5.38804	0.685246	7.86292	3.75e-15	2.21e-13	up	A2A	N	N	none	NA
ANPEP	351.853	5.27949	1.21151	4.35779	1.31e-05	9.33e-05	up	A2A	N	N	none	NA
ANXA3	46.4625	6.47739	1.61826	4.0027	6.26e-05	0.000365502	up	A2A	N	N	none	NA
AP1S1	345.03	1.59141	0.243703	6.53011	6.57e-11	1.63e-09	up	A2A	N	N	none	NA
AP4M1	188.428	2.00156	0.288454	6.93892	3.95e-12	1.24e-10	up	A2A	N	N	none	NA
APLN	70.9814	8.63594	1.59624	5.41016	6.3e-08	8.21e-07	up	A2A	N	N	none	NA
APOA1	8.11298	4.80137	1.22971	3.90446	9.44e-05	0.000526364	up	A2A	N	N	none	NA
APOO	73.2433	1.10461	0.30414	3.6319	0.000281347	0.00136174	up	A2A	N	N	none	NA
ARC	15.8698	5.04781	1.53865	3.28067	0.0010356	0.004156	up	A2A	N	inconsistent	none	NA
ARHGAP11A	640.766	2.9104	0.534099	5.44918	5.06e-08	6.74e-07	up	A2A	N	N	none	NA
ARHGAP11B	53.7313	1.84342	0.423986	4.34784	1.37e-05	9.71e-05	up	A2A	N	N	none	NA
ARHGAP21	1065.33	1.67862	0.483017	3.47529	0.000510301	0.00227387	up	A2A	N	N	none	NA
ARHGAP23	428.135	8.02473	0.658173	12.1924	3.41e-34	1.69e-31	up	A2A	N	N	none	NA
ARHGAP32	757.59	2.18129	0.719105	3.03333	0.00241867	0.00840831	up	A2A	N	N	none	NA
ARHGAP33	1316.18	1.86557	0.332453	5.61152	2.01e-08	2.91e-07	up	A2A	N	N	none	NA
ARHGAP42	26.6756	6.50434	1.48272	4.38677	1.15e-05	8.34e-05	up	B2B	N	N	none	NA
ARHGEF17	351.765	10.9443	1.47228	7.43354	1.06e-13	4.52e-12	up	A2A	N	N	none	NA
ARHGEF40	88.7333	4.416	1.00058	4.41344	1.02e-05	7.54e-05	up	A2A	N	N	none	NA
ARL11	118.801	4.51643	0.627669	7.19555	6.22e-13	2.28e-11	up	A2A	N	N	none	NA
ARL5C	25.8782	6.45976	1.74413	3.70372	0.000212465	0.00106902	up	A2A	N	N	none	NA
ARMC4	21.4616	6.91317	1.71461	4.03191	5.53e-05	0.000328772	up	B2B	N	N	none	NA
ARMC9	53.0446	2.25715	0.520765	4.3343	1.46e-05	0.000102634	up	A2A	N	N	none	NA
ARRDC4	689.286	4.90901	0.648755	7.56681	3.82e-14	1.79e-12	up	other	N	N	none	NA
ARTN	18.1412	3.75742	0.826868	4.54417	5.52e-06	4.37e-05	up	A2A	N	N	none	NA
ARVCF	154.771	1.95303	0.445398	4.38491	1.16e-05	8.39e-05	up	A2A	N	N	none	NA
ASB9	57.1794	4.48065	0.794355	5.64061	1.69e-08	2.52e-07	up	A2A	N	N	none	NA
ASGR1	27.9654	4.94494	0.958238	5.16045	2.46e-07	2.78e-06	up	A2A	N	N	none	NA
ASS1	15.7489	5.74345	1.64433	3.49289	0.000477822	0.00214714	up	A2A	N	N	none	NA
ATAD2	952.723	1.56801	0.457493	3.42739	0.00060942	0.00264425	up	A2A	N	N	none	NA
ATAD3A	642.14	1.14824	0.320651	3.58096	0.000342337	0.00161932	up	A2A	N	N	none	NA
ATF3	784.01	10.6793	1.22326	8.73022	2.54e-18	2.47e-16	up	A2A	N	N	none	TF_bZIP
ATF5	261.032	1.18389	0.348757	3.39458	0.000687337	0.00292668	up	A2A	N	N	none	TF_bZIP
ATP1B1	116.772	3.82457	0.669434	5.71315	1.11e-08	1.72e-07	up	B2B	N	N	none	NA
ATP5B	6229.45	1.12335	0.229235	4.90044	9.56e-07	9.28e-06	up	A2A	N	N	none	NA
ATP5C1	1349.11	1.01579	0.178533	5.68965	1.27e-08	1.95e-07	up	A2A	N	N	none	NA
ATP5G3	1169.08	1.44322	0.322491	4.47522	7.63e-06	5.86e-05	up	A2A	N	N	none	NA
ATP5J	431.415	1.18582	0.290498	4.08202	4.46e-05	0.000271713	up	A2A	N	N	none	NA
ATP6V0B	853.871	1.11588	0.187565	5.94931	2.69e-09	4.78e-08	up	A2A	N	N	none	NA
ATP9A	1006.53	5.65576	1.03381	5.47082	4.48e-08	6.05e-07	up	A2A	N	N	none	NA
ATRNL1	36.2682	7.6694	1.79987	4.26109	2.03e-05	0.000137552	up	B2B	N	N	none	NA
AURKB	269.498	4.60841	0.711174	6.48001	9.17e-11	2.22e-09	up	A2A	N	N	none	NA
AZIN1	2970.85	1.66668	0.367763	4.53194	5.84e-06	4.61e-05	up	A2A	N	N	none	NA
AZU1	222.388	7.4116	1.72281	4.30205	1.69e-05	0.000116392	up	A2A	N	N	none	NA
B3GALNT2	354.396	1.25907	0.317638	3.96385	7.38e-05	0.000422043	up	A2A	N	inconsistent	none	NA
B3GNT5	50.7774	4.62789	1.15033	4.02309	5.74e-05	0.000339646	up	A2A	N	N	none	NA
BACH1	754.11	1.27221	0.319539	3.9814	6.85e-05	0.000396153	up	A2A	N	N	none	TF_bZIP
BAG1	1048.44	1.2812	0.218294	5.86915	4.38e-09	7.5e-08	up	A2A	N	N	none	NA
BASP1	86.025	4.77869	1.4686	3.25391	0.0011383	0.00451396	up	B2B	N	N	none	NA
BATF3	23.812	4.60535	1.1502	4.00396	6.23e-05	0.000363848	up	A2A	N	N	none	TF_bZIP
BCL2L1	794.778	1.73299	0.450699	3.84512	0.000120492	0.000651156	up	A2A	N	N	none	NA
BEND3	103.351	2.63079	0.459495	5.7254	1.03e-08	1.62e-07	up	A2A	N	N	none	NA
BEND5	150.971	2.42202	0.242048	10.0063	1.43e-23	2.85e-21	up	other	N	N	none	NA
BEST3	29.3146	7.36096	2.20449	3.33908	0.000840577	0.00348121	up	other	N	N	none	NA
BHLHE23	394.021	11.108	1.2821	8.66391	4.56e-18	4.2e-16	up	A2A	N	N	none	bHLH
BIK	52.5186	2.08914	0.590249	3.53943	0.000400999	0.00185648	up	A2A	N	N	none	NA
BIRC5	441.458	5.6498	0.728168	7.75892	8.57e-15	4.72e-13	up	A2A	N	N	none	NA
BLM	345.397	1.89387	0.24943	7.59281	3.13e-14	1.54e-12	up	A2A	N	N	none	NA
BOP1	924.82	1.162	0.318737	3.64563	0.000266735	0.00129977	up	A2A	N	N	none	NA
BPI	95.5933	9.06446	1.94059	4.67097	3e-06	2.54e-05	up	A2A	N	N	none	NA
BRCA1	347.135	3.16607	0.458903	6.89922	5.23e-12	1.6e-10	up	A2A	N	N	none	NA
BRCA2	237.925	2.53086	0.496977	5.09252	3.53e-07	3.84e-06	up	A2A	N	N	none	NA
BST1	68.1564	5.3338	0.968548	5.50701	3.65e-08	5.04e-07	up	A2A	N	N	none	NA
BTBD3	366.531	4.16263	0.492941	8.44448	3.05e-17	2.49e-15	up	B2B	N	N	none	NA
BTF3L4	692.404	1.05641	0.284476	3.71353	0.00020439	0.00103273	up	A2A	N	N	none	NA
BTK	438.647	4.85682	1.12412	4.32056	1.56e-05	0.000108229	up	A2A	N	N	none	NA
BTNL9	20.2628	6.10078	1.91823	3.18043	0.00147058	0.00558067	up	A2A	N	N	none	NA
BUB1B	346.244	6.19086	0.649381	9.53349	1.52e-21	2.4e-19	up	A2A	N	N	none	NA
BYSL	243.207	2.22455	0.320208	6.94721	3.73e-12	1.18e-10	up	A2A	N	N	none	NA
BZW2	887.844	1.60983	0.303329	5.3072	1.11e-07	1.37e-06	up	A2A	N	N	none	NA
C10orf10	25.415	4.43484	1.29945	3.41286	0.000642842	0.00276921	up	A2A	N	N	none	NA
C10orf25	63.8069	3.29064	0.678542	4.84958	1.24e-06	1.16e-05	up	A2A	N	N	none	NA
C10orf55	7.97906	5.46695	1.73183	3.15675	0.00159537	0.00596138	up	A2A	N	N	none	NA
C11orf84	374.945	1.72226	0.352685	4.88328	1.04e-06	1e-05	up	A2A	N	N	none	NA
C11orf96	41.3526	7.86225	1.261	6.23495	4.52e-10	9.51e-09	up	A2A	N	N	none	NA
C12orf45	82.5628	1.45157	0.353886	4.10181	4.1e-05	0.000251829	up	A2A	N	N	none	NA
C15orf39	1969.95	2.13122	0.503367	4.23394	2.3e-05	0.000152683	up	A2A	N	inconsistent	none	NA
C16orf46	17.6846	1.95236	0.625441	3.12157	0.00179893	0.00659346	up	A2A	N	N	none	NA
C16orf59	134.251	5.62639	0.762686	7.37707	1.62e-13	6.53e-12	up	A2A	N	N	none	NA
C16orf93	7.20957	3.3801	1.02295	3.30426	0.000952262	0.00387674	up	other	N	N	none	NA
C16orf95	19.224	1.88796	0.517156	3.65066	0.000261568	0.00127966	up	A2A	N	N	none	NA
C17orf53	88.0439	4.76782	0.602285	7.91621	2.45e-15	1.49e-13	up	A2A	N	N	none	NA
C19orf54	201.635	1.0825	0.245765	4.40462	1.06e-05	7.79e-05	up	A2A	N	N	none	NA
C19orf57	35.896	1.74659	0.565411	3.08907	0.00200786	0.00723201	up	A2A	N	N	none	NA
C1QTNF1	28.881	5.42165	1.40347	3.86303	0.000111991	0.000611187	up	A2A	N	N	none	NA
C1QTNF3	75.9237	1.01344	0.324341	3.12461	0.00178038	0.0065405	up	A2A	N	N	none	NA
C1QTNF4	1434.97	7.38344	1.57314	4.69344	2.69e-06	2.3e-05	up	A2A	N	N	none	NA
C1R	65.722	1.33385	0.438879	3.03922	0.00237188	0.00827167	up	A2A	N	N	none	NA
C1orf122	216.602	1.19457	0.246469	4.84675	1.25e-06	1.17e-05	up	A2A	N	N	none	NA
C1orf186	265.533	6.67492	0.925599	7.21147	5.54e-13	2.05e-11	up	A2A	N	N	none	NA
C20orf96	249.67	2.05721	0.390019	5.27465	1.33e-07	1.61e-06	up	A2A	N	N	none	NA
C21orf58	375.038	1.83694	0.406023	4.52423	6.06e-06	4.77e-05	up	A2A	N	N	none	NA
C22orf24	35.3842	2.53507	0.620153	4.08781	4.35e-05	0.000265919	up	A2A	N	N	none	NA
C2orf47	118.181	1.06778	0.275381	3.87746	0.000105552	0.000580013	up	A2A	N	N	none	NA
C2orf48	32.7457	6.14753	1.25813	4.88623	1.03e-06	9.87e-06	up	A2A	N	N	none	NA
C4orf46	277.052	2.0011	0.468174	4.27426	1.92e-05	0.00013034	up	A2A	N	N	none	NA
C5AR1	77.8719	3.67152	1.12758	3.2561	0.00112952	0.00448518	up	A2A	N	N	none	NA
C6orf132	21.351	3.96799	0.824649	4.81174	1.5e-06	1.36e-05	up	A2A	N	N	none	NA
C6orf223	53.7383	8.2357	1.62701	5.06187	4.15e-07	4.43e-06	up	A2A	N	N	none	NA
C8orf82	450.282	1.63528	0.412355	3.96572	7.32e-05	0.000419579	up	A2A	N	N	none	NA
C9orf66	14.2974	4.1956	1.20485	3.48226	0.000497195	0.002221	up	A2A	N	N	none	NA
C9orf9	78.0763	3.33114	0.65273	5.1034	3.34e-07	3.65e-06	up	other	N	N	none	NA
CACFD1	162.902	2.53591	0.52258	4.85268	1.22e-06	1.14e-05	up	A2A	N	N	none	NA
CACNA1A	54.8361	2.54949	0.712203	3.57972	0.000343963	0.0016254	up	A2A	N	N	none	NA
CACNB3	389.495	2.92448	0.702013	4.16585	3.1e-05	0.000198181	up	A2A	N	N	none	NA
CADM4	37.3033	2.23969	0.720993	3.1064	0.00189382	0.0068851	up	A2A	N	N	none	NA
CALM2	3440.05	1.17454	0.201821	5.81969	5.9e-09	9.8e-08	up	A2A	N	N	none	NA
CAMK2N2	13.7718	4.83981	1.52667	3.17018	0.00152345	0.00574488	up	A2A	N	N	none	NA
CAMP	38.9859	7.77231	2.21012	3.51669	0.000436968	0.00199451	up	A2A	N	N	none	NA
CAPN11	13.5197	5.51908	1.50026	3.67876	0.000234372	0.00116807	up	A2A	N	N	none	NA
CAPN14	31.7358	2.76588	0.689088	4.01383	5.97e-05	0.000350809	up	A2A	N	N	none	NA
CAPRIN1	3586.79	1.26626	0.133065	9.51612	1.8e-21	2.78e-19	up	A2A	N	N	none	NA
CAPSL	36.5675	7.67877	1.6308	4.7086	2.49e-06	2.16e-05	up	A2A	N	N	none	NA
CASC10	119.249	9.38361	1.90119	4.93564	7.99e-07	7.94e-06	up	other	N	inconsistent	none	NA
CASC5	227.856	4.52138	0.573287	7.88677	3.1e-15	1.85e-13	up	other	N	N	none	NA
CASKIN1	4.87875	4.0164	1.34419	2.98798	0.00280832	0.00956852	up	A2A	N	N	none	NA
CASKIN2	280.229	6.46353	0.559947	11.5431	8e-31	2.95e-28	up	A2A	N	N	none	NA
CAT	2001.55	1.95208	0.454091	4.29887	1.72e-05	0.000117851	up	A2A	N	N	none	NA
CBX2	817.338	7.10205	0.586272	12.1139	8.91e-34	4.13e-31	up	A2A	N	N	none	NA
CBX8	104.966	3.46944	0.591828	5.86225	4.57e-09	7.77e-08	up	A2A	N	N	none	NA
CCDC138	188.909	2.43135	0.504618	4.81819	1.45e-06	1.33e-05	up	A2A	N	N	none	NA
CCDC150	33.9787	3.18618	0.553018	5.76144	8.34e-09	1.34e-07	up	other	N	N	none	NA
CCDC171	134.852	3.2447	0.528695	6.13719	8.4e-10	1.67e-08	up	A2A	N	N	none	NA
CCDC34	132.99	1.70848	0.48345	3.53393	0.000409425	0.00188577	up	other	N	N	none	NA
CCDC71L	414.366	1.03301	0.216036	4.78165	1.74e-06	1.57e-05	up	A2A	N	N	none	NA
CCDC74A	79.1523	6.11755	1.26614	4.83167	1.35e-06	1.25e-05	up	A2A	N	N	none	NA
CCDC74B	15.4958	5.7134	1.533	3.72695	0.000193809	0.000987596	up	A2A	N	N	none	NA
CCDC88A	2036.17	2.84873	0.291204	9.78261	1.34e-22	2.37e-20	up	A2A	N	N	none	TF_bZIP
CCNA2	330.923	3.5591	0.680445	5.23055	1.69e-07	1.99e-06	up	A2A	N	N	none	NA
CCNB1IP1	492.042	1.32874	0.203257	6.53725	6.27e-11	1.56e-09	up	A2A	N	N	none	NA
CCNB2	252.903	5.0809	0.684135	7.42674	1.11e-13	4.73e-12	up	A2A	N	N	none	NA
CCNE2	158.372	2.02281	0.443617	4.55981	5.12e-06	4.09e-05	up	A2A	N	N	none	NA
CCR9	359.302	3.57004	0.989228	3.60892	0.000307472	0.00147379	up	A2A	N	N	none	NA
CCRL2	49.6819	2.8405	0.614103	4.62544	3.74e-06	3.09e-05	up	A2A	N	N	none	NA
CCT2	2422.65	1.32653	0.180504	7.34905	2e-13	7.91e-12	up	A2A	N	N	none	NA
CD300LF	164.393	7.58936	1.51672	5.00381	5.62e-07	5.8e-06	up	A2A	N	N	none	NA
CD36	13.7664	6.27082	1.77297	3.53691	0.000404838	0.00187003	up	B2B	N	N	none	NA
CD38	528.581	3.16603	0.430371	7.35651	1.89e-13	7.52e-12	up	A2A	N	N	none	NA
CD83	358.594	3.45722	0.805692	4.29099	1.78e-05	0.000121761	up	A2A	N	N	none	NA
CDC25C	28.5918	3.38604	0.838328	4.03904	5.37e-05	0.000319999	up	A2A	N	N	none	NA
CDC42EP4	64.8233	4.67541	0.981757	4.76229	1.91e-06	1.72e-05	up	B2B	N	N	none	NA
CDC6	387.682	6.26638	0.671969	9.32541	1.11e-20	1.51e-18	up	A2A	N	N	none	NA
CDCA2	136.162	5.21675	0.752946	6.92845	4.25e-12	1.33e-10	up	A2A	N	N	none	NA
CDCA3	97.8283	3.33903	0.719586	4.64021	3.48e-06	2.9e-05	up	A2A	N	N	none	NA
CDCA5	661.227	5.45167	0.635047	8.58467	9.11e-18	8.13e-16	up	A2A	N	N	none	NA
CDCA7L	790.067	2.08071	0.412554	5.04349	4.57e-07	4.82e-06	up	A2A	N	N	none	NA
CDCA8	245.501	4.78311	0.673052	7.10659	1.19e-12	4.15e-11	up	A2A	N	N	none	NA
CDK18	214.914	2.31188	0.77792	2.97188	0.00295986	0.00999247	up	A2A	N	N	none	NA
CDK4	874.636	1.37902	0.308607	4.46855	7.88e-06	6.01e-05	up	A2A	N	N	none	NA
CDK5	143.724	1.31229	0.293048	4.47806	7.53e-06	5.8e-05	up	A2A	N	N	none	NA
CDR2L	12.6796	4.6182	1.44621	3.19331	0.00140653	0.00538594	up	A2A	N	N	none	NA
CDT1	1271.52	6.2792	0.614233	10.2228	1.57e-24	3.41e-22	up	A2A	N	N	none	NA
CEACAM6	31.0576	7.44299	2.35709	3.15771	0.00159016	0.00594767	up	A2A	N	N	none	NA
CECR6	50.4106	5.80768	1.20805	4.80749	1.53e-06	1.39e-05	up	B2B	N	N	none	NA
CELF5	52.264	3.99317	1.1533	3.4624	0.000535386	0.00237024	up	A2A	N	N	none	NA
CENPA	58.3626	6.41469	1.06198	6.04033	1.54e-09	2.87e-08	up	A2A	N	N	none	Others
CENPE	189.952	3.36094	0.61058	5.50449	3.7e-08	5.1e-07	up	A2A	N	N	none	NA
CENPF	1055.46	3.79455	0.495695	7.65502	1.93e-14	9.99e-13	up	B2B	N	N	none	NA
CENPH	328.884	2.61606	0.491785	5.31953	1.04e-07	1.29e-06	up	A2A	N	N	none	NA
CENPI	33.3961	3.57713	0.633228	5.64904	1.61e-08	2.41e-07	up	A2A	N	N	none	NA
CENPJ	300.891	1.43035	0.461407	3.09997	0.00193539	0.00701139	up	A2A	N	N	none	NA
CENPM	170.881	4.20995	0.752317	5.59598	2.19e-08	3.16e-07	up	A2A	N	N	none	NA
CENPN	249.253	3.06821	0.481287	6.37502	1.83e-10	4.15e-09	up	A2A	N	N	none	NA
CENPP	51.3843	2.25522	0.545442	4.13467	3.55e-05	0.000222939	up	A2A	N	inconsistent	none	NA
CENPW	118.719	4.94726	0.633748	7.80635	5.89e-15	3.37e-13	up	B2B	N	N	none	NA
CEP128	393.716	2.18895	0.707329	3.09466	0.00197036	0.00712016	up	B2B	N	N	none	NA
CEP170	992.907	1.20778	0.374464	3.22535	0.00125818	0.00489746	up	B2B	N	N	none	NA
CEP55	197.733	5.03064	0.759962	6.61959	3.6e-11	9.45e-10	up	A2A	N	N	none	NA
CEP57L1	99.7107	1.20722	0.324648	3.71855	0.00020037	0.00101599	up	A2A	N	N	none	NA
CEP70	835.859	3.14706	0.551444	5.70694	1.15e-08	1.78e-07	up	A2A	N	N	none	NA
CERCAM	116.472	4.21537	0.873973	4.82323	1.41e-06	1.3e-05	up	A2A	N	N	none	NA
CES3	85.2963	6.31906	1.18995	5.31037	1.09e-07	1.35e-06	up	A2A	N	N	none	NA
CETN2	193.568	1.3657	0.280345	4.8715	1.11e-06	1.06e-05	up	A2A	N	N	none	NA
CHAF1B	227.591	2.43821	0.63484	3.84067	0.000122697	0.000661825	up	A2A	N	N	none	NA
CHCHD2	2239.79	1.3638	0.295156	4.62063	3.83e-06	3.16e-05	up	A2A	N	N	none	NA
CHD1L	1169.14	1.07645	0.227483	4.73198	2.22e-06	1.95e-05	up	A2A	N	N	none	NA
CHEK1	390.013	3.78467	0.458798	8.24911	1.6e-16	1.16e-14	up	A2A	N	N	none	NA
CHEK2	111.699	1.03376	0.340092	3.03966	0.00236849	0.00826303	up	A2A	N	N	none	NA
CHI3L1	41.4323	6.35717	1.88972	3.36408	0.00076798	0.00321576	up	A2A	N	N	none	NA
CHP1	760.914	1.19595	0.305511	3.91458	9.06e-05	0.000507341	up	A2A	N	N	none	NA
CHRFAM7A	30.4685	5.03962	1.38086	3.64962	0.000262629	0.00128237	up	B2B	N	N	none	NA
CHRM4	21.9618	2.89495	0.76328	3.79278	0.000148971	0.000782563	up	A2A	N	N	none	NA
CHRNA5	90.0089	4.81281	0.750745	6.41071	1.45e-10	3.35e-09	up	A2A	N	N	none	NA
CHRNA7	23.0701	5.55872	1.71091	3.24898	0.00115819	0.00457641	up	B2B	N	N	none	NA
CHRNA9	25.1886	4.5957	1.36684	3.36228	0.00077301	0.0032335	up	A2A	N	N	none	NA
CHRNB4	9.33268	5.71916	1.84618	3.09783	0.0019494	0.00705683	up	A2A	N	N	none	NA
CHST1	65.3159	7.79335	1.89814	4.10578	4.03e-05	0.000248285	up	A2A	N	N	none	NA
CHST11	2263.95	1.82354	0.353426	5.1596	2.47e-07	2.79e-06	up	A2A	N	inconsistent	none	NA
CHST14	211.713	1.10518	0.318261	3.47256	0.000515516	0.00229429	up	A2A	N	N	none	NA
CHST15	14.6819	4.40697	1.1336	3.88758	0.000101248	0.000559138	up	A2A	N	N	none	NA
CHST2	798.905	2.1069	0.684309	3.07888	0.00207782	0.00743186	up	A2A	N	N	none	NA
CHSY1	1001.81	1.31072	0.35782	3.66309	0.000249195	0.0012293	up	A2A	N	N	none	NA
CIB2	159.817	3.49546	0.675242	5.17661	2.26e-07	2.59e-06	up	A2A	N	N	none	NA
CIB3	5.79183	5.00311	1.47244	3.39783	0.000679217	0.00289983	up	A2A	N	N	none	NA
CKAP2	475.167	1.17019	0.250673	4.66818	3.04e-06	2.57e-05	up	A2A	N	N	none	NA
CKS1B	385.391	2.88126	0.413642	6.96557	3.27e-12	1.06e-10	up	A2A	N	N	none	NA
CLCA1	22.5879	6.98737	2.17858	3.2073	0.00133985	0.00515672	up	B2B	N	N	none	NA
CLDN5	672.112	9.02166	1.26189	7.14935	8.72e-13	3.13e-11	up	A2A	N	N	none	NA
CLDN9	31.3465	6.72715	1.7334	3.88091	0.000104066	0.000572505	up	A2A	N	N	none	NA
CLEC14A	28.2672	7.30752	2.45207	2.98014	0.00288115	0.00976576	up	B2B	N	N	none	NA
CLIC1	3769.47	1.94844	0.274213	7.10558	1.2e-12	4.17e-11	up	A2A	N	N	none	NA
CLIC4	551.212	6.08772	0.73035	8.33535	7.73e-17	6e-15	up	A2A	N	N	none	NA
CLIP3	454.911	4.43933	0.759546	5.84471	5.07e-09	8.53e-08	up	A2A	N	N	none	NA
CLMN	69.5363	4.11444	0.939172	4.38092	1.18e-05	8.52e-05	up	A2A	N	N	none	NA
CLN6	516.096	1.51181	0.368451	4.10314	4.08e-05	0.000250699	up	A2A	N	N	none	NA
CLP1	167.415	1.11338	0.353148	3.15274	0.00161746	0.00603227	up	A2A	N	N	none	NA
CMBL	153.186	6.18342	1.4364	4.30482	1.67e-05	0.000115113	up	A2A	N	N	none	NA
CMPK2	433.11	2.12767	0.506846	4.19786	2.69e-05	0.00017523	up	A2A	N	N	none	NA
CNIH2	72.0321	2.69571	0.863081	3.12335	0.00178804	0.00655758	up	A2A	N	N	none	NA
CNTLN	142.127	5.81175	1.16054	5.00778	5.51e-07	5.71e-06	up	B2B	N	N	none	NA
CNTROB	1007.14	1.21553	0.23576	5.15579	2.53e-07	2.84e-06	up	A2A	N	N	none	NA
COL16A1	24.288	4.55245	1.28858	3.53291	0.00041102	0.0018913	up	A2A	N	N	none	NA
COL23A1	46.5149	5.30915	1.14506	4.63656	3.54e-06	2.94e-05	up	A2A	N	N	none	NA
COL2A1	31.8667	7.48065	1.77687	4.21002	2.55e-05	0.000167227	up	A2A	N	N	none	NA
COL5A1	554.838	3.75634	0.873471	4.30047	1.7e-05	0.000117057	up	A2A	N	N	none	NA
COL7A1	114.815	2.73917	0.624503	4.38616	1.15e-05	8.35e-05	up	A2A	N	N	none	NA
COPG2	199.27	1.28376	0.319282	4.02078	5.8e-05	0.000342294	up	A2A	N	N	none	NA
CORO1C	759.562	3.42242	0.384125	8.90964	5.12e-19	5.62e-17	up	A2A	N	N	none	NA
CPNE7	456.587	5.82886	0.991713	5.87757	4.16e-09	7.2e-08	up	A2A	N	N	none	NA
CPXM1	2855.13	8.48075	1.01664	8.34191	7.31e-17	5.81e-15	up	A2A	N	N	none	NA
CREB3L1	9.66516	5.7687	1.79788	3.20861	0.0013338	0.00514169	up	A2A	N	N	none	TF_bZIP
CREB3L3	431.908	8.45349	1.29772	6.51412	7.31e-11	1.8e-09	up	A2A	N	N	none	TF_bZIP
CRHBP	23.3566	4.46663	1.42069	3.14398	0.00166668	0.00618605	up	A2A	N	N	none	NA
CRISPLD1	32.0995	6.76235	1.58852	4.25702	2.07e-05	0.000139818	up	B2B	N	N	none	NA
CSF3R	429.439	8.743	1.33028	6.57228	4.95e-11	1.26e-09	up	A2A	N	N	none	NA
CST3	210.688	3.05723	0.899702	3.39805	0.000678679	0.0028984	up	B2B	N	N	none	NA
CSTA	9.72918	5.76773	1.81545	3.17702	0.00148797	0.00563328	up	A2A	N	N	none	NA
CTPS1	596.185	1.71368	0.317174	5.40296	6.56e-08	8.5e-07	up	A2A	N	N	none	NA
CTXN1	72.5009	7.20213	1.30482	5.51963	3.4e-08	4.7e-07	up	A2A	N	N	none	NA
CUEDC2	597.517	1.14912	0.232998	4.93188	8.14e-07	8.05e-06	up	A2A	N	N	none	NA
CUX2	55.2328	3.63567	1.14981	3.16198	0.00156701	0.00587069	up	A2A	N	N	none	CUT
CYB5R3	1100.97	1.14832	0.176576	6.50328	7.86e-11	1.92e-09	up	A2A	N	N	none	NA
CYBB	145.116	6.5785	1.50495	4.37124	1.24e-05	8.85e-05	up	A2A	N	N	none	NA
CYCS	1215.04	1.26607	0.323296	3.91613	9e-05	0.000504281	up	A2A	N	N	none	NA
CYP27B1	46.5235	2.4227	0.705354	3.43473	0.000593143	0.00258612	up	A2A	N	N	none	NA
CYP4F2	81.4816	7.40073	1.06387	6.95644	3.49e-12	1.12e-10	up	B2B	N	N	none	NA
CYTH2	1721.66	1.22815	0.309557	3.96742	7.27e-05	0.000416759	up	A2A	N	N	none	NA
CYTL1	64.8402	7.77772	1.92703	4.03611	5.43e-05	0.000323608	up	other	N	N	none	NA
DAB2	139.493	4.37074	1.1329	3.858	0.00011432	0.000622008	up	A2A	N	N	none	NA
DAP	1064.7	1.05656	0.25598	4.12753	3.67e-05	0.000229379	up	A2A	N	N	none	NA
DDAH2	1928.21	4.19437	0.417907	10.0366	1.05e-23	2.13e-21	up	A2A	N	N	none	NA
DDIT3	268.889	1.9245	0.327731	5.87219	4.3e-09	7.4e-08	up	A2A	N	N	none	TF_bZIP
DDN	18.1212	5.2295	1.25369	4.17129	3.03e-05	0.000194285	up	A2A	N	N	none	NA
DDT	47.3146	1.08257	0.30352	3.56672	0.000361474	0.00169865	up	other	N	N	none	NA
DECR2	157.212	1.6283	0.376691	4.32265	1.54e-05	0.000107475	up	A2A	N	N	none	NA
DEPDC1	80.2787	5.0757	0.865577	5.86395	4.52e-09	7.71e-08	up	B2B	N	N	none	NA
DEPDC1B	86.2086	4.23162	0.579554	7.30151	2.85e-13	1.11e-11	up	other	N	N	none	NA
DERL3	156.629	4.07895	0.621765	6.56028	5.37e-11	1.36e-09	up	A2A	N	N	none	NA
DHCR24	626.622	3.18727	1.06733	2.9862	0.00282465	0.00961278	up	A2A	N	N	none	NA
DHFR	1666.19	2.25842	0.43478	5.1944	2.05e-07	2.38e-06	up	A2A	N	N	none	NA
DHTKD1	478.243	1.26774	0.298614	4.24542	2.18e-05	0.000146207	up	A2A	N	N	none	NA
DIAPH3	112.004	5.9838	0.848357	7.05339	1.75e-12	5.92e-11	up	A2A	N	N	none	NA
DIO2	4.19215	4.54311	1.38533	3.27943	0.00104015	0.00417193	up	B2B	N	N	none	NA
DIRAS1	31.0835	6.71704	1.71602	3.91431	9.07e-05	0.00050771	up	A2A	N	N	none	NA
DLG4	489.195	2.33052	0.482997	4.82513	1.4e-06	1.29e-05	up	A2A	N	N	none	NA
DLGAP5	179.112	4.47024	0.69026	6.47617	9.41e-11	2.27e-09	up	A2A	N	N	none	NA
DLX2	9.16053	4.96387	1.37542	3.60898	0.000307399	0.00147379	up	A2A	N	N	none	Homeobox
DNA2	174.764	1.63456	0.321955	5.07697	3.84e-07	4.12e-06	up	A2A	N	N	none	NA
DNAAF2	321.106	1.51152	0.425618	3.55136	0.000383242	0.00178635	up	A2A	N	N	none	NA
DNAJC12	31.543	5.29199	1.50581	3.51438	0.000440779	0.00200957	up	A2A	N	N	none	NA
DNAJC25	95.9927	1.17037	0.34284	3.41374	0.000640773	0.00276195	up	A2A	N	N	none	NA
DNAJC9	1123.11	1.55257	0.343607	4.51844	6.23e-06	4.88e-05	up	A2A	N	N	none	NA
DNASE1L2	38.7598	1.57038	0.497181	3.15857	0.00158546	0.00593331	up	A2A	N	N	none	NA
DNM1	177.821	4.4995	1.01127	4.44934	8.61e-06	6.49e-05	up	A2A	N	N	none	NA
DNMT3B	633.487	6.99903	0.75934	9.21725	3.05e-20	3.95e-18	up	A2A	N	inconsistent	none	NA
DNTT	3279.95	9.42304	0.759897	12.4004	2.6e-35	1.49e-32	up	A2A	N	inconsistent	none	NA
DOC2A	51.8646	4.88019	0.982843	4.96538	6.86e-07	6.92e-06	up	A2A	N	N	none	NA
DOCK4	13.8357	3.0235	0.929643	3.25233	0.00114463	0.00453281	up	A2A	N	N	none	NA
DOCK5	330.425	5.09804	0.968121	5.26591	1.39e-07	1.67e-06	up	A2A	N	N	none	NA
DPEP1	394.884	11.1098	1.49792	7.41682	1.2e-13	5.07e-12	up	A2A	N	N	none	NA
DPF3	67.4727	3.33731	1.02465	3.25703	0.00112586	0.00447324	up	A2A	N	N	none	NA
DPP3	671.51	1.20804	0.26727	4.51994	6.19e-06	4.85e-05	up	A2A	N	N	none	NA
DPYSL2	411.098	1.78374	0.303465	5.87792	4.15e-09	7.2e-08	up	A2A	N	N	none	NA
DQX1	40.3182	4.16397	1.04809	3.9729	7.1e-05	0.000408105	up	A2A	N	N	none	NA
DRP2	12.3423	4.67806	1.15927	4.03535	5.45e-05	0.000324528	up	A2A	N	N	none	NA
DSCC1	116.136	5.04236	0.618458	8.15311	3.55e-16	2.44e-14	up	A2A	N	N	none	NA
DSG2	219.048	6.20614	1.69908	3.65264	0.000259557	0.00127082	up	A2A	N	N	none	NA
DTL	441.765	5.39568	0.604053	8.93246	4.17e-19	4.61e-17	up	A2A	N	N	none	NA
DUT	1768.71	1.2081	0.278719	4.33448	1.46e-05	0.000102604	up	B2B	N	N	none	NA
DYNLL1	688.573	1.521	0.331228	4.592	4.39e-06	3.57e-05	up	A2A	N	N	none	NA
E2F1	1047.84	5.50319	0.663776	8.29073	1.13e-16	8.34e-15	up	A2A	N	N	none	E2F
E2F2	725.271	3.77373	0.850777	4.43562	9.18e-06	6.87e-05	up	A2A	N	N	none	E2F
E2F6	296.878	1.12337	0.358794	3.13095	0.00174244	0.0064237	up	A2A	N	N	none	E2F
E2F7	289.902	5.95087	0.97999	6.07238	1.26e-09	2.4e-08	up	B2B	N	N	none	E2F
E2F8	142.897	5.33337	0.920969	5.79104	7e-09	1.14e-07	up	A2A	N	N	none	E2F
EAF2	179.495	3.31576	0.654983	5.06236	4.14e-07	4.42e-06	up	A2A	N	N	none	NA
ECE2	41.0247	1.78643	0.476151	3.75181	0.000175562	0.000906178	up	A2A	N	N	none	NA
ECHS1	616.276	1.0238	0.186073	5.50215	3.75e-08	5.16e-07	up	A2A	N	N	none	NA
ECT2	234.078	2.81117	0.546603	5.14298	2.7e-07	3.03e-06	up	A2A	N	N	none	NA
EDA2R	39.5467	3.94801	1.25952	3.13454	0.00172123	0.00635566	up	other	N	N	none	NA
EFEMP1	9.60422	5.75862	1.93745	2.97227	0.00295605	0.00998195	up	B2B	N	N	none	NA
EGFL7	432.289	7.99312	1.14653	6.9716	3.13e-12	1.02e-10	up	A2A	N	N	none	NA
EGR3	103.834	5.04915	0.988675	5.10699	3.27e-07	3.59e-06	up	A2A	N	inconsistent	none	zf-C2H2
EHD2	239.011	9.66621	1.36082	7.10324	1.22e-12	4.2e-11	up	A2A	N	N	none	NA
EIF4A3	1100.3	1.29008	0.27216	4.74015	2.14e-06	1.89e-05	up	A2A	N	N	none	NA
EIF4EBP1	273.246	3.42244	0.443447	7.71782	1.18e-14	6.37e-13	up	A2A	N	N	none	NA
EIF6	793.635	1.15239	0.166068	6.93923	3.94e-12	1.24e-10	up	A2A	N	N	none	NA
ELFN2	89.0163	3.65674	1.00029	3.65568	0.000256497	0.00125756	up	A2A	N	N	none	NA
ELN	41.4276	6.02127	1.88733	3.19037	0.0014209	0.00543228	up	A2A	N	N	none	NA
ELOVL5	3442.59	1.11938	0.251658	4.44803	8.67e-06	6.53e-05	up	A2A	N	N	none	NA
EMILIN2	257.732	2.27472	0.631434	3.60248	0.0003152	0.00150632	up	A2A	N	N	none	NA
EMP1	169.633	6.39462	1.18162	5.41174	6.24e-08	8.15e-07	up	A2A	N	N	none	NA
ENAH	46.5036	4.73891	1.22228	3.8771	0.000105708	0.000580644	up	A2A	N	N	none	NA
EPDR1	224.258	5.54451	0.595692	9.30767	1.31e-20	1.76e-18	up	other	N	N	none	NA
ERGIC1	2985.28	1.6075	0.330528	4.86342	1.15e-06	1.09e-05	up	A2A	N	N	none	NA
ERI2	76.8982	1.77278	0.594484	2.98204	0.00286331	0.00972112	up	A2A	N	N	none	NA
ERV3-1	313.938	1.53771	0.379166	4.05551	5e-05	0.000300762	up	A2A	N	N	none	NA
ERVFRD-1	54.4785	5.13915	1.02555	5.01111	5.41e-07	5.62e-06	up	A2A	N	N	none	NA
ESPL1	323.726	5.67812	0.690642	8.22151	2.01e-16	1.45e-14	up	A2A	N	N	none	NA
EXO1	177.807	4.25458	0.671846	6.33267	2.41e-10	5.35e-09	up	B2B	N	N	none	NA
EXOSC4	170.699	1.9698	0.299383	6.57953	4.72e-11	1.21e-09	up	A2A	N	N	none	NA
EXTL2	218.553	2.50202	0.434389	5.75984	8.42e-09	1.35e-07	up	B2B	N	N	none	NA
EZH2	824.139	2.18722	0.320162	6.83162	8.4e-12	2.48e-10	up	A2A	N	N	none	NA
F13A1	135.101	8.21955	1.67894	4.89568	9.8e-07	9.47e-06	up	other	N	N	none	NA
F2RL2	17.4325	4.30318	1.35148	3.18406	0.00145226	0.00552427	up	A2A	N	N	none	NA
FA2H	36.0078	6.2008	2.03999	3.03962	0.00236876	0.00826303	up	A2A	N	N	none	NA
FAAH	407.722	3.04711	0.883319	3.44962	0.000561386	0.00246938	up	A2A	N	N	none	NA
FABP5	453.818	3.57969	0.629593	5.68572	1.3e-08	1.99e-07	up	A2A	N	N	none	NA
FADS1	1175.86	5.93228	0.319874	18.5457	8.84e-77	2.54e-73	up	A2A	N	N	none	NA
FADS2	2011.52	6.02129	0.289555	20.795	4.8e-96	3.45e-92	up	A2A	N	N	none	NA
FADS3	271.621	2.36004	0.584984	4.03437	5.47e-05	0.000325754	up	A2A	N	N	none	NA
FAH	223.879	2.72786	0.416544	6.54879	5.8e-11	1.46e-09	up	A2A	N	N	none	NA
FAIM	93.0714	1.67685	0.450905	3.71885	0.000200133	0.00101521	up	A2A	N	N	none	NA
FAM102B	642.748	1.18033	0.387806	3.04362	0.00233751	0.00818954	up	other	N	N	none	NA
FAM124A	6.34534	5.16114	1.45408	3.54941	0.000386091	0.00179873	up	A2A	N	N	none	NA
FAM124B	105.443	4.73057	1.07909	4.38385	1.17e-05	8.43e-05	up	A2A	N	N	none	NA
FAM129C	185.98	3.10025	0.672738	4.60841	4.06e-06	3.32e-05	up	A2A	N	N	none	NA
FAM132B	6.79607	5.2522	1.47795	3.5537	0.000379857	0.00177172	up	other	N	N	none	NA
FAM171A2	111.35	3.81789	0.778149	4.90637	9.28e-07	9.03e-06	up	A2A	N	N	none	NA
FAM180B	11.6859	6.01827	1.8269	3.29426	0.000986824	0.00399144	up	A2A	N	N	none	NA
FAM198A	33.8863	4.90224	1.32172	3.70898	0.000208099	0.00104962	up	A2A	N	N	none	NA
FAM20C	52.5188	3.8156	1.09495	3.48473	0.000492632	0.00220541	up	A2A	N	N	none	NA
FAM212A	75.4243	4.10706	0.878894	4.67299	2.97e-06	2.52e-05	up	A2A	N	N	none	NA
FAM222A	27.9223	3.20308	0.72139	4.44015	8.99e-06	6.74e-05	up	A2A	N	inconsistent	none	NA
FAM227A	36.857	5.01433	0.885842	5.66053	1.51e-08	2.26e-07	up	A2A	N	N	none	NA
FAM27E3	42.3958	4.88802	0.990891	4.93296	8.1e-07	8.02e-06	up	B2B	N	N	none	NA
FAM57B	34.7191	6.88949	1.25549	5.48751	4.08e-08	5.55e-07	up	A2A	N	N	none	NA
FAM60A	1492.36	1.22374	0.236663	5.17081	2.33e-07	2.66e-06	up	A2A	N	N	none	NA
FAM69B	241.919	2.73913	0.769115	3.5614	0.000368877	0.0017278	up	A2A	N	N	none	NA
FAM72B	29.5925	4.4525	0.940662	4.73337	2.21e-06	1.94e-05	up	B2B	N	N	none	NA
FANCA	348.686	2.58025	0.441647	5.84233	5.15e-09	8.64e-08	up	A2A	N	N	none	NA
FANCG	444.359	1.48458	0.297582	4.98882	6.08e-07	6.22e-06	up	A2A	N	N	none	NA
FANCI	767.767	2.45286	0.45836	5.35138	8.73e-08	1.11e-06	up	A2A	N	N	none	NA
FARP1	78.6935	3.17525	0.730402	4.34726	1.38e-05	9.72e-05	up	A2A	N	N	none	NA
FAT1	1945.45	11.1466	1.84018	6.05736	1.38e-09	2.61e-08	up	other	N	N	none	NA
FBLIM1	39.7317	7.07678	1.89724	3.73004	0.000191452	0.000976624	up	A2A	N	N	none	NA
FBXL13	15.1842	1.53203	0.512333	2.99031	0.00278696	0.00950025	up	A2A	N	N	none	NA
FCN1	46.3245	6.52041	1.8426	3.53871	0.000402085	0.00185911	up	A2A	N	N	none	NA
FDFT1	2141.5	1.20664	0.38363	3.14533	0.00165901	0.00616235	up	A2A	N	N	none	NA
FDPS	1004.81	1.17427	0.256529	4.57755	4.7e-06	3.79e-05	up	A2A	N	N	none	NA
FDXR	183.042	1.40357	0.31282	4.48683	7.23e-06	5.6e-05	up	A2A	N	N	none	NA
FECH	453.655	1.16471	0.191142	6.09344	1.11e-09	2.15e-08	up	A2A	N	N	none	NA
FEN1	649.607	3.07511	0.405951	7.57508	3.59e-14	1.71e-12	up	A2A	N	N	none	NA
FERMT1	10.6987	5.16005	1.67176	3.0866	0.00202463	0.00727979	up	B2B	N	N	none	NA
FGD5	21.3916	5.51654	1.48062	3.72584	0.000194669	0.000991272	up	A2A	N	N	none	NA
FGD6	71.6268	3.06091	0.719222	4.25586	2.08e-05	0.000140412	up	A2A	N	N	none	NA
FGFR3	62.1799	8.44589	1.48851	5.67404	1.39e-08	2.11e-07	up	A2A	N	N	none	NA
FKBP7	46.4875	3.26469	0.569368	5.73388	9.82e-09	1.55e-07	up	A2A	N	N	none	NA
FKBPL	40.5928	1.92323	0.461261	4.1695	3.05e-05	0.000195464	up	A2A	N	N	none	NA
FLG	21.1142	4.94587	1.46549	3.3749	0.000738432	0.00311015	up	other	N	N	none	NA
FLT1	122.174	3.706	0.845294	4.38427	1.16e-05	8.41e-05	up	A2A	N	N	none	NA
FOS	11390.8	7.74816	0.830496	9.32955	1.06e-20	1.47e-18	up	A2A	N	N	none	TF_bZIP
FOSL1	51.9099	7.45711	1.32533	5.62662	1.84e-08	2.69e-07	up	A2A	N	N	none	TF_bZIP
FOXO6	42.1152	7.88546	1.33775	5.89456	3.76e-09	6.57e-08	up	A2A	N	N	none	Fork_head
FOXP4	686.604	2.08972	0.466408	4.48046	7.45e-06	5.75e-05	up	A2A	N	N	none	Fork_head
FOXRED2	263.376	2.61923	0.405965	6.45188	1.1e-10	2.62e-09	up	A2A	N	N	none	NA
FRMD6	134.016	3.90554	1.09107	3.57956	0.000344172	0.00162586	up	A2A	N	N	none	NA
FRRS1	30.1999	4.73228	1.14148	4.14573	3.39e-05	0.000214037	up	B2B	N	N	none	NA
FSCN1	1152.35	7.52654	0.7936	9.48405	2.45e-21	3.66e-19	up	A2A	N	N	none	NA
FSD1L	71.6718	2.43435	0.661098	3.68229	0.00023115	0.00115454	up	B2B	N	N	none	NA
FSTL1	195.544	7.14203	1.70137	4.1978	2.7e-05	0.00017523	up	other	N	N	none	NA
FTH1	13367	1.45494	0.31371	4.63783	3.52e-06	2.93e-05	up	A2A	N	N	none	NA
FUT4	668.892	2.21513	0.454902	4.86947	1.12e-06	1.06e-05	up	A2A	N	N	none	NA
FZD5	23.3503	5.04565	1.1496	4.38906	1.14e-05	8.26e-05	up	A2A	N	N	none	NA
GADD45G	37.825	5.29112	1.09184	4.84605	1.26e-06	1.18e-05	up	A2A	N	N	none	NA
GAL3ST2	45.0193	4.00958	1.15138	3.48239	0.000496951	0.0022206	up	A2A	N	N	none	NA
GALNT14	9.10066	3.61247	1.07962	3.34606	0.000819688	0.00340451	up	A2A	N	N	none	NA
GALNT6	942.963	2.88512	0.389284	7.41136	1.25e-13	5.27e-12	up	A2A	N	N	none	NA
GAMT	448.616	1.64997	0.33403	4.9396	7.83e-07	7.79e-06	up	A2A	N	N	none	NA
GAR1	249.255	1.09139	0.167164	6.52888	6.63e-11	1.64e-09	up	A2A	N	N	none	NA
GAS2	156.56	3.8272	1.2178	3.14271	0.00167394	0.00620498	up	B2B	N	N	none	NA
GAS2L1	71.2989	4.43409	1.18718	3.73499	0.00018772	0.000959972	up	A2A	N	N	none	NA
GAS7	2576.4	4.06859	0.414689	9.81117	1.01e-22	1.81e-20	up	B2B	N	N	none	NA
GATSL2	512.806	2.26131	0.324339	6.97206	3.12e-12	1.02e-10	up	B2B	N	N	none	NA
GBGT1	73.9147	4.17857	0.853613	4.89516	9.82e-07	9.49e-06	up	A2A	N	N	none	NA
GCAT	86.5496	3.36599	0.539554	6.23847	4.42e-10	9.31e-09	up	A2A	N	N	none	NA
GCNT1	344.806	3.11835	0.592302	5.2648	1.4e-07	1.68e-06	up	A2A	N	N	none	NA
GCSAML	294.988	5.90356	1.25934	4.68783	2.76e-06	2.36e-05	up	B2B	N	N	none	NA
GCSH	157.401	2.05078	0.367621	5.57853	2.43e-08	3.46e-07	up	A2A	N	N	none	NA
GDF10	133.533	4.74791	1.23713	3.83784	0.000124123	0.000667767	up	A2A	N	N	none	NA
GEN1	181.889	1.23154	0.397636	3.09716	0.00195383	0.00707106	up	A2A	N	N	none	NA
GFOD1	166.411	2.45221	0.478583	5.12389	2.99e-07	3.31e-06	up	A2A	N	N	none	NA
GGCT	277.918	1.181	0.345183	3.42136	0.000623089	0.00269624	up	A2A	N	N	none	NA
GINS3	134.403	2.63717	0.415584	6.34569	2.21e-10	4.97e-09	up	A2A	N	N	none	NA
GJC2	60.9597	2.79387	0.679676	4.11059	3.95e-05	0.00024411	up	A2A	N	N	none	NA
GLA	195.107	1.8799	0.355984	5.28085	1.29e-07	1.57e-06	up	A2A	N	N	none	NA
GLDC	29.9065	4.32042	1.33475	3.23687	0.00120847	0.00473862	up	A2A	N	N	none	NA
GLO1	1036.84	1.10951	0.272546	4.07089	4.68e-05	0.000284301	up	A2A	N	N	none	NA
GLP1R	16.4127	6.52365	1.74412	3.74036	0.000183756	0.000942383	up	A2A	N	N	none	NA
GLRX5	762.454	1.37552	0.320867	4.28688	1.81e-05	0.000123564	up	A2A	N	N	none	NA
GLYATL2	35.5056	21.4241	3.31139	6.46981	9.81e-11	2.35e-09	up	other	N	N	none	NA
GNAQ	3018.81	1.79336	0.247367	7.2498	4.17e-13	1.57e-11	up	A2A	N	inconsistent	none	NA
GNG13	8.19531	4.13471	1.28762	3.21113	0.00132215	0.00510776	up	A2A	N	N	none	NA
GNG4	180.316	9.25875	1.67433	5.52981	3.21e-08	4.45e-07	up	A2A	N	N	none	NA
GNG5	500.818	1.11121	0.214943	5.16978	2.34e-07	2.67e-06	up	B2B	N	N	none	NA
GNMT	45.2208	2.47986	0.450779	5.50126	3.77e-08	5.18e-07	up	A2A	N	N	none	NA
GOLGA8H	85.3096	2.42525	0.80331	3.01908	0.00253547	0.00876982	up	A2A	N	N	none	NA
GPC2	520.221	1.44284	0.427058	3.37857	0.000728643	0.00307523	up	A2A	N	N	none	NA
GPC4	38.4009	7.02669	1.90953	3.67981	0.00023341	0.00116503	up	other	N	N	none	NA
GPR137C	10.1604	3.86542	1.03452	3.73644	0.000186643	0.000955144	up	A2A	N	N	none	NA
GPR162	67.2716	7.83553	1.45696	5.37802	7.53e-08	9.72e-07	up	A2A	N	N	none	NA
GPR17	36.7286	7.6803	1.52361	5.04085	4.63e-07	4.88e-06	up	A2A	N	N	none	NA
GPR176	10.9083	5.93149	1.59278	3.72398	0.000196107	0.000997537	up	A2A	N	N	none	NA
GPR84	7.4206	5.37159	1.67124	3.21414	0.00130836	0.00506265	up	A2A	N	N	none	NA
GPRC5C	37.5643	6.98976	1.58937	4.39781	1.09e-05	8e-05	up	A2A	N	N	none	NA
GPSM1	921.57	3.70985	0.510906	7.26132	3.83e-13	1.46e-11	up	A2A	N	N	none	NA
GPSM2	214.476	3.83992	0.407567	9.42156	4.44e-21	6.39e-19	up	A2A	N	N	none	NA
GPT2	119.447	5.18717	1.33059	3.89841	9.68e-05	0.000538441	up	other	N	N	none	NA
GPX1	1332.45	1.5879	0.390883	4.06234	4.86e-05	0.00029356	up	A2A	N	N	none	NA
GRAMD1B	330.687	1.53813	0.493898	3.11428	0.00184398	0.00672941	up	A2A	N	N	none	NA
GRAMD1C	19.9509	3.23732	0.865211	3.74166	0.00018281	0.000937862	up	A2A	N	N	none	NA
GREB1	76.4407	3.67556	1.0244	3.58802	0.000333203	0.00158183	up	A2A	N	N	none	NA
GRK4	26.7998	1.73369	0.566329	3.06127	0.00220398	0.00780806	up	A2A	N	inconsistent	none	NA
GSG2	190.799	5.29468	0.673296	7.86383	3.73e-15	2.2e-13	up	A2A	N	N	none	NA
GSN	572.161	3.6955	0.985058	3.75155	0.000175744	0.000906792	up	A2A	N	inconsistent	none	NA
GSTZ1	94.4058	1.61834	0.441926	3.66202	0.000250233	0.00123357	up	A2A	N	N	none	NA
GTF2F2	253.545	1.55339	0.171809	9.04139	1.55e-19	1.84e-17	up	A2A	N	N	none	NA
GTF3C5	1480.32	1.32031	0.312761	4.22147	2.43e-05	0.00016027	up	A2A	N	inconsistent	none	NA
GYG2	55.4032	8.27786	1.52376	5.43253	5.56e-08	7.33e-07	up	A2A	N	N	none	NA
GZF1	371.008	1.12439	0.353069	3.18462	0.00144944	0.00551793	up	A2A	N	inconsistent	none	ZBTB
H1FX	10067.7	2.21796	0.291002	7.6218	2.5e-14	1.25e-12	up	A2A	N	N	none	NA
H2AFV	3074.29	1.15404	0.310622	3.71525	0.000203005	0.00102717	up	A2A	N	N	none	NA
H2AFX	1362.31	3.19984	0.46815	6.83506	8.2e-12	2.43e-10	up	A2A	N	N	none	NA
H2AFY	5267.09	2.61814	0.315195	8.30643	9.86e-17	7.42e-15	up	A2A	N	N	none	NA
H3F3B	13884.1	2.01476	0.316679	6.36214	1.99e-10	4.5e-09	up	A2A	N	N	none	NA
HAAO	51.6281	4.2689	0.900575	4.74019	2.14e-06	1.89e-05	up	A2A	N	N	none	NA
HADH	636.453	1.57192	0.363839	4.32036	1.56e-05	0.000108229	up	A2A	N	N	none	NA
HBA1	167.968	7.72836	1.40686	5.49334	3.94e-08	5.38e-07	up	A2A	N	N	none	NA
HBA2	210.066	8.71233	1.54868	5.62565	1.85e-08	2.7e-07	up	A2A	N	N	none	NA
HBB	1049.52	6.88958	1.05286	6.5437	6e-11	1.5e-09	up	B2B	N	N	none	NA
HBD	58.2381	8.35027	1.91369	4.36343	1.28e-05	9.13e-05	up	B2B	N	N	none	NA
HBEGF	43.6826	4.67018	1.17538	3.97332	7.09e-05	0.000407687	up	A2A	N	N	none	NA
HBG2	19.6451	6.05719	1.92683	3.14361	0.0016688	0.0061923	up	B2B	N	N	none	NA
HCK	35.8874	4.75287	1.53986	3.08655	0.00202491	0.00727979	up	A2A	N	N	none	NA
HDGF	3877.15	1.51008	0.217479	6.94353	3.82e-12	1.21e-10	up	A2A	N	N	none	NA
HDGFRP3	369.87	3.39504	1.11193	3.0533	0.00226341	0.00797659	up	other	N	N	none	NA
HENMT1	780.167	1.44796	0.380952	3.80089	0.000144179	0.000761133	up	A2A	N	N	none	NA
HES6	86.3939	2.96138	0.921311	3.21431	0.00130759	0.00506238	up	A2A	N	N	none	bHLH
HIGD1A	549.504	1.2009	0.25342	4.73876	2.15e-06	1.9e-05	up	A2A	N	N	none	NA
HIRA	1373.94	1.10503	0.287076	3.84927	0.000118471	0.000641437	up	A2A	N	N	none	NA
HIST1H1B	12.6035	6.15387	1.62106	3.79619	0.000146937	0.000773424	up	A2A	N	N	none	NA
HIST1H1C	397.478	4.5121	0.632503	7.13372	9.77e-13	3.46e-11	up	A2A	N	N	none	NA
HIST1H1D	38.2961	5.85139	1.13181	5.16992	2.34e-07	2.67e-06	up	A2A	N	N	none	NA
HIST1H1E	66.0745	8.53305	1.26531	6.74383	1.54e-11	4.36e-10	up	A2A	N	N	none	NA
HIST1H2AC	279.363	4.86501	0.788261	6.17183	6.75e-10	1.37e-08	up	A2A	N	N	none	NA
HIST1H2AE	59.5598	8.38661	1.2806	6.54895	5.79e-11	1.46e-09	up	A2A	N	N	none	NA
HIST1H2AG	26.3984	3.48161	0.830068	4.19437	2.74e-05	0.000177342	up	A2A	N	inconsistent	none	NA
HIST1H2AH	12.756	6.17219	1.37852	4.47741	7.56e-06	5.81e-05	up	A2A	N	N	none	NA
HIST1H2AI	17.5292	6.62593	1.57059	4.21875	2.46e-05	0.000161689	up	A2A	N	N	none	NA
HIST1H2AM	22.0729	5.58116	1.26828	4.40058	1.08e-05	7.92e-05	up	A2A	N	N	none	NA
HIST1H2BC	32.7582	5.62517	1.14719	4.90344	9.42e-07	9.16e-06	up	A2A	N	N	none	NA
HIST1H2BD	186.514	5.6462	0.724677	7.79134	6.63e-15	3.76e-13	up	A2A	N	N	none	NA
HIST1H2BF	19.205	6.75845	1.43953	4.69492	2.67e-06	2.29e-05	up	A2A	N	N	none	NA
HIST1H2BG	65.709	6.07254	1.0346	5.86943	4.37e-09	7.49e-08	up	A2A	N	N	none	NA
HIST1H2BH	21.6533	6.93341	1.39488	4.9706	6.67e-07	6.75e-06	up	A2A	N	N	none	NA
HIST1H2BJ	14.5017	5.64159	1.26407	4.46303	8.08e-06	6.15e-05	up	A2A	N	N	none	NA
HIST1H2BK	550.099	3.44099	0.553052	6.22181	4.91e-10	1.02e-08	up	A2A	N	N	none	NA
HIST1H2BL	7.99407	4.78257	1.37847	3.46948	0.000521467	0.0023179	up	A2A	N	N	none	NA
HIST1H2BN	20.47	3.93624	1.14551	3.43623	0.000589868	0.00257575	up	A2A	N	N	none	NA
HIST1H3A	15.7739	6.47964	1.41981	4.56375	5.02e-06	4.02e-05	up	A2A	N	N	none	NA
HIST1H3B	13.721	4.72129	1.28881	3.66329	0.000248993	0.00122915	up	A2A	N	N	none	NA
HIST1H3D	50.2215	6.73753	1.18926	5.66531	1.47e-08	2.2e-07	up	A2A	N	N	none	NA
HIST1H3G	8.95463	5.67258	1.60398	3.53656	0.000405376	0.00187131	up	A2A	N	N	none	NA
HIST1H3H	32.1954	6.77604	1.36555	4.96213	6.97e-07	7.02e-06	up	A2A	N	N	none	NA
HIST1H3J	5.70049	5.02773	1.37306	3.66169	0.000250561	0.00123437	up	A2A	N	N	none	NA
HIST1H4A	5.74295	5.01903	1.34832	3.72242	0.000197321	0.00100264	up	A2A	N	N	none	NA
HIST1H4B	5.54767	4.99575	1.40266	3.56162	0.000368573	0.00172693	up	A2A	N	N	none	NA
HIST1H4C	40.9653	3.2367	0.830957	3.89516	9.81e-05	0.000544043	up	A2A	N	N	none	NA
HIST1H4E	25.1161	7.14265	1.2567	5.68364	1.32e-08	2.01e-07	up	A2A	N	N	none	NA
HIST1H4H	16.9584	6.5755	1.3077	5.02831	4.95e-07	5.19e-06	up	A2A	N	N	none	NA
HIST1H4I	10.2309	3.1416	1.02854	3.05442	0.00225495	0.0079567	up	A2A	N	N	none	NA
HIST2H2AB	4.392	4.634	1.41635	3.27179	0.00106868	0.00427203	up	A2A	N	N	none	NA
HIST2H2AC	43.4162	2.60753	0.613978	4.24695	2.17e-05	0.000145362	up	A2A	N	N	none	NA
HIST2H2BE	484.294	4.84645	0.595138	8.14341	3.84e-16	2.62e-14	up	A2A	N	N	none	NA
HIST2H3D	8.93505	4.942	1.44394	3.42259	0.000620277	0.0026865	up	other	N	N	none	NA
HJURP	274.206	4.94019	0.756234	6.53262	6.46e-11	1.6e-09	up	A2A	N	N	none	NA
HK2	782.694	2.24707	0.610833	3.6787	0.000234426	0.00116807	up	A2A	N	N	none	NA
HMG20B	1607.52	1.43556	0.198251	7.24114	4.45e-13	1.67e-11	up	A2A	N	N	none	HMG
HMGA1	4277.74	1.64045	0.483005	3.39634	0.000682928	0.00291308	up	A2A	N	N	none	HMGA
HMGB1	10477	1.16419	0.250163	4.65371	3.26e-06	2.73e-05	up	A2A	N	N	none	HMG
HMGB2	3913.63	2.24503	0.529045	4.24355	2.2e-05	0.000147034	up	A2A	N	N	none	HMG
HMGCR	1140.02	1.61971	0.43903	3.68928	0.000224887	0.001126	up	A2A	N	N	none	NA
HMGCS1	1458.49	2.4997	0.454999	5.49386	3.93e-08	5.37e-07	up	A2A	N	N	none	NA
HMGN2	7444.77	1.3754	0.411274	3.34425	0.000825059	0.00342385	up	A2A	N	N	none	NA
HN1	1390	2.38045	0.296987	8.01533	1.1e-15	7.05e-14	up	A2A	N	N	none	NA
HNRNPA0	5935.88	1.43642	0.302476	4.74885	2.05e-06	1.82e-05	up	A2A	N	N	none	NA
HNRNPL	6562.45	1.00627	0.174762	5.75794	8.51e-09	1.36e-07	up	A2A	N	N	none	NA
HOMER2	78.7465	3.48657	0.888816	3.92272	8.76e-05	0.000492803	up	A2A	N	N	none	NA
HOXA10	264.859	8.4862	1.96912	4.30964	1.64e-05	0.000113012	up	A2A	N	N	none	Homeobox
HOXA11	41.1325	7.84648	2.29666	3.41648	0.000634372	0.00273765	up	A2A	N	N	none	Homeobox
HOXA13	51.2683	21.9366	2.92251	7.50609	6.09e-14	2.75e-12	up	A2A	N	N	none	Homeobox
HOXA5	155.748	8.49382	2.32319	3.65611	0.000256075	0.00125634	up	A2A	N	N	none	Homeobox
HOXA7	46.4653	21.7998	3.37964	6.45032	1.12e-10	2.64e-09	up	A2A	N	N	none	Homeobox
HOXA9	196.338	8.94929	2.4406	3.66685	0.00024556	0.00121512	up	A2A	N	N	none	Homeobox
HP	18.4458	6.69583	1.87773	3.56592	0.000362584	0.00170276	up	A2A	N	N	none	NA
HPDL	59.8701	2.59015	0.683759	3.78811	0.000151798	0.000795514	up	A2A	N	N	none	NA
HPGDS	286.29	5.98642	1.72998	3.4604	0.00053937	0.00238464	up	A2A	N	N	none	NA
HSH2D	3765.09	3.03038	0.864453	3.50554	0.000455683	0.00206638	up	A2A	N	N	none	NA
HSP90AB1	14580.2	1.01917	0.236296	4.3131	1.61e-05	0.000111469	up	A2A	N	N	none	NA
HTRA3	6.79753	5.16483	1.56789	3.29412	0.000987286	0.00399176	up	A2A	N	N	none	NA
HYAL2	73.71	1.70728	0.48943	3.4883	0.000486109	0.00217893	up	A2A	N	N	none	NA
ICAM4	72.4614	6.38958	1.15444	5.5348	3.12e-08	4.34e-07	up	A2A	N	N	none	NA
ICAM5	27.4592	4.71978	1.41645	3.33213	0.000861844	0.00355905	up	A2A	N	N	none	NA
ID1	101.244	6.41722	1.10685	5.79773	6.72e-09	1.1e-07	up	A2A	N	N	none	bHLH
IER5L	121.035	3.69959	0.823259	4.49383	7e-06	5.44e-05	up	A2A	N	N	none	NA
IFI27L1	79.0822	2.17527	0.360673	6.03114	1.63e-09	3.02e-08	up	A2A	N	N	none	NA
IFITM10	94.0627	4.14567	0.836681	4.9549	7.24e-07	7.25e-06	up	A2A	N	N	none	NA
IFITM5	87.3039	3.8748	0.935269	4.14299	3.43e-05	0.000216422	up	A2A	N	N	none	NA
IFT140	461.002	1.49878	0.363152	4.12715	3.67e-05	0.000229657	up	A2A	N	N	none	NA
IGFBP6	38.7305	3.74284	0.935024	4.00294	6.26e-05	0.000365273	up	A2A	N	N	none	NA
IGSF9	32.1778	4.479	1.0197	4.39246	1.12e-05	8.15e-05	up	A2A	N	N	none	NA
IL17D	31.1267	3.1495	0.84023	3.74838	0.000177979	0.000916348	up	A2A	N	N	none	NA
IL17RE	372.347	2.48027	0.679715	3.64899	0.000263277	0.00128466	up	A2A	N	N	none	NA
IMPA2	306.043	3.36391	0.687205	4.89506	9.83e-07	9.49e-06	up	A2A	N	N	none	NA
IMPDH2	2338.81	1.30447	0.295858	4.40911	1.04e-05	7.67e-05	up	A2A	N	N	none	NA
INA	31.6441	7.47127	1.86229	4.01187	6.02e-05	0.000353303	up	A2A	N	N	none	NA
INSIG1	1945.85	2.09629	0.335439	6.24937	4.12e-10	8.72e-09	up	A2A	N	N	none	NA
INSR	314.215	3.92104	0.786355	4.98635	6.15e-07	6.29e-06	up	other	N	N	none	NA
INTS7	354.749	1.12595	0.210019	5.36117	8.27e-08	1.06e-06	up	A2A	N	N	none	NA
IQCD	5.50201	4.95127	1.21377	4.07924	4.52e-05	0.000274755	up	A2A	N	N	none	NA
IQGAP3	320.154	8.00786	0.846704	9.45769	3.15e-21	4.57e-19	up	A2A	N	N	none	NA
IRAK3	100.256	4.93328	1.30452	3.78168	0.000155774	0.000814274	up	A2A	N	N	none	NA
IRF2BP2	6810.12	1.42571	0.388249	3.67216	0.000240509	0.00119424	up	A2A	N	inconsistent	none	NA
IRGQ	681.279	2.24064	0.434551	5.15623	2.52e-07	2.84e-06	up	A2A	N	N	none	NA
ITGAE	577.916	2.45304	0.467284	5.24956	1.52e-07	1.81e-06	up	A2A	N	N	none	NA
ITM2A	3493.52	1.49866	0.501622	2.98763	0.00281153	0.00957492	up	A2A	N	N	none	NA
ITM2C	3180.13	3.12284	0.390208	8.00301	1.21e-15	7.72e-14	up	A2A	N	N	none	NA
ITSN1	124.781	3.11631	0.784324	3.97324	7.09e-05	0.000407687	up	A2A	N	N	none	NA
JDP2	84.051	6.36839	1.12141	5.67894	1.36e-08	2.06e-07	up	A2A	N	N	none	TF_bZIP
JPH1	28.4616	7.31919	1.92501	3.80215	0.000143447	0.000757827	up	A2A	N	N	none	NA
JUN	20342.3	5.79751	0.724509	8.00199	1.22e-15	7.75e-14	up	A2A	N	inconsistent	none	TF_bZIP
JUND	12372	2.55508	0.531591	4.80648	1.54e-06	1.4e-05	up	A2A	N	N	none	TF_bZIP
JUP	1610.63	8.36944	1.01821	8.21974	2.04e-16	1.46e-14	up	A2A	N	N	none	NA
KATNAL1	338.027	1.72638	0.337573	5.11408	3.15e-07	3.47e-06	up	A2A	N	N	none	NA
KCNMB1	18.845	6.72234	1.74826	3.84516	0.000120476	0.000651156	up	A2A	N	N	none	NA
KCNMB3	111.465	1.91395	0.643435	2.97458	0.00293388	0.00991876	up	A2A	N	N	none	NA
KCTD20	2031.44	1.06025	0.191083	5.54864	2.88e-08	4.04e-07	up	A2A	N	N	none	NA
KDM1A	1646.81	1.0509	0.204409	5.14117	2.73e-07	3.05e-06	up	A2A	N	N	none	NA
KDM5B	1730.36	1.88731	0.624475	3.02223	0.00250921	0.00869363	up	A2A	N	N	none	NA
KHDC1	68.8609	2.59135	0.834853	3.10396	0.00190952	0.00692991	up	A2A	N	N	none	NA
KHDRBS3	26.717	6.48017	1.71093	3.7875	0.000152171	0.000796886	up	B2B	N	N	none	NA
KHSRP	2999.93	1.11739	0.241126	4.63408	3.59e-06	2.97e-05	up	A2A	N	N	none	Others
KIAA0101	596.05	6.26467	0.656435	9.54347	1.38e-21	2.21e-19	up	A2A	N	N	none	NA
KIAA0226L	790.809	9.60801	1.10964	8.65869	4.77e-18	4.37e-16	up	A2A	N	N	none	NA
KIAA0895	65.287	2.985	0.698915	4.2709	1.95e-05	0.000132196	up	A2A	N	N	none	NA
KIAA0895L	577.346	2.89302	0.462756	6.25172	4.06e-10	8.62e-09	up	A2A	N	N	none	NA
KIAA1024	39.6201	1.75017	0.561116	3.11909	0.0018141	0.00663473	up	B2B	N	N	none	NA
KIAA1211	101.323	7.73947	1.83412	4.21973	2.45e-05	0.000161216	up	A2A	N	N	none	NA
KIAA1217	120.175	5.13128	1.00405	5.11056	3.21e-07	3.53e-06	up	B2B	N	N	none	NA
KIAA1462	70.7701	7.90563	1.49113	5.30176	1.15e-07	1.41e-06	up	A2A	N	N	none	NA
KIAA1841	85.8364	1.0243	0.324298	3.15851	0.00158579	0.00593331	up	A2A	N	N	none	NA
KIAA1958	387.122	2.92968	0.525296	5.5772	2.44e-08	3.48e-07	up	A2A	N	N	none	NA
KIF11	639.614	4.01259	0.558196	7.1885	6.55e-13	2.39e-11	up	A2A	N	N	none	NA
KIF24	83.2476	4.97874	0.675368	7.37189	1.68e-13	6.77e-12	up	A2A	N	N	none	NA
KIF3C	211.478	1.81523	0.308715	5.87997	4.1e-09	7.12e-08	up	A2A	N	N	none	NA
KIF4A	194.92	5.01647	0.653138	7.68057	1.58e-14	8.34e-13	up	A2A	N	N	none	NA
KIF7	199.476	5.74807	0.670106	8.57785	9.67e-18	8.52e-16	up	A2A	N	N	none	NA
KIF9	50.4199	3.02357	0.449224	6.73065	1.69e-11	4.74e-10	up	A2A	N	N	none	NA
KIFC3	321.292	4.61803	0.876459	5.26897	1.37e-07	1.65e-06	up	A2A	N	N	none	NA
KLF10	1488.38	3.83697	0.601097	6.38328	1.73e-10	3.96e-09	up	A2A	N	N	none	zf-C2H2
KLF4	66.0972	7.08019	1.74695	4.0529	5.06e-05	0.000303752	up	B2B	N	N	none	zf-C2H2
KLHL15	823.148	1.63407	0.394586	4.14122	3.45e-05	0.000217781	up	A2A	N	N	none	NA
KLHL23	6.04605	5.04088	1.26263	3.99236	6.54e-05	0.000379964	up	A2A	N	N	none	NA
KNSTRN	120.755	1.83261	0.336148	5.45178	4.99e-08	6.66e-07	up	A2A	N	N	none	NA
KPNA2	1085.54	3.49704	0.364648	9.59018	8.79e-22	1.44e-19	up	other	N	N	none	NA
KPTN	202.776	2.21116	0.298641	7.40409	1.32e-13	5.47e-12	up	A2A	N	N	none	NA
KREMEN2	39.5559	6.32983	1.23897	5.10893	3.24e-07	3.55e-06	up	A2A	N	N	none	NA
KRT1	95.4793	5.34929	1.34257	3.98436	6.77e-05	0.000391881	up	A2A	N	N	none	NA
LAMA3	8.71022	3.62898	1.12661	3.22115	0.00127677	0.00496177	up	A2A	N	N	none	NA
LAMA5	16.8132	3.54446	1.11402	3.1817	0.00146412	0.00556057	up	A2A	N	N	none	NA
LAMB2	22.2001	6.94968	1.89228	3.67265	0.000240048	0.00119236	up	A2A	N	N	none	NA
LAP3	619.423	1.02209	0.235086	4.34773	1.38e-05	9.71e-05	up	A2A	N	N	none	NA
LARP1B	311.844	1.27108	0.333841	3.80745	0.000140406	0.000744499	up	A2A	N	N	none	NA
LCN2	74.6111	8.70817	2.08931	4.16796	3.07e-05	0.000196568	up	A2A	N	N	none	NA
LCT	53.9305	4.7054	0.942698	4.99141	5.99e-07	6.15e-06	up	A2A	N	N	none	NA
LDHA	4154.6	1.60253	0.249497	6.42305	1.34e-10	3.12e-09	up	A2A	N	N	none	NA
LDHD	11.9463	3.34834	1.04651	3.19953	0.00137652	0.0052823	up	A2A	N	N	none	NA
LDLRAD4	1567.41	1.43054	0.396299	3.60976	0.000306477	0.00147001	up	A2A	N	inconsistent	none	NA
LETM1	1560.86	1.3604	0.441531	3.0811	0.00206238	0.00738768	up	A2A	N	N	none	NA
LETM2	60.7938	2.24545	0.494168	4.54391	5.52e-06	4.37e-05	up	A2A	N	N	none	NA
LGALS9	1637.47	2.26923	0.39283	5.77663	7.62e-09	1.24e-07	up	B2B	N	N	none	NA
LGR5	29.6292	7.37372	2.23919	3.29303	0.000991136	0.00400438	up	B2B	N	N	none	NA
LIF	43.8985	4.0266	1.01557	3.96487	7.34e-05	0.000420741	up	A2A	N	N	none	NA
LILRA6	8.36012	4.81441	1.51724	3.17312	0.00150808	0.00569741	up	A2A	N	N	none	NA
LIPC	96.0909	3.38734	1.11351	3.04205	0.00234975	0.00822242	up	A2A	N	N	none	NA
LMNB1	1710.74	2.85358	0.472788	6.03565	1.58e-09	2.94e-08	up	A2A	N	N	none	NA
LMNB2	1924.83	2.08718	0.337251	6.1888	6.06e-10	1.23e-08	up	A2A	N	N	none	NA
LMO2	477.821	9.27405	1.22153	7.59216	3.15e-14	1.54e-12	up	A2A	N	N	none	NA
LOXL3	30.7639	4.57544	1.25991	3.63155	0.000281719	0.00136308	up	A2A	N	N	none	NA
LPAR4	16.9046	6.57138	1.47815	4.44569	8.76e-06	6.6e-05	up	other	N	N	none	NA
LPCAT2	359.059	6.25399	1.51158	4.1374	3.51e-05	0.00022088	up	B2B	N	N	none	NA
LRFN4	693.273	3.71473	0.389113	9.54666	1.34e-21	2.16e-19	up	A2A	N	N	none	NA
LRP3	13.6915	5.49305	1.69891	3.23328	0.00122378	0.00478948	up	B2B	N	N	none	NA
LRP4	277.825	10.6043	1.60712	6.59832	4.16e-11	1.08e-09	up	A2A	N	N	none	NA
LRP5	646.537	4.65255	0.38323	12.1404	6.45e-34	3.09e-31	up	A2A	N	N	none	NA
LRRC20	176.135	2.79025	0.572252	4.87591	1.08e-06	1.03e-05	up	A2A	N	N	none	NA
LRRC28	297.363	2.1988	0.529982	4.14882	3.34e-05	0.000211629	up	A2A	N	N	none	NA
LRRC42	183.428	1.42065	0.244684	5.80608	6.4e-09	1.05e-07	up	A2A	N	N	none	NA
LRRC57	281.509	1.13914	0.244604	4.65707	3.21e-06	2.69e-05	up	A2A	N	N	none	NA
LRRC61	268.149	1.60526	0.322483	4.97781	6.43e-07	6.53e-06	up	A2A	N	N	none	NA
LRRC70	212.74	5.15236	0.846113	6.08944	1.13e-09	2.2e-08	up	A2A	N	N	none	NA
LRRK1	48.2832	4.00971	1.20559	3.32592	0.000881272	0.0036278	up	A2A	N	N	none	NA
LSM2	412.352	1.25543	0.226183	5.55053	2.85e-08	4e-07	up	A2A	N	N	none	NA
LSM7	744.964	1.38318	0.237684	5.81938	5.91e-09	9.8e-08	up	A2A	N	N	none	NA
LST1	579.988	2.69383	0.737702	3.65165	0.000260565	0.00127532	up	A2A	N	N	none	NA
LTF	486.855	10.6919	1.90046	5.62596	1.84e-08	2.7e-07	up	A2A	N	N	none	Others
LY6G6C	9.61495	5.73753	1.61464	3.55345	0.00038022	0.00177284	up	A2A	N	N	none	NA
LY6H	34.9788	6.89452	1.77721	3.87941	0.000104711	0.000575609	up	A2A	N	N	none	NA
LY86	78.3464	4.09807	1.35785	3.01805	0.00254403	0.00879521	up	A2A	N	N	none	NA
LYL1	709.647	3.35647	0.76784	4.37132	1.23e-05	8.85e-05	up	A2A	N	N	none	bHLH
LYN	833.221	3.851	1.00826	3.81946	0.000133742	0.000713905	up	A2A	N	N	none	NA
MACROD1	323.277	2.11116	0.417742	5.05375	4.33e-07	4.59e-06	up	A2A	N	N	none	NA
MAD2L2	928.564	2.54844	0.609008	4.18457	2.86e-05	0.000184416	up	A2A	N	N	none	NA
MAFF	593.195	3.00386	0.898156	3.34447	0.000824395	0.00342208	up	A2A	N	N	none	TF_bZIP
MAGED1	1786.23	1.888	0.278345	6.78294	1.18e-11	3.41e-10	up	A2A	N	N	none	NA
MANEAL	126.375	3.31748	0.679744	4.88048	1.06e-06	1.01e-05	up	A2A	N	N	none	NA
MAP1A	1270.74	5.82598	0.529052	11.0121	3.34e-28	9.6e-26	up	A2A	N	N	none	NA
MAPK12	29.0178	5.41147	1.4504	3.73103	0.0001907	0.000973132	up	A2A	N	N	none	NA
MAPRE1	2719	1.29743	0.256682	5.05463	4.31e-07	4.57e-06	up	A2A	N	N	none	NA
2019-03-05	707.995	1.14514	0.241257	4.74656	2.07e-06	1.84e-05	up	A2A	N	N	none	NA
MBLAC1	35.6157	1.77562	0.530071	3.34977	0.000808785	0.00336214	up	A2A	N	N	none	NA
MCAT	182.958	2.00025	0.278593	7.17982	6.98e-13	2.53e-11	up	A2A	N	N	none	NA
MCHR1	59.9508	4.8758	1.49962	3.25136	0.00114856	0.00454594	up	other	N	N	none	NA
MCM4	1901.99	3.41783	0.496131	6.88897	5.62e-12	1.71e-10	up	A2A	N	N	none	NA
MCM7	5206.95	1.65409	0.326206	5.0707	3.96e-07	4.24e-06	up	A2A	N	N	none	NA
MCOLN1	221.093	1.07325	0.29169	3.67943	0.000233754	0.00116634	up	A2A	N	N	none	NA
MCUR1	386.246	1.05191	0.240956	4.36556	1.27e-05	9.06e-05	up	A2A	N	N	none	NA
MDFI	189.637	10.0529	1.56275	6.4328	1.25e-10	2.94e-09	up	A2A	N	N	none	NA
MDK	406.458	2.90826	0.792122	3.67148	0.000241153	0.00119661	up	A2A	N	N	none	NA
MED20	160.169	1.47125	0.351034	4.19118	2.78e-05	0.00017969	up	A2A	N	N	none	NA
MED30	304.297	1.66051	0.381105	4.35709	1.32e-05	9.36e-05	up	A2A	N	N	none	NA
MEF2C	553.462	8.2651	1.6115	5.12882	2.92e-07	3.23e-06	up	other	N	N	none	SRF
MEX3A	169.548	7.96154	1.03521	7.69075	1.46e-14	7.73e-13	up	A2A	N	N	none	NA
MEX3D	116.378	1.80578	0.483905	3.73169	0.000190199	0.000971266	up	A2A	N	N	none	NA
MFAP4	296.386	8.37564	1.10598	7.57302	3.65e-14	1.72e-12	up	A2A	N	N	none	NA
MFSD2A	36.1863	4.7903	1.20305	3.98181	6.84e-05	0.000395789	up	A2A	N	N	none	NA
MFSD2B	39.9661	5.25814	1.06453	4.9394	7.84e-07	7.79e-06	up	A2A	N	N	none	NA
MGAT3	31.0037	2.9678	0.961856	3.08549	0.00203219	0.00729223	up	A2A	N	N	none	NA
MID1	18.7857	5.99786	1.39849	4.28882	1.8e-05	0.000122724	up	B2B	N	N	none	NA
MIDN	2299.86	1.5841	0.457984	3.45885	0.00054248	0.00239574	up	A2A	N	N	none	NA
MILR1	29.1925	6.63244	1.5834	4.18874	2.81e-05	0.000181393	up	other	N	N	none	NA
MIS18A	190.858	1.67204	0.285984	5.84663	5.02e-09	8.46e-08	up	A2A	N	N	none	NA
MIS18BP1	898.328	1.09909	0.273063	4.02502	5.7e-05	0.00033729	up	A2A	N	N	none	MYB
MKI67	2049.17	3.95641	0.659106	6.00269	1.94e-09	3.54e-08	up	A2A	N	N	none	NA
MLC1	541.034	3.81127	1.01577	3.75209	0.000175368	0.000905502	up	A2A	N	N	none	NA
MLF2	1679.5	1.25991	0.284933	4.42178	9.79e-06	7.28e-05	up	A2A	N	N	none	NA
MLLT11	557.688	2.16894	0.386922	5.60564	2.07e-08	3e-07	up	A2A	N	N	none	NA
MMP15	70.7175	3.24523	0.905086	3.58555	0.000336372	0.00159436	up	A2A	N	N	none	NA
MMRN1	94.716	5.59372	1.62523	3.44179	0.00057787	0.00253027	up	other	N	N	none	NA
MNAT1	128.69	1.14452	0.301373	3.7977	0.000146046	0.000769295	up	B2B	N	N	none	NA
MND1	89.936	6.63635	0.978759	6.78037	1.2e-11	3.45e-10	up	A2A	N	N	none	NA
MOB1B	965.8	1.3999	0.325496	4.30083	1.7e-05	0.000116978	up	A2A	N	N	none	NA
MPC2	715.632	1.58398	0.285704	5.54415	2.95e-08	4.13e-07	up	A2A	N	N	none	NA
MPND	312.858	1.05206	0.271875	3.86964	0.000108998	0.00059621	up	A2A	N	N	none	NA
MPP1	971.57	3.29653	0.311239	10.5916	3.26e-26	8.08e-24	up	A2A	N	N	none	NA
MPST	563.692	3.51205	0.698787	5.02592	5.01e-07	5.25e-06	up	A2A	N	N	none	NA
MRC1	39.2784	4.30272	1.2964	3.31898	0.000903456	0.00370322	up	B2B	N	N	none	NA
MRPL11	397.783	1.04688	0.295984	3.53697	0.000404753	0.00187003	up	A2A	N	N	none	NA
MRPL12	453.074	1.21037	0.305893	3.95684	7.59e-05	0.00043323	up	A2A	N	N	none	NA
MRPL22	212.407	1.04756	0.298307	3.5117	0.000445252	0.00202548	up	A2A	N	N	none	NA
MRPL27	163.091	1.19023	0.249773	4.76525	1.89e-06	1.69e-05	up	A2A	N	N	none	NA
MRPL47	288.958	1.05444	0.200526	5.25838	1.45e-07	1.74e-06	up	A2A	N	N	none	NA
MRPS15	454.924	1.12121	0.243951	4.59607	4.31e-06	3.5e-05	up	A2A	N	N	none	NA
MRVI1	9.47948	4.96375	1.48016	3.35353	0.000797874	0.00332447	up	A2A	N	N	none	NA
MSH6	1437.65	1.27942	0.27582	4.63861	3.51e-06	2.92e-05	up	A2A	N	N	none	NA
MSRB3	489.277	9.12047	1.62563	5.61043	2.02e-08	2.92e-07	up	B2B	N	N	none	NA
MTBP	95.9457	1.09587	0.28422	3.85571	0.000115394	0.000626667	up	A2A	N	N	none	NA
MTF2	1037.23	1.16314	0.226132	5.14364	2.69e-07	3.02e-06	up	other	N	N	none	NA
MTHFD1	1057.13	1.40161	0.357451	3.92112	8.81e-05	0.000495499	up	A2A	N	N	none	NA
MTHFD2	502.275	1.74096	0.294689	5.9078	3.47e-09	6.11e-08	up	A2A	N	N	none	NA
MTSS1L	962.076	3.19041	0.715557	4.45865	8.25e-06	6.25e-05	up	A2A	N	N	none	NA
MURC	11.2113	4.53754	1.24508	3.64437	0.000268049	0.00130484	up	A2A	N	N	none	NA
MYBPC3	7.97038	5.46913	1.60429	3.40907	0.000651838	0.00280041	up	A2A	N	N	none	NA
MYH10	624.904	2.58304	0.796067	3.24476	0.00117551	0.00462832	up	A2A	N	N	none	NA
MYLK2	19.0844	6.72704	1.35111	4.97888	6.4e-07	6.5e-06	up	A2A	N	N	none	NA
MYO18B	1817.88	9.26023	1.96339	4.71646	2.4e-06	2.08e-05	up	B2B	N	N	none	NA
MYO5C	77.8122	3.04798	0.717187	4.24991	2.14e-05	0.00014372	up	A2A	N	N	none	NA
MYO7B	12908.3	9.21349	0.859999	10.7134	8.81e-27	2.26e-24	up	A2A	N	inconsistent	none	NA
MYT1	21.4086	6.18882	1.46305	4.23008	2.34e-05	0.000155112	up	A2A	N	N	none	zf-C2HC
MZB1	1997.07	7.6023	0.499649	15.2153	2.8e-52	4.47e-49	up	A2A	N	N	none	NA
NAP1L5	146.697	2.16974	0.441985	4.90909	9.15e-07	8.92e-06	up	A2A	N	N	none	NA
NASP	2089.72	1.49066	0.274061	5.43918	5.35e-08	7.1e-07	up	A2A	N	N	none	NA
NAT8L	39.7228	3.26624	1.0403	3.13971	0.00169115	0.00625588	up	A2A	N	N	none	NA
NCAPG	227.009	4.3489	0.62729	6.93284	4.12e-12	1.29e-10	up	A2A	N	N	none	NA
NCAPH	282.549	3.2983	0.617485	5.34151	9.22e-08	1.16e-06	up	A2A	N	N	none	NA
NCOR2	5247.84	1.21947	0.289317	4.21501	2.5e-05	0.000164208	up	A2A	N	inconsistent	none	MYB
NDC80	195.671	1.73985	0.484033	3.59449	0.000325026	0.00154659	up	A2A	N	N	none	NA
NDUFAF5	178.494	1.1394	0.331719	3.43484	0.000592912	0.0025859	up	B2B	N	inconsistent	none	NA
NEDD4	378.44	1.64521	0.339903	4.84023	1.3e-06	1.21e-05	up	other	N	N	none	NA
NEU4	273.833	8.27756	1.26442	6.54653	5.89e-11	1.47e-09	up	A2A	N	N	none	NA
NEXN	46.5038	3.81452	0.863592	4.41704	1e-05	7.43e-05	up	B2B	N	N	none	NA
NFATC4	8.20581	5.52704	1.75637	3.14685	0.00165037	0.00613661	up	A2A	N	N	none	RHD
NFE2	618.343	5.79692	0.831151	6.97456	3.07e-12	1e-10	up	A2A	N	N	none	TF_bZIP
NFIL3	790.23	4.05326	0.895443	4.52654	6e-06	4.72e-05	up	A2A	N	N	none	TF_bZIP
NFIX	521.112	3.00297	0.699381	4.29375	1.76e-05	0.00012037	up	A2A	N	N	none	CTF/NFI
NFKBIE	311.365	2.11027	0.625063	3.37609	0.000735234	0.0030985	up	A2A	N	N	none	NA
NIPSNAP3A	298.038	1.87026	0.373614	5.00586	5.56e-07	5.76e-06	up	A2A	N	N	none	NA
NLN	118.053	1.54036	0.411099	3.74693	0.000179012	0.000920019	up	A2A	N	N	none	NA
NLRP3	264.712	3.8634	0.908407	4.25294	2.11e-05	0.000142052	up	B2B	N	N	none	NA
NME1	153.501	2.33221	0.373123	6.25051	4.09e-10	8.67e-09	up	other	N	N	none	NA
NME2	20.014	2.17299	0.682106	3.18571	0.00144399	0.00550008	up	other	N	N	none	Others
NME4	905.065	1.68922	0.377394	4.476	7.61e-06	5.84e-05	up	A2A	N	N	none	NA
NME7	123.619	1.82738	0.415629	4.39667	1.1e-05	8.02e-05	up	B2B	N	N	none	NA
NOL3	38.6626	2.07952	0.690949	3.00966	0.00261539	0.00900783	up	A2A	N	N	none	NA
NOP10	287.309	1.06527	0.232847	4.57497	4.76e-06	3.84e-05	up	A2A	N	N	none	NA
NOTCH4	20.182	3.42731	0.787196	4.35382	1.34e-05	9.48e-05	up	A2A	N	N	none	NA
NOVA1	42.4185	21.6771	3.19785	6.77864	1.21e-11	3.49e-10	up	B2B	N	N	none	NA
NOXO1	42.7553	2.8666	0.651723	4.39849	1.09e-05	7.98e-05	up	A2A	N	N	none	NA
NPM3	213.315	1.26344	0.315727	4.0017	6.29e-05	0.000366751	up	A2A	N	N	none	NA
NPPC	15.0461	4.95171	1.40748	3.51815	0.000434569	0.00198544	up	A2A	N	N	none	NA
NPTX2	212.446	10.2172	1.63176	6.26148	3.81e-10	8.19e-09	up	other	N	N	none	NA
NR2F6	96.1789	2.08879	0.675256	3.09333	0.00197923	0.00714681	up	A2A	N	N	none	RXR-like
NR4A1	1257.88	7.87292	0.928992	8.47469	2.36e-17	1.98e-15	up	A2A	N	N	none	NGFIB-like
NR5A1	80.4131	8.09313	1.44851	5.58722	2.31e-08	3.31e-07	up	A2A	N	N	none	SF-like
NRARP	155.98	5.64005	1.22465	4.60542	4.12e-06	3.37e-05	up	A2A	N	N	none	NA
NRAS	1651.9	1.36094	0.279883	4.86254	1.16e-06	1.1e-05	up	A2A	N	N	none	NA
NRL	26.6526	1.52524	0.360635	4.22933	2.34e-05	0.000155556	up	A2A	N	N	none	TF_bZIP
NRM	300.269	2.07328	0.398642	5.20084	1.98e-07	2.32e-06	up	A2A	N	N	none	NA
NRTN	18.3532	4.22548	1.40558	3.00621	0.00264524	0.00909043	up	A2A	N	N	none	NA
NT5C2	1728.74	1.19179	0.195077	6.10933	1e-09	1.96e-08	up	A2A	N	N	none	NA
NT5DC2	329.977	3.93784	1.1191	3.51876	0.000433575	0.00198244	up	A2A	N	N	none	NA
NTN1	136.613	3.88854	0.733086	5.30435	1.13e-07	1.39e-06	up	B2B	N	N	none	NA
NTNG2	1174.46	3.72716	0.616763	6.04311	1.51e-09	2.83e-08	up	A2A	N	N	none	NA
NTSR1	193.136	4.03212	1.13725	3.54551	0.000391857	0.0018206	up	A2A	N	N	none	NA
NUDT1	344.449	2.00377	0.369386	5.42458	5.81e-08	7.61e-07	up	A2A	N	N	none	NA
NUDT15	253.552	1.69664	0.378302	4.48487	7.3e-06	5.65e-05	up	A2A	N	N	none	NA
NUDT3	136.693	1.0896	0.333238	3.26974	0.00107648	0.00430083	up	A2A	N	N	none	NA
NUDT8	123.007	3.52386	0.540323	6.52176	6.95e-11	1.72e-09	up	A2A	N	N	none	NA
NUF2	168.782	2.91432	0.505115	5.76962	7.94e-09	1.28e-07	up	B2B	N	N	none	NA
NUFIP1	187.38	1.2875	0.286027	4.50133	6.75e-06	5.27e-05	up	A2A	N	N	none	NA
NUSAP1	853.702	4.74176	0.57449	8.25385	1.53e-16	1.12e-14	up	A2A	N	N	none	NA
NYNRIN	413.531	6.36326	1.16411	5.46621	4.6e-08	6.19e-07	up	A2A	N	N	none	NA
OBSL1	524.666	8.32361	1.45851	5.70691	1.15e-08	1.78e-07	up	A2A	N	N	none	NA
OGN	98.5161	6.14583	1.3393	4.58884	4.46e-06	3.61e-05	up	A2A	N	N	none	NA
OIP5	56.8497	3.3968	0.598289	5.67753	1.37e-08	2.07e-07	up	A2A	N	N	none	NA
OLFML2B	9.31232	4.97386	1.59467	3.11905	0.00181434	0.00663473	up	A2A	N	N	none	NA
OPALIN	19.56	6.05975	1.29891	4.66524	3.08e-06	2.6e-05	up	A2A	N	N	none	NA
OPLAH	84.1394	2.52714	0.520461	4.85559	1.2e-06	1.13e-05	up	A2A	N	N	none	NA
ORC1	306.47	4.4043	0.58969	7.46884	8.09e-14	3.54e-12	up	A2A	N	N	none	NA
OSCP1	18.6303	2.71603	0.84887	3.19958	0.00137626	0.0052823	up	A2A	N	N	none	NA
OXER1	26.966	3.3537	0.883013	3.79802	0.000145859	0.000768592	up	A2A	N	N	none	NA
OXTR	20.7111	3.80184	0.770331	4.93533	8e-07	7.94e-06	up	B2B	N	N	none	NA
P2RY1	156.265	6.77955	0.732498	9.25538	2.13e-20	2.82e-18	up	other	N	N	none	NA
P2RY2	10.2276	5.11971	1.53416	3.33714	0.000846455	0.00350253	up	A2A	N	N	none	NA
PABPN1L	36.3781	6.93093	1.42608	4.86012	1.17e-06	1.11e-05	up	A2A	N	N	none	NA
PAIP1	839.015	1.04605	0.204626	5.11201	3.19e-07	3.51e-06	up	A2A	N	N	none	NA
PAK1	594.257	1.9162	0.338483	5.66115	1.5e-08	2.25e-07	up	A2A	N	N	none	NA
PAK4	318.648	1.27882	0.246636	5.18505	2.16e-07	2.48e-06	up	A2A	N	N	none	NA
PAK6	45.7064	2.50462	0.778371	3.21777	0.00129192	0.00501187	up	A2A	N	N	none	NA
PALD1	220.28	6.26609	0.835512	7.4997	6.4e-14	2.88e-12	up	A2A	N	N	none	NA
PALLD	119.686	3.24272	0.891639	3.6368	0.000276042	0.00134012	up	A2A	N	N	none	NA
PALM	154.886	9.03941	1.59416	5.67033	1.43e-08	2.15e-07	up	A2A	N	N	none	NA
PANK1	79.0868	2.93584	0.443314	6.6225	3.53e-11	9.3e-10	up	A2A	N	N	none	NA
PAPLN	51.8387	2.45565	0.537849	4.56569	4.98e-06	3.99e-05	up	A2A	N	N	none	NA
PAQR4	354.477	4.56768	0.552133	8.27279	1.31e-16	9.65e-15	up	A2A	N	N	none	NA
PAQR6	132.084	2.1602	0.319208	6.76736	1.31e-11	3.76e-10	up	A2A	N	N	none	NA
PARPBP	85.5752	3.38695	0.486579	6.96074	3.38e-12	1.09e-10	up	other	N	N	none	NA
PAX5	13.5905	4.64498	1.46202	3.1771	0.00148756	0.0056332	up	A2A	N	N	none	PAX
PBK	80.6328	5.58857	1.22829	4.54988	5.37e-06	4.27e-05	up	A2A	N	N	none	NA
PCDH9	147.92	7.75882	1.71593	4.52164	6.14e-06	4.82e-05	up	B2B	N	N	none	NA
PCGF1	200.971	1.10914	0.271132	4.09079	4.3e-05	0.000262657	up	A2A	N	N	none	NA
PCNA	1250.97	2.5388	0.424833	5.976	2.29e-09	4.12e-08	up	A2A	N	N	none	NA
PCSK4	317.84	2.22848	0.389849	5.71626	1.09e-08	1.7e-07	up	A2A	N	N	none	NA
PCYT1B	78.8286	8.06656	1.22109	6.60606	3.95e-11	1.03e-09	up	A2A	N	N	none	NA
PDE6G	138.324	3.84653	0.671901	5.72485	1.04e-08	1.62e-07	up	A2A	N	N	none	NA
PDIA5	132.372	1.62096	0.421587	3.8449	0.000120601	0.0006515	up	A2A	N	N	none	NA
PDIK1L	295.237	1.132	0.317641	3.56376	0.000365584	0.00171473	up	A2A	N	N	none	NA
PDSS1	232.436	2.50227	0.732897	3.41422	0.000639659	0.00275798	up	A2A	N	N	none	NA
PDXP	557.907	2.63194	0.303588	8.66945	4.34e-18	4.05e-16	up	A2A	N	N	none	NA
PELO	284.189	1.85167	0.395955	4.67647	2.92e-06	2.48e-05	up	A2A	N	N	none	NA
PFDN2	327.023	1.17301	0.249924	4.69345	2.69e-06	2.3e-05	up	A2A	N	N	none	NA
PFKFB2	587.313	3.33452	0.69757	4.7802	1.75e-06	1.58e-05	up	A2A	N	N	none	NA
PGBD1	103.039	1.74569	0.391483	4.45916	8.23e-06	6.24e-05	up	A2A	N	N	none	NA
PGK1	4185.94	1.01735	0.271381	3.74881	0.000177674	0.000915108	up	A2A	N	N	none	NA
PGRMC1	438.8	1.55837	0.495203	3.14693	0.00164997	0.00613661	up	A2A	N	N	none	NA
PHF14	944.614	1.14813	0.165878	6.92153	4.47e-12	1.38e-10	up	A2A	N	N	none	NA
PHF5A	343.977	1.14848	0.248273	4.62586	3.73e-06	3.09e-05	up	A2A	N	N	none	NA
PHGDH	854.276	3.71047	0.860598	4.3115	1.62e-05	0.000112173	up	other	N	N	none	NA
PHKA1	131.302	5.92098	1.07077	5.52965	3.21e-08	4.45e-07	up	A2A	N	N	none	NA
PHPT1	422.985	1.12138	0.350823	3.19644	0.00139136	0.00533485	up	A2A	N	N	none	NA
PIK3R6	343.556	3.79136	0.622948	6.08616	1.16e-09	2.23e-08	up	A2A	N	N	none	NA
PINLYP	40.2632	4.49678	0.892394	5.03901	4.68e-07	4.92e-06	up	A2A	N	N	none	NA
PIWIL4	60.8153	1.7944	0.429236	4.18044	2.91e-05	0.00018738	up	B2B	N	N	none	NA
PKD2	558.433	1.13533	0.349199	3.25124	0.00114902	0.00454641	up	A2A	N	N	none	NA
PKIG	198.127	3.63961	0.584743	6.2243	4.84e-10	1.01e-08	up	A2A	N	inconsistent	none	NA
PKMYT1	471.976	6.55741	0.813408	8.06165	7.53e-16	4.9e-14	up	A2A	N	N	none	NA
PLA2G15	169.349	1.48093	0.287127	5.15776	2.5e-07	2.82e-06	up	A2A	N	N	none	NA
PLAU	127.029	9.47417	1.5247	6.21377	5.17e-10	1.07e-08	up	A2A	N	N	none	NA
PLAUR	221.545	5.19722	0.800259	6.49443	8.33e-11	2.02e-09	up	A2A	N	N	none	NA
PLCD3	47.0618	2.45093	0.611176	4.01019	6.07e-05	0.000355535	up	A2A	N	N	none	NA
PLCH1	155.353	7.13041	1.24067	5.74722	9.07e-09	1.44e-07	up	A2A	N	N	none	NA
PLD4	116.019	6.29394	1.41759	4.43989	9e-06	6.75e-05	up	A2A	N	N	none	NA
PLEKHG4B	242.804	8.24834	1.88958	4.36518	1.27e-05	9.07e-05	up	A2A	N	N	none	NA
PLEKHO1	1804.48	1.61303	0.264694	6.09394	1.1e-09	2.15e-08	up	A2A	N	inconsistent	none	NA
PLK1	279.574	3.20569	0.584556	5.48398	4.16e-08	5.64e-07	up	A2A	N	N	none	NA
PLK4	393.462	3.39571	0.588773	5.76744	8.05e-09	1.3e-07	up	A2A	N	N	none	NA
PLTP	67.5088	4.65742	1.03962	4.47991	7.47e-06	5.76e-05	up	A2A	N	N	none	NA
PLXNB1	1174.32	4.89962	0.675742	7.25072	4.15e-13	1.57e-11	up	A2A	N	N	none	NA
PLXNB2	1324.8	5.42772	1.01004	5.37375	7.71e-08	9.93e-07	up	A2A	N	N	none	NA
PLXND1	4867.25	2.50376	0.769553	3.25353	0.00113981	0.00451745	up	A2A	N	N	none	NA
PMFBP1	22.1101	1.52956	0.498182	3.07028	0.00213861	0.00761331	up	A2A	N	N	none	NA
PNKD	428.388	1.78559	0.383556	4.65536	3.23e-06	2.71e-05	up	A2A	N	N	none	NA
PNMA2	53.8459	6.69752	1.61252	4.15345	3.28e-05	0.000207802	up	A2A	N	N	none	NA
POC1A	166.006	4.89847	0.590542	8.29487	1.09e-16	8.1e-15	up	A2A	N	N	none	NA
PODNL1	17.058	1.62827	0.460807	3.53352	0.000410072	0.00188754	up	A2A	N	N	none	NA
POLE2	76.2294	3.2857	0.548101	5.99469	2.04e-09	3.69e-08	up	A2A	N	N	none	NA
POLQ	220.904	4.25523	0.623657	6.82302	8.91e-12	2.61e-10	up	A2A	N	N	none	NA
POMP	594.398	1.75121	0.206773	8.46924	2.47e-17	2.04e-15	up	A2A	N	inconsistent	none	NA
POU2AF1	169.803	3.01111	1.00497	2.9962	0.00273364	0.00934954	up	A2A	N	N	none	NA
PPCDC	149.398	1.63496	0.394879	4.1404	3.47e-05	0.000218202	up	A2A	N	N	none	NA
PPM1H	44.3531	6.46583	1.43875	4.49407	6.99e-06	5.44e-05	up	B2B	N	N	none	NA
PPP1R14B	1583.57	2.74107	0.310154	8.83777	9.76e-19	1e-16	up	A2A	N	N	none	NA
PPP1R15A	7068.04	3.97977	0.684786	5.81169	6.18e-09	1.02e-07	up	A2A	N	N	none	NA
PPP1R1C	41.4114	7.13781	1.76033	4.05482	5.02e-05	0.000301517	up	B2B	N	N	none	NA
PRADC1	104.756	1.15054	0.323008	3.56195	0.000368117	0.00172536	up	A2A	N	N	none	NA
PRDX1	1313.89	1.4944	0.393126	3.80134	0.000143917	0.000760034	up	A2A	N	N	none	NA
PRDX3	667.933	1.0429	0.245418	4.24947	2.14e-05	0.000143938	up	A2A	N	N	none	NA
PRDX4	181.699	1.25106	0.365992	3.41827	0.000630216	0.00272135	up	A2A	N	N	none	NA
PRG2	83.7259	4.50155	1.00627	4.47348	7.7e-06	5.89e-05	up	A2A	N	N	none	NA
PRICKLE4	88.261	2.13149	0.542503	3.92899	8.53e-05	0.000480874	up	A2A	N	N	none	NA
PRKAB1	740.081	1.17986	0.336032	3.51117	0.000446139	0.0020288	up	A2A	N	N	none	NA
PRKAR1B	677.333	1.19215	0.387658	3.07526	0.00210321	0.00751707	up	A2A	N	N	none	NA
PRKAR2B	112.973	3.34668	0.789873	4.23698	2.27e-05	0.000150907	up	A2A	N	N	none	NA
PRMT5	409.505	1.05272	0.21733	4.84389	1.27e-06	1.19e-05	up	A2A	N	N	none	NA
PROB1	167.983	3.72743	0.497479	7.49264	6.75e-14	3.02e-12	up	A2A	N	N	none	NA
PRR11	494.45	4.19401	0.539348	7.77608	7.48e-15	4.15e-13	up	A2A	N	N	none	NA
PRRT4	115.23	4.4123	0.655773	6.72839	1.72e-11	4.8e-10	up	A2A	N	N	none	NA
PRSS3	10.9357	5.94722	1.53864	3.86526	0.000110973	0.000606322	up	A2A	N	N	none	NA
PRSS57	690.529	10.4978	1.50102	6.99379	2.68e-12	8.78e-11	up	A2A	N	N	none	NA
PRTFDC1	108.02	3.65678	0.68325	5.35204	8.7e-08	1.11e-06	up	A2A	N	N	none	NA
PSD2	43.1647	3.08525	0.695256	4.43757	9.1e-06	6.82e-05	up	A2A	N	N	none	NA
PSMA4	1236.4	1.0961	0.167559	6.54158	6.09e-11	1.52e-09	up	A2A	N	N	none	NA
PSMA6	2053.56	1.96416	0.323598	6.06977	1.28e-09	2.43e-08	up	A2A	N	N	none	NA
PSMB6	584.781	1.0901	0.231425	4.7104	2.47e-06	2.14e-05	up	A2A	N	N	none	NA
PSMB7	612.799	1.56692	0.25419	6.16437	7.08e-10	1.43e-08	up	A2A	N	N	none	NA
PSMD14	491.696	1.25115	0.183191	6.82975	8.51e-12	2.51e-10	up	A2A	N	N	none	NA
PSPH	83.8921	2.71752	0.42427	6.40517	1.5e-10	3.47e-09	up	A2A	N	N	none	NA
PTBP2	518.673	1.55691	0.331942	4.69029	2.73e-06	2.33e-05	up	B2B	N	N	none	NA
PTGS1	116.224	5.86997	1.37909	4.2564	2.08e-05	0.000140138	up	A2A	N	N	none	NA
PTGS2	29.9537	5.38701	1.73529	3.10438	0.00190678	0.0069217	up	B2B	N	N	none	NA
PTK7	1131.11	3.55925	0.397319	8.95816	3.3e-19	3.74e-17	up	A2A	N	N	none	NA
PTPMT1	280.797	1.26856	0.254643	4.98173	6.3e-07	6.42e-06	up	A2A	N	N	none	NA
PTPN14	433.667	5.85467	0.997339	5.87029	4.35e-09	7.46e-08	up	B2B	N	N	none	NA
PTPN7	2402.15	1.40511	0.320783	4.38027	1.19e-05	8.54e-05	up	A2A	N	N	none	NA
PTPRD	369.341	9.53318	1.4363	6.63734	3.19e-11	8.49e-10	up	B2B	N	N	none	NA
PTPRF	51.035	5.68178	1.20912	4.69911	2.61e-06	2.25e-05	up	A2A	N	N	none	NA
PTRHD1	178.299	1.01014	0.328824	3.07198	0.00212644	0.00757936	up	A2A	N	N	none	NA
PYGL	302.51	6.33522	1.08126	5.85912	4.65e-09	7.88e-08	up	A2A	N	N	none	NA
QPRT	392.052	4.9428	0.657977	7.51212	5.82e-14	2.64e-12	up	A2A	N	N	none	NA
QSOX1	868.608	1.19565	0.374917	3.1891	0.00142715	0.00545038	up	A2A	N	N	none	NA
RAB37	2799.99	1.10369	0.345401	3.19539	0.0013964	0.00535138	up	A2A	N	N	none	NA
RAB9B	47.8737	2.11371	0.662996	3.18811	0.00143204	0.0054647	up	A2A	N	N	none	NA
RAD51	167.55	4.39194	0.605029	7.25907	3.9e-13	1.48e-11	up	A2A	N	N	none	NA
RARRES2	20.733	3.15456	0.86681	3.63927	0.00027341	0.00132869	up	A2A	N	N	none	NA
RASD1	100.943	5.49882	1.10574	4.97298	6.59e-07	6.68e-06	up	A2A	N	N	none	NA
RASEF	43.5343	7.53725	2.23632	3.37037	0.000750664	0.00315428	up	B2B	N	N	none	NA
RASGEF1B	342.901	2.49385	0.651723	3.82655	0.000129949	0.000695466	up	A2A	N	N	none	NA
RASGRF1	4.74751	4.75518	1.50298	3.16383	0.00155708	0.00583703	up	A2A	N	N	none	NA
RASGRP4	292.566	5.0682	0.968504	5.23302	1.67e-07	1.97e-06	up	A2A	N	N	none	NA
RASL10A	10.8269	4.45718	1.3297	3.35203	0.000802216	0.00334063	up	A2A	N	N	none	NA
RB1	1441.98	1.93713	0.221172	8.75845	1.98e-18	1.99e-16	up	A2A	N	N	none	NA
RBBP8	462.638	4.90764	0.339269	14.4653	2.01e-47	2.4e-44	up	A2A	N	N	none	NA
RBFOX2	225.089	4.10894	0.91276	4.50167	6.74e-06	5.26e-05	up	B2B	N	N	none	NA
RBM42	995.098	1.11225	0.181749	6.11966	9.38e-10	1.85e-08	up	A2A	N	N	none	NA
RBMS2	357.543	3.12498	0.419601	7.44752	9.51e-14	4.11e-12	up	A2A	N	N	none	NA
RCC1	967.027	1.97837	0.438653	4.5101	6.48e-06	5.07e-05	up	A2A	N	inconsistent	none	NA
RCC2	2824.18	1.40007	0.198946	7.03744	1.96e-12	6.58e-11	up	A2A	N	N	none	NA
RECQL4	847.85	2.79304	0.52035	5.36763	7.98e-08	1.02e-06	up	A2A	N	N	none	NA
REEP2	26.2391	3.6587	0.998113	3.66561	0.000246747	0.00122015	up	A2A	N	N	none	NA
RELL1	435.335	1.99068	0.5732	3.47293	0.000514819	0.0022926	up	A2A	N	inconsistent	none	NA
REPIN1	3290.33	1.14821	0.362688	3.16583	0.00154643	0.00580568	up	A2A	N	N	none	zf-C2H2
RETN	23.5827	6.32685	1.79372	3.52722	0.000419945	0.00192681	up	A2A	N	N	none	NA
RFC2	399.363	1.81529	0.28647	6.33675	2.35e-10	5.24e-09	up	A2A	N	inconsistent	none	NA
RFC3	220.943	1.59625	0.376018	4.24516	2.18e-05	0.000146252	up	A2A	N	N	none	NA
RFC5	349.581	1.129	0.347843	3.24571	0.0011716	0.00462089	up	A2A	N	N	none	NA
RGPD3	64.4694	3.03746	0.964966	3.14774	0.00164537	0.00612118	up	B2B	N	N	none	NA
RGS6	24.149	5.43173	1.57305	3.45298	0.000554426	0.00244026	up	A2A	N	N	none	NA
RGS9	458.152	3.75494	1.10989	3.38316	0.000716561	0.00303047	up	A2A	N	N	none	NA
RHBDD3	339.257	1.485	0.225458	6.5866	4.5e-11	1.15e-09	up	A2A	N	N	none	NA
RHBDL1	143.632	2.26233	0.540056	4.18906	2.8e-05	0.000181256	up	A2A	N	N	none	NA
RHBDL3	8.30747	4.82245	1.55871	3.09388	0.00197559	0.00713724	up	A2A	N	N	none	NA
RHOU	829.154	2.72169	0.881832	3.0864	0.00202594	0.00727979	up	A2A	N	N	none	NA
RHOV	9.55383	5.73682	1.69399	3.38657	0.000707713	0.00299834	up	A2A	N	N	none	NA
RHPN1	3634.47	1.97597	0.532783	3.70876	0.000208278	0.00105016	up	A2A	N	N	none	NA
RILP	78.3672	2.98964	0.493489	6.05817	1.38e-09	2.6e-08	up	A2A	N	N	none	NA
RIMS3	287.597	1.99743	0.671527	2.97445	0.00293513	0.00992065	up	A2A	N	inconsistent	none	NA
RIN2	11.3476	5.98231	1.53895	3.88728	0.000101374	0.000559621	up	B2B	N	N	none	NA
RNASE2	86.5387	6.2191	1.69094	3.67789	0.000235172	0.00117138	up	A2A	N	N	none	NA
RNASE3	37.415	7.7136	1.97951	3.89673	9.75e-05	0.000541463	up	A2A	N	N	none	NA
RNF103-CHMP3	6.36939	3.73616	1.17861	3.16997	0.00152456	0.00574488	up	A2A	N	N	none	NA
RNF122	173.948	1.81042	0.482618	3.75124	0.000175959	0.000907576	up	A2A	N	N	none	NA
RNF130	1473.38	2.98005	0.618584	4.81753	1.45e-06	1.33e-05	up	A2A	N	N	none	NA
RNF135	179.254	1.86653	0.409369	4.55954	5.13e-06	4.09e-05	up	A2A	N	N	none	NA
RNF152	9.20352	5.69725	1.76488	3.22812	0.00124605	0.00485814	up	A2A	N	N	none	NA
RNF215	133.94	1.22954	0.388031	3.16865	0.00153148	0.00576157	up	A2A	N	N	none	NA
RNF24	352.91	1.35644	0.373807	3.62873	0.000284821	0.00137762	up	A2A	N	N	none	NA
RRAGD	192.403	2.35899	0.791703	2.97963	0.00288593	0.00977965	up	A2A	N	N	none	NA
RRM1	858.132	1.08922	0.362133	3.00779	0.00263157	0.00905428	up	A2A	N	N	none	NA
RTKN	206.235	5.08436	0.454445	11.188	4.67e-29	1.43e-26	up	A2A	N	N	none	NA
RUFY3	1214.74	1.80914	0.603029	3.00009	0.00269901	0.00925753	up	A2A	N	N	none	NA
RUNX1	4310.81	1.93383	0.308798	6.26245	3.79e-10	8.16e-09	up	A2A	N	N	none	Runt
RUSC2	109.029	4.4787	1.08672	4.12131	3.77e-05	0.000234885	up	A2A	N	N	none	NA
S1PR3	70.8416	7.91042	1.58805	4.98122	6.32e-07	6.43e-06	up	A2A	N	N	none	NA
SAC3D1	305.707	2.95166	0.477625	6.17987	6.42e-10	1.3e-08	up	A2A	N	N	none	NA
SAMD13	42.2213	4.94386	0.812214	6.0869	1.15e-09	2.22e-08	up	B2B	N	N	none	NA
SAPCD2	230.764	4.99019	0.741903	6.72621	1.74e-11	4.86e-10	up	A2A	N	N	none	NA
SCAI	1182.23	1.22747	0.368241	3.33333	0.000858121	0.00354774	up	A2A	N	N	none	NA
SCAMP5	82.7664	4.16238	0.669962	6.21286	5.2e-10	1.07e-08	up	A2A	N	N	none	NA
SCARB1	351.984	3.182	0.488658	6.51172	7.43e-11	1.82e-09	up	A2A	N	N	none	NA
SCARF1	301.881	5.32241	0.761723	6.98733	2.8e-12	9.17e-11	up	A2A	N	N	none	NA
SCD5	209.402	3.95173	0.613964	6.43642	1.22e-10	2.88e-09	up	A2A	N	N	none	NA
SCMH1	655.068	1.41973	0.23463	6.05091	1.44e-09	2.71e-08	up	A2A	N	N	none	NA
SCN8A	109.474	2.94768	0.810736	3.63581	0.000277107	0.00134393	up	A2A	N	N	none	NA
SCN9A	110.728	6.70125	1.45958	4.59123	4.41e-06	3.58e-05	up	B2B	N	N	none	NA
SDSL	23.4524	7.03567	1.62574	4.32767	1.51e-05	0.000105411	up	A2A	N	N	none	NA
SEC61B	693.994	1.46788	0.221929	6.61416	3.74e-11	9.78e-10	up	A2A	N	N	none	NA
SELENBP1	5.79893	5.03816	1.69056	2.98017	0.00288087	0.00976576	up	A2A	N	N	none	NA
SEMA3F	43.4763	7.20534	1.67992	4.2891	1.79e-05	0.00012263	up	A2A	N	N	none	NA
SEMA4A	422.675	3.71578	0.942824	3.94111	8.11e-05	0.000459728	up	A2A	N	N	none	NA
SEMA7A	462.744	3.23906	0.507161	6.38665	1.7e-10	3.88e-09	up	A2A	N	N	none	NA
SERPINA1	34.5332	6.87213	1.92412	3.57156	0.000354857	0.00167193	up	other	N	N	none	NA
SERPINE1	766.361	9.15558	1.19999	7.6297	2.35e-14	1.19e-12	up	A2A	N	N	none	NA
SERPING1	214.023	8.72799	1.82616	4.77944	1.76e-06	1.58e-05	up	A2A	N	N	none	NA
SERTAD1	208.326	2.42078	0.555257	4.35975	1.3e-05	9.26e-05	up	A2A	N	N	none	NA
SETMAR	220.356	1.03799	0.219259	4.73409	2.2e-06	1.94e-05	up	A2A	N	inconsistent	none	NA
SGIP1	8.40951	4.0531	1.27235	3.18553	0.0014449	0.00550212	up	B2B	N	N	none	NA
SGOL2	180.245	2.14612	0.411318	5.21767	1.81e-07	2.13e-06	up	other	N	N	none	NA
SH3TC1	1374.31	2.6541	0.68223	3.89034	0.000100105	0.000554102	up	A2A	N	N	none	NA
SHANK2	13.7537	6.2723	1.75646	3.57098	0.000355646	0.0016751	up	A2A	N	N	none	NA
SHANK3	999.885	10.3297	1.26628	8.15747	3.42e-16	2.36e-14	up	A2A	N	N	none	NA
SHB	95.6192	5.69366	0.924304	6.15995	7.28e-10	1.46e-08	up	A2A	N	N	none	NA
SHD	79.3535	4.89002	1.39054	3.51663	0.000437059	0.00199451	up	A2A	N	N	none	NA
SHF	130.223	2.35683	0.55954	4.21209	2.53e-05	0.000165778	up	A2A	N	N	none	NA
SHMT2	929.429	1.17792	0.343853	3.42565	0.000613328	0.00265961	up	A2A	N	N	none	NA
SIL1	242.232	1.43247	0.319301	4.48628	7.25e-06	5.61e-05	up	A2A	N	N	none	NA
SKA3	135.931	6.636	0.921884	7.19831	6.1e-13	2.24e-11	up	A2A	N	N	none	NA
SKIDA1	159.774	7.72211	1.93531	3.99011	6.6e-05	0.000383273	up	A2A	N	N	none	NA
SKIL	511.379	1.86167	0.580825	3.20521	0.00134962	0.00519156	up	A2A	N	N	none	NA
SLBP	833.066	1.08653	0.249873	4.34833	1.37e-05	9.69e-05	up	A2A	N	N	none	NA
SLC10A5	12.9177	4.20638	1.41378	2.97528	0.00292721	0.00990241	up	A2A	N	N	none	NA
SLC15A2	141.078	2.60572	0.71215	3.65895	0.000253248	0.00124587	up	A2A	N	N	none	NA
SLC16A14	29.3064	3.3323	0.896338	3.71768	0.000201057	0.00101911	up	A2A	N	N	none	NA
SLC16A9	41.9665	7.87529	1.84576	4.26669	1.98e-05	0.0001344	up	other	N	N	none	NA
SLC1A5	916.07	2.71432	0.436822	6.21377	5.17e-10	1.07e-08	up	A2A	N	N	none	NA
SLC22A11	4.78325	4.76407	1.5001	3.17583	0.00149409	0.0056505	up	A2A	N	inconsistent	none	NA
SLC23A1	163.8	2.62884	0.415203	6.33148	2.43e-10	5.39e-09	up	A2A	N	N	none	NA
SLC25A10	170.928	2.18171	0.524362	4.16071	3.17e-05	0.000202124	up	A2A	N	N	none	NA
SLC25A33	269.29	1.87424	0.49622	3.77702	0.000158713	0.000827531	up	A2A	N	N	none	NA
SLC29A1	494.009	4.92711	0.710471	6.935	4.06e-12	1.28e-10	up	A2A	N	N	none	NA
SLC29A4	267.999	6.00003	1.0587	5.66733	1.45e-08	2.19e-07	up	A2A	N	N	none	NA
SLC31A1	291.413	2.37966	0.525927	4.52468	6.05e-06	4.76e-05	up	A2A	N	N	none	NA
SLC39A3	618.681	1.64492	0.419795	3.9184	8.91e-05	0.000500345	up	A2A	N	N	none	NA
SLC3A2	2103.48	1.38922	0.251246	5.52933	3.21e-08	4.46e-07	up	A2A	N	N	none	NA
SLC43A2	786.941	5.10394	0.52568	9.70921	2.75e-22	4.77e-20	up	A2A	N	inconsistent	none	NA
SLC43A3	761.807	2.12623	0.288978	7.35777	1.87e-13	7.47e-12	up	A2A	N	N	none	NA
SLC44A1	898.281	2.02038	0.644386	3.13536	0.00171645	0.00634127	up	A2A	N	N	none	NA
SLC44A4	4.51337	4.66249	1.23868	3.76408	0.000167165	0.000866255	up	A2A	N	N	none	NA
SLC4A1	66.0019	7.14823	1.4858	4.81103	1.5e-06	1.37e-05	up	A2A	N	N	none	NA
SLC4A3	11.1538	3.02727	1.00697	3.00632	0.0026443	0.00908938	up	A2A	N	N	none	NA
SLC4A8	359.883	3.06855	0.50522	6.07369	1.25e-09	2.39e-08	up	A2A	N	N	none	NA
SLC6A20	131.133	7.42537	1.49521	4.96611	6.83e-07	6.9e-06	up	A2A	N	N	none	NA
SLC7A3	214.025	5.65414	1.71395	3.2989	0.000970641	0.0039404	up	A2A	N	N	none	NA
SLC7A5	2234.86	3.24161	0.401971	8.06429	7.37e-16	4.81e-14	up	A2A	N	N	none	NA
SLC8A1	44.3861	5.98986	1.27175	4.70995	2.48e-06	2.14e-05	up	B2B	N	N	none	NA
SLCO4A1	200.802	4.41448	0.716162	6.16408	7.09e-10	1.43e-08	up	A2A	N	N	none	NA
SLIT1	1062.48	8.27512	1.20714	6.85515	7.12e-12	2.14e-10	up	A2A	N	N	none	NA
SLMO1	47.8851	2.97675	0.93799	3.17354	0.00150592	0.00569075	up	other	N	N	none	NA
SMARCC1	3475.29	1.14808	0.160692	7.1446	9.03e-13	3.22e-11	up	A2A	N	N	none	MYB
SMC2	834.334	1.78368	0.408566	4.3657	1.27e-05	9.06e-05	up	B2B	N	N	none	NA
SMIM3	695.095	3.6067	0.659565	5.46829	4.54e-08	6.12e-07	up	A2A	N	N	none	NA
SMOX	222.829	10.2851	1.1936	8.61692	6.88e-18	6.22e-16	up	A2A	N	N	none	NA
SMTN	83.4661	2.20002	0.512832	4.28995	1.79e-05	0.000122277	up	A2A	N	N	none	NA
SNAI1	42.9902	5.54968	1.03921	5.34027	9.28e-08	1.17e-06	up	A2A	N	N	none	zf-C2H2
SNCA	77.9988	7.28836	1.42611	5.11066	3.21e-07	3.53e-06	up	A2A	N	N	none	NA
SND1	2859.8	1.00186	0.214043	4.68064	2.86e-06	2.44e-05	up	A2A	N	N	none	NA
SNRNP25	235.537	1.51889	0.450832	3.36908	0.000754185	0.0031663	up	A2A	N	N	none	NA
SNRPB	2081.51	1.27396	0.299639	4.25166	2.12e-05	0.000142799	up	A2A	N	N	none	NA
SNRPD1	610.306	1.55029	0.270449	5.73228	9.91e-09	1.56e-07	up	A2A	N	N	none	NA
SNX10	302.63	1.19469	0.371851	3.21282	0.00131437	0.00508423	up	A2A	N	N	none	NA
SNX32	31.2828	2.03735	0.583122	3.49386	0.000476087	0.00214135	up	A2A	N	N	none	NA
SOGA1	273.865	4.67032	0.392483	11.8994	1.19e-32	5.04e-30	up	A2A	N	N	none	NA
SORD	437.304	2.44737	0.322372	7.59178	3.16e-14	1.54e-12	up	A2A	N	N	none	NA
SORT1	225.986	4.73947	0.980557	4.83345	1.34e-06	1.25e-05	up	A2A	N	N	none	NA
SPAG1	100.766	1.83167	0.479725	3.81816	0.000134448	0.000716608	up	A2A	N	N	none	NA
SPAG6	42.5382	5.71527	1.62435	3.5185	0.000433999	0.0019837	up	A2A	N	N	none	NA
SPARC	300.559	10.7171	1.44623	7.41039	1.26e-13	5.28e-12	up	A2A	N	N	none	NA
SPATA2	319.143	1.17587	0.366513	3.20825	0.00133544	0.00514527	up	A2A	N	N	none	NA
SPATC1	77.5374	6.70833	2.02089	3.31949	0.000901811	0.00369941	up	A2A	N	N	none	NA
SPATS2	321.943	2.32439	0.349504	6.65053	2.92e-11	7.94e-10	up	A2A	N	N	none	NA
SPC24	49.7644	3.04446	0.694204	4.38555	1.16e-05	8.37e-05	up	A2A	N	N	none	NA
SPECC1	254.137	2.83548	0.885783	3.2011	0.00136903	0.00526055	up	B2B	N	N	none	NA
SPHK1	58.0734	3.81632	0.835761	4.56628	4.96e-06	3.98e-05	up	A2A	N	N	none	NA
SPINK2	539.727	4.52976	1.14275	3.9639	7.37e-05	0.000422043	up	A2A	N	N	none	NA
SPINT1	143.597	3.2271	1.08022	2.98744	0.00281327	0.00957857	up	A2A	N	N	none	NA
SPNS2	482.079	5.58566	1.00821	5.54016	3.02e-08	4.22e-07	up	A2A	N	N	none	NA
SPNS3	1911.16	4.94538	0.642862	7.69275	1.44e-14	7.64e-13	up	A2A	N	N	none	NA
SPOCD1	36.4825	7.67629	2.18487	3.51339	0.00044242	0.00201468	up	A2A	N	N	none	NA
SPSB1	367.481	3.45206	0.556545	6.20266	5.55e-10	1.14e-08	up	A2A	N	N	none	NA
SPTBN2	767.779	7.39306	0.75914	9.73873	2.06e-22	3.61e-20	up	A2A	N	N	none	NA
SPTLC3	84.7596	3.38559	0.881607	3.84025	0.000122908	0.000662719	up	B2B	N	N	none	NA
SRC	273.837	3.99188	0.708384	5.63519	1.75e-08	2.58e-07	up	A2A	N	N	none	NA
SRCIN1	3.53214	4.30892	1.2714	3.38911	0.000701186	0.00297859	up	A2A	N	N	none	NA
SRD5A3	188.886	2.25116	0.358414	6.28088	3.37e-10	7.31e-09	up	A2A	N	N	none	NA
SRGAP3	345.057	3.58428	0.653388	5.48569	4.12e-08	5.6e-07	up	A2A	N	N	none	NA
SRSF3	5993.97	1.23584	0.254058	4.86442	1.15e-06	1.09e-05	up	A2A	N	N	none	NA
SRSF9	906.564	1.03891	0.205913	5.04539	4.53e-07	4.78e-06	up	A2A	N	N	none	NA
SSBP3	2318.6	1.11071	0.25724	4.3178	1.58e-05	0.000109229	up	A2A	N	N	none	NA
ST3GAL3	229.99	1.25507	0.234974	5.3413	9.23e-08	1.16e-06	up	A2A	N	N	none	NA
ST3GAL4	254.228	2.75376	0.461467	5.96742	2.41e-09	4.33e-08	up	A2A	N	N	none	NA
STAC3	90.2476	2.46094	0.734463	3.35066	0.000806196	0.00335339	up	A2A	N	N	none	NA
STAP2	59.1147	1.56996	0.472376	3.32354	0.000888816	0.00365362	up	A2A	N	N	none	NA
STARD3NL	385.527	1.21831	0.376052	3.23973	0.00119641	0.0047003	up	A2A	N	N	none	NA
STIL	228.319	3.48858	0.437402	7.97569	1.52e-15	9.47e-14	up	A2A	N	N	none	NA
STON2	27.5221	7.27394	1.40627	5.17249	2.31e-07	2.64e-06	up	B2B	N	N	none	NA
STRA6	25.9161	7.18359	2.1074	3.40874	0.000652636	0.002803	up	A2A	N	N	none	NA
STT3B	7689.64	1.54082	0.507297	3.03731	0.00238697	0.00831218	up	A2A	N	N	none	NA
SUMO1	1017.73	1.04205	0.215637	4.83243	1.35e-06	1.25e-05	up	A2A	N	N	none	NA
SV2A	662.893	2.88885	0.376279	7.6774	1.62e-14	8.46e-13	up	A2A	N	N	none	NA
SV2C	11.5815	5.98159	1.7281	3.46136	0.000537446	0.0023779	up	A2A	N	N	none	NA
SYCP2L	13.928	3.52607	1.18492	2.97579	0.00292233	0.009889	up	B2B	N	N	none	NA
SYK	1836.9	5.81731	0.51038	11.398	4.28e-30	1.46e-27	up	A2A	N	N	none	NA
SYNPO2L	16.6287	3.6814	1.12632	3.26852	0.00108111	0.00431694	up	A2A	N	N	none	NA
TAF9	560.531	1.15724	0.253934	4.55724	5.18e-06	4.13e-05	up	A2A	N	N	none	NA
TBC1D16	509.48	3.11226	0.808472	3.84956	0.000118331	0.000640921	up	A2A	N	N	none	NA
TBC1D22B	425	1.18836	0.259058	4.58725	4.49e-06	3.64e-05	up	A2A	N	N	none	NA
TBC1D7	131.918	1.48878	0.235334	6.32622	2.51e-10	5.55e-09	up	A2A	N	N	none	NA
TBX10	24.1791	6.35974	1.57291	4.0433	5.27e-05	0.000315148	up	A2A	N	N	none	T-box
TBXAS1	602.611	2.8064	0.581722	4.8243	1.4e-06	1.29e-05	up	A2A	N	N	none	NA
TCEAL4	334.728	2.16496	0.327004	6.6206	3.58e-11	9.4e-10	up	A2A	N	N	none	NA
TCEB1	401.688	1.36131	0.239513	5.68364	1.32e-08	2.01e-07	up	A2A	N	N	none	NA
TCF19	652.091	1.61365	0.53303	3.02731	0.00246741	0.00855911	up	A2A	N	N	none	Others
TCF3	4528.45	1.69654	0.185017	9.16967	4.74e-20	5.98e-18	up	A2A	N	N	none	bHLH
TCN2	21.8097	3.56711	0.9128	3.90788	9.31e-05	0.000519584	up	A2A	N	N	none	NA
TCTE1	10.9496	2.20611	0.738707	2.98644	0.00282245	0.00960756	up	A2A	N	N	none	NA
TCTEX1D1	211.856	10.2127	2.25217	4.5346	5.77e-06	4.55e-05	up	B2B	N	N	none	NA
TERT	190.615	5.17431	0.916856	5.64354	1.67e-08	2.48e-07	up	A2A	N	N	none	NA
TFEC	213.186	9.4998	1.90168	4.99547	5.87e-07	6.03e-06	up	B2B	N	N	none	bHLH
TGM5	13.398	6.21731	1.61004	3.86159	0.000112652	0.000613862	up	A2A	N	N	none	NA
THAP9	65.4989	1.19443	0.28453	4.1979	2.69e-05	0.00017523	up	A2A	N	N	none	THAP
TICRR	139.715	4.86077	0.671499	7.23869	4.53e-13	1.7e-11	up	A2A	N	N	none	NA
TIMELESS	1074.31	2.69721	0.54683	4.93244	8.12e-07	8.03e-06	up	A2A	N	N	none	NA
TIMP2	1425.26	4.37441	0.453252	9.65117	4.86e-22	8.12e-20	up	A2A	N	N	none	NA
TIPIN	87.5531	1.35436	0.387795	3.49247	0.000478575	0.00214918	up	A2A	N	N	none	NA
TJP2	487.203	2.1158	0.657833	3.21631	0.0012985	0.00503532	up	A2A	N	N	none	NA
TK1	568.589	4.90863	0.655348	7.49011	6.88e-14	3.06e-12	up	A2A	N	N	none	NA
TLE3	2650.11	1.79288	0.286582	6.25609	3.95e-10	8.39e-09	up	A2A	N	inconsistent	none	NA
TLR9	127.736	2.25527	0.689152	3.27254	0.00106587	0.00426317	up	A2A	N	N	none	NA
TM6SF1	31.3124	3.16026	1.00784	3.13567	0.0017146	0.00633609	up	A2A	N	N	none	NA
TMED3	433.611	1.0198	0.239047	4.26609	1.99e-05	0.000134696	up	other	N	N	none	NA
TMED8	82.6912	1.01232	0.324118	3.12332	0.00178822	0.00655758	up	A2A	N	N	none	NA
TMEFF1	6.42123	5.17552	1.6758	3.08838	0.00201252	0.00724698	up	A2A	N	N	none	NA
TMEM158	24.8772	6.40298	1.46632	4.36669	1.26e-05	9.02e-05	up	A2A	N	N	none	NA
TMEM170B	328.19	1.75718	0.293787	5.98113	2.22e-09	4e-08	up	A2A	N	N	none	NA
TMEM201	539.889	2.01811	0.450378	4.48092	7.43e-06	5.74e-05	up	A2A	N	inconsistent	none	NA
TMEM217	33.8621	3.32467	0.869177	3.82508	0.000130731	0.00069913	up	A2A	N	N	none	NA
TMEM241	46.0294	1.41437	0.402256	3.5161	0.000437928	0.00199785	up	A2A	N	N	none	NA
TMEM44	288.683	3.63664	0.41603	8.74129	2.3e-18	2.28e-16	up	A2A	N	N	none	NA
TMSB15A	57.2101	22.0864	2.99996	7.36224	1.81e-13	7.26e-12	up	other	N	N	none	NA
TNF	651.906	3.80868	1.00984	3.77157	0.000162225	0.000843585	up	A2A	N	N	none	NA
TNFSF13	52.8253	2.46931	0.829956	2.97523	0.00292767	0.00990241	up	A2A	N	N	none	NA
TNFSF4	214.396	3.40089	0.945827	3.59568	0.000323544	0.00154107	up	B2B	N	N	none	NA
TNFSF9	106.435	4.22486	1.09426	3.86093	0.000112958	0.000615297	up	A2A	N	N	none	NA
TNNI2	14.1866	5.58137	1.76086	3.16967	0.0015261	0.00574885	up	A2A	N	N	none	NA
TOP1MT	1125.63	1.78922	0.512281	3.49265	0.000478246	0.00214837	up	A2A	N	N	none	NA
TP53I3	142.876	3.21446	0.550554	5.8386	5.26e-09	8.83e-08	up	A2A	N	N	none	NA
TPGS2	1054.05	1.61368	0.314099	5.13747	2.78e-07	3.11e-06	up	A2A	N	N	none	NA
TPM4	7843.04	2.38191	0.493741	4.82422	1.41e-06	1.29e-05	up	A2A	N	inconsistent	none	NA
TPRKB	207.401	1.1507	0.218158	5.27459	1.33e-07	1.61e-06	up	A2A	N	N	none	NA
TPX2	809.509	4.71748	0.533499	8.84254	9.36e-19	9.68e-17	up	A2A	N	N	none	NA
TRAPPC5	386.962	1.1687	0.269853	4.33089	1.49e-05	0.000104036	up	A2A	N	N	none	NA
TREML2	138.27	1.94692	0.568758	3.42311	0.000619091	0.00268298	up	A2A	N	N	none	NA
TRH	78.4519	8.77548	2.07154	4.23621	2.27e-05	0.000151359	up	A2A	N	N	none	NA
TRIAP1	269.811	1.35502	0.202776	6.68234	2.35e-11	6.48e-10	up	A2A	N	N	none	NA
TRIM58	89.2669	4.91198	1.12384	4.37072	1.24e-05	8.87e-05	up	B2B	N	N	none	NA
TRIM6	22.4493	4.34552	1.28879	3.37178	0.000746838	0.00314004	up	A2A	N	N	none	NA
TRIM71	23.3301	7.02824	1.60065	4.39086	1.13e-05	8.2e-05	up	A2A	N	N	none	NA
TRIM9	66.2714	3.65008	0.818647	4.45867	8.25e-06	6.25e-05	up	A2A	N	N	none	NA
TRO	309.395	4.5984	0.661638	6.95003	3.65e-12	1.16e-10	up	A2A	N	N	none	NA
TROAP	281.342	5.31025	0.655087	8.10617	5.22e-16	3.49e-14	up	A2A	N	N	none	NA
TRPV6	42.9037	2.80498	0.561443	4.99602	5.85e-07	6.01e-06	up	A2A	N	N	none	NA
TSC22D1	1860.91	2.24729	0.420821	5.34025	9.28e-08	1.17e-06	up	A2A	N	N	none	TSC22
TSHR	163.619	5.27033	1.25672	4.19372	2.74e-05	0.000177773	up	A2A	N	inconsistent	none	NA
TSKU	39.457	7.78995	1.59557	4.88222	1.05e-06	1e-05	up	A2A	N	N	none	NA
TST	104.829	6.2038	0.938942	6.60723	3.92e-11	1.02e-09	up	A2A	N	N	none	NA
TTC23	39.8215	2.72073	0.870713	3.12471	0.00177978	0.00653997	up	A2A	N	N	none	NA
TTC28	291.89	2.03662	0.580832	3.50639	0.000454231	0.00206045	up	B2B	N	N	none	NA
TTC30A	29.6068	2.51378	0.66063	3.80513	0.000141731	0.000750416	up	A2A	N	N	none	NA
TTC39A	6.6836	4.50741	1.50621	2.99254	0.00276663	0.00944888	up	A2A	N	N	none	NA
TTF1	822.843	1.3897	0.297107	4.67743	2.9e-06	2.47e-05	up	A2A	N	N	none	MYB
TTLL5	417.061	1.18737	0.237118	5.00749	5.51e-07	5.72e-06	up	A2A	N	N	none	NA
TTLL6	12.4714	6.12282	1.72995	3.53931	0.000401178	0.00185671	up	A2A	N	N	none	NA
TUBA1A	5086.53	2.87442	0.384836	7.46919	8.07e-14	3.54e-12	up	A2A	N	N	none	NA
TUBA1B	10019.4	2.94454	0.403394	7.29943	2.89e-13	1.12e-11	up	A2A	N	N	none	NA
TUBA1C	1005.3	2.53036	0.335884	7.53342	4.94e-14	2.29e-12	up	A2A	N	N	none	NA
TUBA8	43.9157	1.26002	0.330975	3.80701	0.000140655	0.000745545	up	other	N	N	none	NA
TUBB	14161.9	2.53706	0.349333	7.26258	3.8e-13	1.45e-11	up	A2A	N	N	none	NA
TUBB4B	1779.56	1.90862	0.32189	5.92941	3.04e-09	5.39e-08	up	A2A	N	N	none	NA
TUBB6	61.4629	3.62864	1.03523	3.50516	0.00045634	0.00206832	up	A2A	N	N	none	NA
TUBG1	272.427	2.10408	0.379821	5.53967	3.03e-08	4.23e-07	up	A2A	N	N	none	NA
TXNRD1	1321.84	1.63735	0.218896	7.48002	7.43e-14	3.29e-12	up	A2A	N	N	none	NA
UBASH3B	1806.35	1.87641	0.497629	3.77071	0.000162785	0.000845997	up	A2A	N	N	none	NA
UBE2A	676.137	1.00458	0.172489	5.82401	5.75e-09	9.57e-08	up	A2A	N	N	none	NA
UBE2E1	828.484	1.22682	0.277642	4.4187	9.93e-06	7.38e-05	up	A2A	N	inconsistent	none	NA
UBE2T	101.362	2.40359	0.527745	4.55445	5.25e-06	4.18e-05	up	A2A	N	N	none	NA
UBL7	628.313	1.05344	0.218244	4.82689	1.39e-06	1.28e-05	up	A2A	N	N	none	NA
UBR7	682.721	1.02097	0.217682	4.69021	2.73e-06	2.33e-05	up	A2A	N	N	none	NA
UQCRFS1	1005.81	1.12686	0.196551	5.73315	9.86e-09	1.56e-07	up	B2B	N	N	none	NA
USP22	4424.62	1.19874	0.253284	4.7328	2.21e-06	1.94e-05	up	B2B	N	N	none	NA
USP43	73.9643	3.22959	0.934789	3.45489	0.000550519	0.00242677	up	B2B	N	N	none	NA
USP49	389.964	1.86159	0.23565	7.8998	2.79e-15	1.67e-13	up	A2A	N	N	none	NA
USP6NL	479.867	2.31878	0.250158	9.26927	1.87e-20	2.49e-18	up	A2A	N	N	none	NA
UTP11L	284.211	1.12591	0.251755	4.47224	7.74e-06	5.92e-05	up	other	N	N	none	NA
UVRAG	604.337	1.09706	0.29351	3.73773	0.00018569	0.00095094	up	A2A	N	N	none	NA
VANGL2	194.74	6.50443	1.17331	5.54366	2.96e-08	4.14e-07	up	A2A	N	N	none	NA
VARS	1849.65	1.20597	0.231525	5.20881	1.9e-07	2.22e-06	up	A2A	N	N	none	NA
VAT1	3878.56	3.25818	0.608833	5.35152	8.72e-08	1.11e-06	up	A2A	N	N	none	NA
VAV3	912.425	2.09191	0.293642	7.12402	1.05e-12	3.69e-11	up	B2B	N	N	none	NA
VDAC2	1215.14	1.04929	0.172829	6.07129	1.27e-09	2.41e-08	up	A2A	N	N	none	NA
VGF	18.6419	4.79145	1.27154	3.76822	0.000164417	0.000853866	up	A2A	N	N	none	NA
VIPR2	475.049	6.03813	1.58253	3.81549	0.000135914	0.000723348	up	A2A	N	N	none	NA
VPS37B	1389.76	1.00607	0.302281	3.32826	0.000873918	0.00360453	up	A2A	N	N	none	NA
VWCE	105.892	7.75467	1.16615	6.64982	2.93e-11	7.94e-10	up	A2A	N	N	none	NA
WBP5	111.128	4.58995	1.05506	4.35041	1.36e-05	9.61e-05	up	other	N	N	none	NA
WDHD1	208.516	1.98292	0.313978	6.31548	2.69e-10	5.92e-09	up	A2A	N	N	none	HMG
WDR18	562.714	1.31253	0.314913	4.16791	3.07e-05	0.000196568	up	A2A	N	N	none	NA
WDR31	20.3529	2.5609	0.70926	3.61066	0.000305423	0.00146593	up	A2A	N	N	none	NA
WDR49	6.08499	4.35273	1.45829	2.98482	0.00283748	0.00965186	up	B2B	N	N	none	NA
WDR62	498.467	3.97764	0.520757	7.63818	2.2e-14	1.12e-12	up	A2A	N	N	none	NA
WDR66	33.9508	3.37733	0.812178	4.15836	3.21e-05	0.00020388	up	A2A	N	N	none	NA
WDR90	917.218	2.11545	0.500678	4.22518	2.39e-05	0.000158014	up	A2A	N	N	none	NA
WEE1	421.046	2.80815	0.401018	7.00255	2.51e-12	8.33e-11	up	A2A	N	N	none	NA
WHSC1	3339.57	1.6579	0.377297	4.39415	1.11e-05	8.1e-05	up	A2A	N	N	none	NA
WWOX	191.443	1.58706	0.309901	5.1212	3.04e-07	3.35e-06	up	B2B	N	N	none	NA
XG	29.9106	3.92508	1.18133	3.32258	0.000891875	0.00366515	up	A2A	N	N	none	NA
XRCC2	114.877	2.93613	0.604826	4.85451	1.21e-06	1.13e-05	up	A2A	N	N	none	NA
XRCC6BP1	118.867	1.3027	0.422964	3.07993	0.00207051	0.00740941	up	other	N	N	none	NA
XYLB	78.0782	2.25473	0.711375	3.16954	0.00152682	0.00575006	up	A2A	N	N	none	NA
YBX1	11059.8	1.22196	0.310093	3.94061	8.13e-05	0.000460145	up	A2A	N	N	none	CSD
YOD1	1194.94	1.79753	0.462816	3.88389	0.000102798	0.000566179	up	A2A	N	N	none	NA
YRDC	385.013	1.4525	0.432754	3.35641	0.000789612	0.00329578	up	A2A	N	N	none	NA
YWHAH	1529.87	1.77031	0.348293	5.08282	3.72e-07	4.01e-06	up	A2A	N	N	none	NA
ZBED3	230.52	3.39788	0.388852	8.73823	2.37e-18	2.32e-16	up	A2A	N	N	none	zf-BED
ZBED4	1602.64	1.16609	0.196708	5.92802	3.07e-09	5.43e-08	up	A2A	N	N	none	zf-BED
ZBTB12	84.4811	2.18699	0.403502	5.42003	5.96e-08	7.79e-07	up	A2A	N	N	none	ZBTB
ZBTB21	749.397	1.52089	0.494753	3.07405	0.00211175	0.00754197	up	A2A	N	inconsistent	none	ZBTB
ZC3H12C	27.4927	5.36078	1.71055	3.13394	0.00172474	0.00636699	up	B2B	N	N	none	NA
ZC4H2	257.616	1.73883	0.350581	4.95987	7.05e-07	7.09e-06	up	A2A	N	N	none	NA
ZCRB1	431.024	1.06125	0.175626	6.04268	1.52e-09	2.83e-08	up	other	N	N	none	NA
ZNF114	15.0897	6.37882	1.46767	4.34622	1.39e-05	9.76e-05	up	A2A	N	N	none	zf-C2H2
ZNF184	340.562	1.21516	0.370945	3.27584	0.00105349	0.00422307	up	A2A	N	N	none	zf-C2H2
ZNF219	622.031	3.17706	0.415715	7.64241	2.13e-14	1.09e-12	up	A2A	N	N	none	zf-C2H2
ZNF273	208.511	1.41017	0.427061	3.30203	0.000959867	0.00390217	up	A2A	N	N	none	zf-C2H2
ZNF282	587.705	1.08661	0.17349	6.26326	3.77e-10	8.13e-09	up	A2A	N	N	none	zf-C2H2
ZNF326	680.951	1.39469	0.21006	6.63949	3.15e-11	8.39e-10	up	B2B	N	N	none	Others
ZNF358	350.365	1.84463	0.593876	3.10609	0.00189579	0.00689052	up	A2A	N	N	none	zf-C2H2
ZNF385A	191.478	4.42608	0.654416	6.76339	1.35e-11	3.83e-10	up	A2A	N	N	none	zf-C2H2
ZNF428	576.641	1.95862	0.251392	7.7911	6.64e-15	3.76e-13	up	A2A	N	N	none	NA
ZNF488	4.70263	4.7346	1.56589	3.02358	0.00249805	0.00866124	up	A2A	N	N	none	Others
ZNF492	45.3519	3.49161	1.0516	3.32027	0.000899297	0.00369249	up	B2B	N	N	none	zf-C2H2
ZNF496	849.279	1.72285	0.253457	6.79739	1.07e-11	3.1e-10	up	other	N	N	none	zf-C2H2
ZNF57	108.316	2.20431	0.59851	3.68299	0.000230514	0.00115177	up	A2A	N	N	none	zf-C2H2
ZNF593	122.597	1.64398	0.349572	4.70283	2.57e-06	2.22e-05	up	A2A	N	N	none	NA
ZNF618	448.289	3.80403	0.928742	4.09589	4.21e-05	0.000257797	up	A2A	N	N	none	zf-C2H2
ZNF629	418.442	2.0033	0.223389	8.96776	3.03e-19	3.45e-17	up	A2A	N	N	none	zf-C2H2
ZNF660	43.2678	3.28529	0.600563	5.47035	4.49e-08	6.06e-07	up	A2A	N	N	none	zf-C2H2
ZNF668	455.933	2.2339	0.485646	4.59985	4.23e-06	3.45e-05	up	A2A	N	N	none	zf-C2H2
ZNF704	141.608	4.7459	1.25537	3.78048	0.000156529	0.000817328	up	A2A	N	N	none	Others
ZNF711	710.62	4.07559	0.969348	4.20446	2.62e-05	0.000170814	up	other	N	N	none	zf-C2H2
ZNF713	81.1245	2.06672	0.324139	6.37603	1.82e-10	4.13e-09	up	A2A	N	N	none	zf-C2H2
ZNF726	40.5589	2.57114	0.495672	5.18719	2.13e-07	2.46e-06	up	B2B	N	N	none	zf-C2H2
ZNF730	22.4443	5.02966	0.954575	5.269	1.37e-07	1.65e-06	up	B2B	N	N	none	zf-C2H2
ZNF775	140.098	1.46485	0.439829	3.33049	0.000866932	0.00357799	up	A2A	N	N	none	zf-C2H2
ZNRF1	1765.73	4.86934	0.376	12.9504	2.34e-38	1.46e-35	up	A2A	N	N	none	NA
ZRANB3	113.009	1.3196	0.294333	4.48335	7.35e-06	5.69e-05	up	A2A	N	N	none	NA
ZSCAN2	343.552	1.57713	0.261251	6.03683	1.57e-09	2.92e-08	up	A2A	N	N	none	zf-C2H2
ZSWIM4	302.756	1.59789	0.317567	5.03165	4.86e-07	5.1e-06	up	A2A	N	N	none	NA
ZWINT	495.955	3.69033	0.554576	6.65433	2.85e-11	7.76e-10	up	B2B	N	N	none	NA
A1BG	206.626	1.29945	0.378348	3.43453	0.000593579	0.00258645	up	A2A	increased	reduced	inconsisitent	NA
ATG10	94.34	1.01301	0.257051	3.94091	8.12e-05	0.000459766	up	A2A	increased	reduced	inconsisitent	NA
BACE2	204.616	4.44505	1.14073	3.89668	9.75e-05	0.000541463	up	A2A	decreased	enhanced	inconsisitent	NA
BCR	3974.2	1.33859	0.388412	3.44632	0.000568268	0.00249354	up	A2A	increased	reduced	inconsisitent	NA
C1orf228	4044.58	2.65354	0.568377	4.66862	3.03e-06	2.57e-05	up	A2A	increased	reduced	inconsisitent	NA
CDK19	644.663	1.13256	0.243831	4.64486	3.4e-06	2.84e-05	up	A2A	increased	reduced	inconsisitent	NA
CEACAM8	54.2202	8.24575	2.00764	4.10718	4.01e-05	0.0002471	up	A2B	increased	N	inconsisitent	NA
CHCHD6	107.621	1.39992	0.305594	4.581	4.63e-06	3.74e-05	up	A2A	increased	reduced	inconsisitent	NA
CUEDC1	54.1869	4.42786	1.00622	4.40049	1.08e-05	7.92e-05	up	A2A	decreased	enhanced	inconsisitent	NA
DNAJC1	910.475	2.11149	0.563755	3.74541	0.000180098	0.000924612	up	A2B	N	enhanced	inconsisitent	MYB
ETV6	2419.41	2.40513	0.521467	4.61223	3.98e-06	3.27e-05	up	A2A	increased	reduced	inconsisitent	ETS
FAF1	955.419	1.51982	0.268897	5.65205	1.59e-08	2.37e-07	up	A2B	increased	N	inconsisitent	NA
FASN	5236.82	2.22305	0.526599	4.22152	2.43e-05	0.00016027	up	A2A	increased	reduced	inconsisitent	NA
FGGY	66.1854	2.36283	0.391872	6.0296	1.64e-09	3.04e-08	up	A2B	N	enhanced	inconsisitent	NA
GBE1	285.81	1.42782	0.366122	3.89985	9.63e-05	0.000535465	up	A2B	increased	N	inconsisitent	NA
GTF3C6	388.546	1.18563	0.236904	5.00469	5.6e-07	5.79e-06	up	A2A	increased	reduced	inconsisitent	NA
HILPDA	81.125	2.9206	0.411463	7.09809	1.26e-12	4.35e-11	up	A2A	increased	reduced	inconsisitent	NA
ING2	226.408	1.95068	0.454901	4.28813	1.8e-05	0.000123047	up	A2A	decreased	enhanced	inconsisitent	NA
KCNK17	585.438	8.87814	1.03636	8.56669	1.07e-17	9.34e-16	up	A2A	decreased	enhanced	inconsisitent	NA
KIF14	170.642	6.17551	0.786081	7.85607	3.96e-15	2.33e-13	up	B2A	N	reduced	inconsisitent	NA
KIF18A	99.8591	4.38074	0.58241	7.52175	5.4e-14	2.47e-12	up	A2B	increased	N	inconsisitent	NA
MCM2	2206.3	4.2236	0.439043	9.62	6.58e-22	1.09e-19	up	A2A	increased	reduced	inconsisitent	NA
MSI2	1690.39	1.82094	0.383421	4.74918	2.04e-06	1.82e-05	up	B2A	increased	reduced	inconsisitent	NA
NKX3-1	355.426	5.49357	1.06736	5.14686	2.65e-07	2.97e-06	up	A2A	decreased	enhanced	inconsisitent	Homeobox
PADI2	15.6706	5.74295	1.69749	3.3832	0.000716475	0.00303047	up	A2A	decreased	enhanced	inconsisitent	NA
PCDH10	934.058	12.353	1.73891	7.10388	1.21e-12	4.2e-11	up	B2A	decreased	enhanced	inconsisitent	NA
POLD1	1371.69	1.62042	0.434893	3.72602	0.000194527	0.000990902	up	A2A	increased	reduced	inconsisitent	NA
PPIF	1267.47	2.68845	0.537971	4.99739	5.81e-07	5.98e-06	up	A2A	increased	reduced	inconsisitent	NA
PRDX5	1048.3	1.54637	0.246488	6.27362	3.53e-10	7.64e-09	up	A2A	increased	reduced	inconsisitent	NA
PRUNE2	123.64	4.9762	0.678157	7.33783	2.17e-13	8.55e-12	up	B2A	decreased	N	inconsisitent	NA
RAG1	784.392	6.5322	1.4379	4.54286	5.55e-06	4.39e-05	up	B2A	N	reduced	inconsisitent	Others
RNF168	1464.64	1.46592	0.440586	3.32719	0.000877257	0.00361421	up	A2A	increased	reduced	inconsisitent	NA
RTN3	1339.87	1.41297	0.24277	5.82017	5.88e-09	9.78e-08	up	A2A	increased	reduced	inconsisitent	NA
SCUBE1	155.132	7.2803	1.09166	6.66902	2.58e-11	7.05e-10	up	B2A	increased	reduced	inconsisitent	NA
SIGLEC12	94.0152	7.6218	1.65492	4.60554	4.11e-06	3.37e-05	up	B2A	increased	reduced	inconsisitent	NA
SLC16A2	51.0216	4.30671	1.35272	3.18375	0.0014538	0.00552868	up	A2A	decreased	enhanced	inconsisitent	NA
SLC9A7	422.548	2.6392	0.840877	3.13863	0.00169742	0.00627743	up	A2A	increased	reduced	inconsisitent	NA
SMARCA4	4150.71	1.51663	0.303866	4.99112	6e-07	6.15e-06	up	A2A	increased	reduced	inconsisitent	NA
SMYD3	437.834	2.362	0.596931	3.95691	7.59e-05	0.00043323	up	A2A	increased	reduced	inconsisitent	NA
SNRPE	619.879	1.62213	0.267102	6.07306	1.25e-09	2.39e-08	up	A2A	increased	reduced	inconsisitent	NA
SPSB4	74.7649	8.71337	1.32282	6.58696	4.49e-11	1.15e-09	up	A2A	decreased	enhanced	inconsisitent	NA
STK38L	649.184	1.26978	0.37721	3.36625	0.000761985	0.00319438	up	A2A	increased	reduced	inconsisitent	NA
SUV420H2	462.892	1.42651	0.38715	3.68463	0.000229037	0.00114519	up	other	increased	reduced	inconsisitent	NA
TBCD	3158.09	1.23914	0.411918	3.00823	0.00262774	0.00904545	up	A2A	increased	reduced	inconsisitent	NA
TMEM17	14.1392	4.89296	1.29735	3.77151	0.000162262	0.000843585	up	other	decreased	enhanced	inconsisitent	NA
TOMM40	1040.12	1.49872	0.329491	4.5486	5.4e-06	4.29e-05	up	A2A	increased	reduced	inconsisitent	NA
TRIB1	228.142	3.408	1.09815	3.10341	0.00191302	0.00694085	up	A2A	decreased	enhanced	inconsisitent	NA
TSEN34	331.195	1.17238	0.346514	3.38334	0.000716106	0.00303033	up	A2A	increased	reduced	inconsisitent	NA
TTC26	50.1529	1.39392	0.42447	3.28391	0.00102379	0.00411664	up	A2A	increased	reduced	inconsisitent	NA
TTC7A	2421.42	2.10514	0.190867	11.0294	2.76e-28	8.09e-26	up	A2A	increased	reduced	inconsisitent	NA
VSIG10L	17.0063	2.72361	0.665428	4.09301	4.26e-05	0.000260574	up	A2A	increased	reduced	inconsisitent	NA
ZNF43	529.228	1.26976	0.333161	3.81127	0.000138256	0.000734646	up	B2B	increased	reduced	inconsisitent	zf-C2H2
ZNF579	247.064	1.02663	0.229007	4.48299	7.36e-06	5.69e-05	up	A2A	increased	reduced	inconsisitent	zf-C2H2
ZNF628	503.812	1.75813	0.397312	4.42506	9.64e-06	7.19e-05	up	A2A	increased	reduced	inconsisitent	zf-C2H2
ZNF8	180.112	1.10362	0.305932	3.60742	0.000309256	0.00148136	up	A2A	increased	reduced	inconsisitent	zf-C2H2
ABCA13	40.5367	7.09888	1.60709	4.41724	1e-05	7.43e-05	up	B2B	decreased	N	down	NA
ABCC1	3301.78	1.12555	0.203508	5.53076	3.19e-08	4.43e-07	up	A2A	N	reduced	down	NA
ABHD12B	45.7977	7.27971	1.99141	3.65555	0.000256633	0.00125759	up	A2A	N	reduced	down	NA
ACOT7	461.685	2.85893	0.650144	4.39737	1.1e-05	8.01e-05	up	A2A	N	reduced	down	NA
ACY3	384.138	6.89615	1.10962	6.2149	5.14e-10	1.06e-08	up	A2A	N	reduced	down	NA
ADAM11	60.683	2.07324	0.566716	3.65834	0.000253859	0.0012476	up	A2A	decreased	N	down	NA
ADAMTS13	90.0275	1.19888	0.3065	3.91151	9.17e-05	0.000512623	up	A2A	N	reduced	down	NA
ADM	8.12701	4.7673	1.50805	3.16124	0.00157101	0.00588414	up	A2A	N	reduced	down	NA
AEBP1	3268.83	3.11935	0.703525	4.43388	9.26e-06	6.92e-05	up	A2A	decreased	N	down	NA
AGBL5	529.665	1.27241	0.235795	5.39627	6.8e-08	8.81e-07	up	A2A	N	reduced	down	NA
AHCY	1160.92	2.21663	0.398576	5.56139	2.68e-08	3.78e-07	up	A2A	N	reduced	down	NA
AIF1	980.952	2.95263	0.44163	6.68575	2.3e-11	6.36e-10	up	A2A	N	reduced	down	NA
AIMP2	79.4046	1.21329	0.342602	3.54141	0.000397999	0.00184556	up	A2A	N	reduced	down	NA
ALCAM	346.873	1.99136	0.599981	3.31905	0.000903258	0.00370322	up	B2B	N	reduced	down	NA
AMH	204.274	4.74291	0.95605	4.96094	7.02e-07	7.06e-06	up	A2A	N	reduced	down	NA
ANK2	19.9248	4.27917	1.38378	3.09238	0.00198557	0.00716429	up	A2B	N	N	down	NA
ANKLE1	81.8476	2.28452	0.660864	3.45687	0.00054649	0.00241197	up	A2A	N	reduced	down	NA
AP2S1	519.899	1.00665	0.238167	4.22665	2.37e-05	0.000157056	up	A2A	N	reduced	down	NA
APOL4	17.7259	5.20744	1.66123	3.1347	0.00172031	0.0063539	up	A2A	N	reduced	down	NA
APOM	29.4079	2.32995	0.510101	4.56762	4.93e-06	3.96e-05	up	A2A	N	reduced	down	NA
ARIH2OS	53.802	1.55413	0.425147	3.6555	0.000256679	0.00125759	up	A2A	decreased	N	down	NA
ARMC5	1052.89	1.87105	0.436441	4.28706	1.81e-05	0.000123523	up	A2A	decreased	N	down	NA
ASF1B	331.885	3.51024	0.603228	5.81909	5.92e-09	9.8e-08	up	A2A	N	reduced	down	NA
ATP1B3	594.213	1.01351	0.331079	3.06125	0.00220418	0.00780806	up	A2A	N	reduced	down	NA
ATP2A1	78.8912	3.27981	0.576106	5.69306	1.25e-08	1.91e-07	up	A2A	N	reduced	down	NA
AUNIP	22.4772	3.24912	0.624973	5.19881	2.01e-07	2.34e-06	up	A2A	decreased	N	down	NA
AURKA	75.0891	2.78155	0.586841	4.73988	2.14e-06	1.89e-05	up	other	decreased	N	down	NA
BANF1	983.288	1.04997	0.225492	4.65637	3.22e-06	2.7e-05	up	A2A	N	reduced	down	NA
BCKDK	351.363	1.11632	0.331255	3.36999	0.000751718	0.00315779	up	A2A	N	reduced	down	NA
BCL2L2	199.863	2.52459	0.645318	3.91217	9.15e-05	0.000511438	up	A2A	N	reduced	down	NA
BID	568.955	1.44745	0.278773	5.19221	2.08e-07	2.4e-06	up	A2A	N	reduced	down	NA
BMP1	577.767	2.49713	0.628864	3.97087	7.16e-05	0.000411273	up	A2A	decreased	N	down	NA
BNIP1	131.184	1.38771	0.387633	3.57994	0.000343667	0.00162454	up	A2A	N	reduced	down	NA
BRF2	183.162	1.14502	0.301123	3.8025	0.000143242	0.000757037	up	A2A	N	reduced	down	NA
BSPRY	160.238	6.66159	0.70314	9.47407	2.69e-21	3.99e-19	up	A2A	N	reduced	down	NA
BUD31	270.595	1.04512	0.258055	4.05	5.12e-05	0.000307282	up	A2A	N	reduced	down	NA
C11orf49	309.971	1.11464	0.271539	4.10491	4.04e-05	0.000249108	up	A2A	N	reduced	down	NA
C15orf61	67.0106	1.0367	0.343395	3.01896	0.00253642	0.008771	up	A2A	N	reduced	down	NA
C16orf87	219.656	2.05541	0.406413	5.05745	4.25e-07	4.51e-06	up	other	N	reduced	down	NA
C16orf91	155.104	1.79881	0.380691	4.72512	2.3e-06	2e-05	up	A2A	N	reduced	down	NA
C17orf96	95.1611	3.32343	0.743202	4.47177	7.76e-06	5.93e-05	up	A2A	N	reduced	down	NA
C19orf38	48.7064	3.30817	1.01937	3.24531	0.00117321	0.00462433	up	A2A	N	reduced	down	NA
C1QBP	1165.17	1.12523	0.338742	3.32179	0.000894409	0.00367347	up	A2A	N	reduced	down	NA
C1orf112	251.678	1.33181	0.288805	4.61144	4e-06	3.28e-05	up	other	decreased	N	down	NA
C6orf25	134.257	3.92546	0.806206	4.86906	1.12e-06	1.07e-05	up	A2A	N	reduced	down	NA
CA1	46.9292	7.31903	1.58368	4.62153	3.81e-06	3.15e-05	up	A2B	N	N	down	NA
CABLES1	282.436	7.65576	1.38899	5.51174	3.55e-08	4.91e-07	up	A2A	N	reduced	down	NA
CAMKK2	891.023	1.24701	0.236246	5.27843	1.3e-07	1.59e-06	up	A2A	N	reduced	down	NA
CAPG	2271.55	4.40562	0.578225	7.61922	2.55e-14	1.27e-12	up	A2A	decreased	N	down	NA
CCDC124	621.982	1.27528	0.303538	4.20138	2.65e-05	0.000172875	up	A2A	N	reduced	down	NA
CCDC86	324.385	1.26559	0.286122	4.42328	9.72e-06	7.24e-05	up	A2A	decreased	inconsistent	down	NA
CCNB1	233.434	3.39039	0.459279	7.38197	1.56e-13	6.35e-12	up	A2A	N	reduced	down	NA
CD200	257.929	4.2639	0.90089	4.73299	2.21e-06	1.94e-05	up	A2A	N	reduced	down	NA
CD68	75.5211	2.09818	0.58194	3.6055	0.000311557	0.00149189	up	A2A	N	reduced	down	NA
CD79A	479.529	2.60849	0.348864	7.47709	7.6e-14	3.35e-12	up	A2A	decreased	N	down	NA
CD82	2614	2.27049	0.382891	5.92986	3.03e-09	5.38e-08	up	A2A	N	reduced	down	NA
CDC20	329.826	7.14874	0.783747	9.12123	7.43e-20	9.05e-18	up	A2A	decreased	reduced	down	NA
CDC25A	242.593	7.32487	0.837845	8.74252	2.28e-18	2.28e-16	up	A2A	N	reduced	down	NA
CDC42EP2	19.1922	2.05815	0.677027	3.03998	0.0023659	0.00826019	up	A2A	N	reduced	down	NA
CDC45	396.882	5.16382	0.630308	8.19253	2.56e-16	1.79e-14	up	A2A	N	reduced	down	NA
CDCA4	429.468	1.74155	0.354708	4.90981	9.12e-07	8.9e-06	up	A2A	N	reduced	down	NA
CDK2	737.636	1.3089	0.29659	4.41316	1.02e-05	7.54e-05	up	A2A	N	reduced	down	NA
CDK2AP1	1316.41	4.60465	0.33094	13.9138	5.22e-44	4.41e-41	up	A2A	N	reduced	down	NA
CDKN1A	257.478	5.6525	0.883431	6.39836	1.57e-10	3.61e-09	up	A2A	N	reduced	down	NA
CENPO	260.792	1.49326	0.414682	3.60099	0.000317014	0.00151297	up	A2A	N	reduced	down	NA
CFDP1	502.853	1.22342	0.228427	5.35587	8.51e-08	1.09e-06	up	A2A	N	reduced	down	NA
CHAF1A	1050.85	2.74528	0.481966	5.69601	1.23e-08	1.89e-07	up	A2A	N	reduced	down	NA
CHI3L2	3285.52	4.19659	1.06995	3.92223	8.77e-05	0.000493614	up	A2A	decreased	N	down	NA
CHKA	593.064	1.90838	0.469972	4.06063	4.89e-05	0.000295347	up	A2A	N	reduced	down	NA
CIT	397.016	3.92527	0.632525	6.20571	5.44e-10	1.12e-08	up	A2A	decreased	N	down	NA
CLSPN	427.241	5.26358	0.588595	8.94262	3.8e-19	4.27e-17	up	A2A	N	reduced	down	NA
CNIH3	24.9197	4.07485	1.20027	3.39494	0.000686444	0.00292374	up	A2A	decreased	inconsistent	down	NA
CNR2	227.034	2.90879	0.910598	3.19437	0.00140138	0.00536767	up	A2A	decreased	N	down	NA
COL20A1	8.31848	4.78018	1.51055	3.16452	0.00155338	0.00582602	up	A2A	N	reduced	down	NA
COMT	726.353	1.65733	0.396612	4.17873	2.93e-05	0.000188707	up	A2A	N	reduced	down	NA
COX5A	793.755	1.54082	0.247232	6.23227	4.6e-10	9.66e-09	up	A2A	N	reduced	down	NA
COX8A	885.286	1.23577	0.364893	3.38665	0.00070751	0.00299834	up	A2A	N	reduced	down	NA
CPT1A	2984.86	1.86077	0.239129	7.78142	7.17e-15	4e-13	up	A2A	N	reduced	down	NA
CREM	302.876	2.15905	0.618413	3.49127	0.000480731	0.00215818	up	A2A	N	reduced	down	TF_bZIP
CSRNP1	2834.74	3.12157	0.734648	4.24907	2.15e-05	0.000144123	up	A2A	N	reduced	down	CSRNP_N
CTF1	13.452	2.17381	0.698647	3.11146	0.00186164	0.00678355	up	A2A	decreased	N	down	NA
CTNNAL1	191.836	3.67923	0.663273	5.54708	2.9e-08	4.07e-07	up	A2A	decreased	N	down	NA
CTNNBIP1	572.032	1.88555	0.255567	7.37792	1.61e-13	6.51e-12	up	A2A	N	reduced	down	NA
CTSG	278.676	10.6084	1.6182	6.55569	5.54e-11	1.4e-09	up	other	decreased	N	down	NA
CYC1	1037	1.14557	0.322312	3.55423	0.000379091	0.00176872	up	A2A	N	reduced	down	NA
CYP4F3	14.8416	5.66367	1.40309	4.03656	5.42e-05	0.000323126	up	B2B	N	reduced	down	NA
CYP51A1	465.066	2.07331	0.512657	4.04425	5.25e-05	0.000314007	up	A2A	N	reduced	down	NA
DBF4B	214.906	1.14043	0.299437	3.80858	0.000139767	0.000741931	up	A2A	decreased	N	down	NA
DBI	646.498	1.44596	0.32424	4.45955	8.21e-06	6.24e-05	up	A2A	decreased	N	down	NA
DBN1	2315.98	2.32537	0.509562	4.56347	5.03e-06	4.02e-05	up	A2A	decreased	N	down	NA
DCLRE1B	162.658	1.53775	0.399441	3.84975	0.000118238	0.000640817	up	A2A	decreased	N	down	NA
DCTPP1	479.708	1.68577	0.306747	5.49564	3.89e-08	5.32e-07	up	A2A	N	reduced	down	NA
DDX39A	2553.28	1.06367	0.280531	3.79164	0.000149658	0.000785443	up	A2A	N	reduced	down	NA
DMBT1	10.3766	5.1484	1.71762	2.99741	0.00272283	0.00932337	up	other	decreased	N	down	NA
DMXL2	472.209	2.37766	0.286163	8.30875	9.67e-17	7.36e-15	up	A2A	decreased	N	down	NA
DNAH14	89.5797	5.7122	0.942504	6.06066	1.36e-09	2.56e-08	up	A2B	N	N	down	NA
DNAJB6	2419.61	1.48798	0.288074	5.16529	2.4e-07	2.73e-06	up	A2A	N	reduced	down	NA
DNMBP	271.071	2.0508	0.537849	3.81296	0.000137314	0.000730529	up	A2A	decreased	N	down	NA
DNTTIP1	241.768	1.03811	0.251915	4.12089	3.77e-05	0.000235165	up	A2A	decreased	N	down	NA
DOHH	357.573	1.43863	0.280809	5.12316	3e-07	3.32e-06	up	A2A	decreased	N	down	NA
DOK3	482.217	5.35016	0.613253	8.72422	2.68e-18	2.59e-16	up	A2A	decreased	N	down	NA
DRAP1	1487.63	1.00743	0.163849	6.14852	7.82e-10	1.56e-08	up	A2A	N	reduced	down	NA
DRD4	21.1962	3.32002	0.97774	3.39561	0.000684754	0.00291906	up	A2A	N	reduced	down	NA
DSCAML1	109.183	3.88555	1.2474	3.11491	0.00184004	0.00671844	up	A2A	decreased	inconsistent	down	NA
DTYMK	370.354	1.68804	0.406917	4.14835	3.35e-05	0.000211879	up	A2A	N	reduced	down	NA
DUS3L	1250.41	1.08804	0.31975	3.40279	0.000667017	0.00285964	up	A2A	N	reduced	down	NA
DUSP1	8011.87	2.97664	0.720034	4.13403	3.56e-05	0.000223469	up	A2A	N	reduced	down	NA
DYRK3	210.35	7.50868	0.894137	8.39769	4.55e-17	3.7e-15	up	A2A	decreased	N	down	NA
EBNA1BP2	467.284	1.14566	0.286922	3.99295	6.53e-05	0.000379325	up	A2A	decreased	N	down	NA
EFCAB2	61.8198	1.65003	0.523284	3.15323	0.00161475	0.00602442	up	A2A	decreased	N	down	NA
EFCAB5	25.0177	1.95229	0.627906	3.1092	0.00187594	0.006827	up	A2A	N	reduced	down	NA
EGR1	4293.03	8.98012	0.866914	10.3587	3.82e-25	8.72e-23	up	A2A	N	reduced	down	zf-C2H2
EGR2	64.0756	5.00984	0.98635	5.07917	3.79e-07	4.08e-06	up	A2A	decreased	N	down	zf-C2H2
EIF3I	1631.74	1.07479	0.139685	7.69442	1.42e-14	7.57e-13	up	A2A	N	reduced	down	NA
ELANE	365.594	10.2784	2.02568	5.07404	3.89e-07	4.17e-06	up	A2A	N	reduced	down	NA
ELOVL4	929.848	4.63411	1.54846	2.99271	0.00276512	0.00944596	up	A2A	decreased	N	down	NA
EME1	72.8064	3.51865	0.665587	5.28653	1.25e-07	1.52e-06	up	A2A	N	reduced	down	NA
ENDOG	101.585	1.84917	0.566393	3.26481	0.00109537	0.00436686	up	A2A	N	reduced	down	NA
ENDOV	131.877	1.65189	0.286922	5.75729	8.55e-09	1.37e-07	up	A2A	N	reduced	down	NA
ENO1	11134	1.48027	0.300739	4.92211	8.56e-07	8.41e-06	up	A2A	N	reduced	down	NA
ERLIN1	526.639	1.42672	0.449018	3.17742	0.0014859	0.00562987	up	A2A	decreased	reduced	down	NA
ETF1	1573.35	1.25808	0.312413	4.02697	5.65e-05	0.000334642	up	A2A	N	reduced	down	NA
EXOSC5	298.524	1.13326	0.319656	3.54526	0.000392232	0.00182176	up	A2A	N	reduced	down	NA
F12	27.384	3.45693	0.900706	3.83803	0.000124027	0.000667497	up	A2A	decreased	N	down	NA
FAM111B	235.614	5.34278	0.702813	7.602	2.92e-14	1.45e-12	up	A2A	N	reduced	down	NA
FAM167A	79.7333	6.34386	1.20328	5.27213	1.35e-07	1.63e-06	up	A2A	N	reduced	down	NA
FAM212B	53.8364	3.54306	0.747621	4.73911	2.15e-06	1.9e-05	up	A2A	decreased	N	down	NA
FAM213A	208.275	1.69913	0.554472	3.06441	0.00218099	0.00774117	up	A2A	decreased	N	down	NA
FAM53C	1126.73	1.21221	0.314885	3.84969	0.000118267	0.000640817	up	A2A	N	reduced	down	NA
FAM83D	87.1187	3.08088	0.695549	4.42942	9.45e-06	7.05e-05	up	A2A	decreased	N	down	NA
FBXL19	1010.57	1.71139	0.189754	9.01896	1.9e-19	2.2e-17	up	A2A	decreased	reduced	down	NA
FCGR2A	63.2156	5.93658	1.25808	4.71876	2.37e-06	2.06e-05	up	A2A	decreased	N	down	NA
FES	678.59	4.75106	0.843109	5.63516	1.75e-08	2.58e-07	up	A2A	N	reduced	down	NA
FKBP1B	18.6139	3.6234	0.931635	3.88929	0.000100537	0.000556069	up	A2A	N	reduced	down	NA
FOSB	9879.01	7.94613	0.896066	8.8678	7.46e-19	7.89e-17	up	A2A	N	reduced	down	TF_bZIP
FXYD6	168.445	9.88193	2.00696	4.92382	8.49e-07	8.34e-06	up	A2A	decreased	N	down	NA
FZD2	76.7856	5.88635	1.02764	5.72803	1.02e-08	1.6e-07	up	A2A	decreased	N	down	NA
G6PC3	294.126	1.31581	0.354665	3.71001	0.000207255	0.0010461	up	A2A	N	reduced	down	NA
GAB2	2135.03	4.7187	0.531549	8.87726	6.85e-19	7.41e-17	up	A2A	N	reduced	down	NA
GAPDH	21802.2	2.24465	0.410809	5.46397	4.66e-08	6.26e-07	up	A2A	N	reduced	down	NA
GDE1	726.909	1.14246	0.231482	4.93543	8e-07	7.94e-06	up	A2A	decreased	N	down	NA
GEM	16.1208	5.77482	1.70298	3.39102	0.000696334	0.00295973	up	A2A	N	reduced	down	NA
GFI1B	136.695	8.19926	1.54045	5.32263	1.02e-07	1.28e-06	up	A2A	N	reduced	down	zf-C2H2
[truncated: 12,383 more rows]
