# Supplementary material for: 3D genome alterations associated with dysregulated HOXA13 expression in high-risk T-lineage acute lymphoblastic leukemia
Source: Nat Commun. 2021 Jun 17;12:3708. doi: 10.1038/s41467-021-24044-5 (PMC8211852; doi:10.1038/s41467-021-24044-5)
Supplement: Supplementary file 6 — Supplementary Data 3 [file 41467_2021_24044_MOESM6_ESM.xlsx]

## Sheet:  ETP vs nonETP
genename	baseMean	log2FoldChange	lfcSE	stat	pvalue	padj	expression	comp	Dscore	loop	chromatin-variation	TF
MCTP2	838.171	3.37654	0.636538	5.30454	1.1296e-07	4.41926e-06	up	B2A	increased	enhanced	up	NA
ADAM28	79.9579	5.88484	0.914858	6.43252	1.25503e-10	1.11207e-08	up	B2A	increased	N	up	NA
CD33	295.39	5.2199	1.04903	4.97595	6.49298e-07	1.98129e-05	up	B2A	increased	N	up	NA
FNDC3B	304.249	3.12119	0.488861	6.38461	1.71837e-10	1.48457e-08	up	B2A	increased	N	up	NA
LILRA1	54.3967	4.87786	1.22904	3.96885	7.22194e-05	0.000941781	up	B2A	increased	N	up	NA
LILRA2	308.776	4.24042	1.01772	4.16658	3.09209e-05	0.000473858	up	B2A	increased	N	up	NA
LILRB1	201.865	3.80727	0.816579	4.66247	3.12442e-06	7.37012e-05	up	B2A	increased	N	up	NA
MACC1	64.5857	4.53678	0.900665	5.03715	4.72525e-07	1.49467e-05	up	B2A	increased	N	up	NA
PLD1	29.9883	4.19872	0.841198	4.99136	5.99567e-07	1.84584e-05	up	B2A	increased	N	up	NA
PPP2R2B	11.0704	2.68062	0.767505	3.49265	0.000478258	0.00447897	up	B2A	increased	reduced	inconsisitent	NA
ADRA2A	25.1872	8.03174	1.43492	5.59733	2.17673e-08	1.04997e-06	up	B2A	N	enhanced	up	NA
CRIM1	441.486	3.63747	0.549042	6.62511	3.46979e-11	3.6613e-09	up	B2A	N	enhanced	up	NA
GBP4	898.114	2.24046	0.691432	3.24031	0.00119398	0.0090833	up	B2A	N	enhanced	up	NA
LAMB4	7.20125	5.07976	1.34549	3.77539	0.000159759	0.00183417	up	B2A	N	enhanced	up	NA
MN1	298.993	7.14376	0.60306	11.8459	2.26087e-32	7.813e-29	up	B2A	N	enhanced	up	NA
PLXNC1	500.097	1.94042	0.5679	3.41683	0.000633559	0.0056211	up	B2A	N	enhanced	up	NA
ZFHX3	322.975	2.21718	0.583276	3.80126	0.000143964	0.00169363	up	B2A	N	enhanced	up	Homeobox
BANK1	56.3281	5.20103	0.831119	6.25786	3.90291e-10	3.08286e-08	up	B2A	N	N	up	NA
BLZF1	283.725	1.38181	0.392131	3.52384	0.000425342	0.00406605	up	B2A	N	N	up	Others
CSN1S1	10.9571	6.8347	1.45144	4.7089	2.49055e-06	6.12577e-05	up	B2A	N	N	up	NA
DACH1	75.0926	4.39386	1.09499	4.01271	6.00257e-05	0.000806351	up	B2A	N	N	up	DACH
EEA1	214.167	1.1703	0.223475	5.23683	1.63359e-07	6.07019e-06	up	B2A	N	N	up	NA
FCER1A	207.564	5.48596	1.18399	4.63344	3.59644e-06	8.28559e-05	up	B2A	N	N	up	NA
FCGR2B	4.62599	4.4564	1.32381	3.36634	0.000761733	0.00644002	up	B2A	N	N	up	NA
HEATR5A	74.9146	1.43089	0.380722	3.75837	0.000171025	0.00193618	up	B2A	N	N	up	NA
PDE4B	880.532	3.48623	0.73744	4.72747	2.27329e-06	5.71341e-05	up	B2A	N	N	up	NA
PTH2R	54.2642	7.04352	1.58143	4.45389	8.43281e-06	0.000163259	up	B2A	N	N	up	NA
RNF144B	103.464	2.85121	0.840553	3.39206	0.000693686	0.00600237	up	B2A	N	N	up	NA
SMYD3	606.238	2.20008	0.29913	7.35494	1.91013e-13	3.10632e-11	up	B2A	N	N	up	NA
TBC1D5	1145.11	1.06045	0.248184	4.27283	1.93007e-05	0.000321825	up	B2A	N	N	up	NA
TRMT13	185.556	1.06211	0.30637	3.46674	0.00052681	0.00483539	up	B2A	N	N	up	NA
TRPS1	291.425	2.86169	0.830988	3.44372	0.000573774	0.00518481	up	B2A	N	N	up	zf-GATA
VPS41	424.31	1.05714	0.229985	4.59654	4.29556e-06	9.54622e-05	up	B2A	N	N	up	NA
VRK2	169.825	1.06822	0.187133	5.70834	1.14086e-08	6.06542e-07	up	B2A	N	N	up	NA
PHTF1	222.214	2.08467	0.476983	4.37054	1.2394e-05	0.000221757	up	B2A	decreased	N	inconsisitent	Others
ACTN4	3387.91	2.50177	0.317109	7.88931	3.03866e-15	7.50059e-13	up	A2A	increased	enhanced	up	NA
DEPTOR	647.042	3.54431	0.576745	6.14536	7.97801e-10	5.86596e-08	up	A2A	increased	enhanced	up	NA
EBF4	48.2212	3.38339	0.827511	4.08863	4.33925e-05	0.000622214	up	A2A	increased	enhanced	up	COE
FOSL2	4896.14	2.70605	0.800377	3.38097	0.000722304	0.0062015	up	A2A	increased	enhanced	up	TF_bZIP
HHEX	696.315	2.97496	0.727676	4.08831	4.34532e-05	0.00062244	up	A2A	increased	enhanced	up	Homeobox
HK2	1017.28	2.27926	0.419439	5.43407	5.50835e-08	2.44045e-06	up	A2A	increased	enhanced	up	NA
IL1B	92.858	4.90852	1.09646	4.47671	7.58038e-06	0.000150768	up	A2A	increased	enhanced	up	NA
ITPR1	841.345	1.16541	0.246452	4.72874	2.25918e-06	5.68827e-05	up	A2A	increased	enhanced	up	NA
LRRC4	84.5245	4.09164	0.832608	4.91424	8.91274e-07	2.60467e-05	up	A2A	increased	enhanced	up	NA
LYL1	872.216	2.66977	0.610033	4.37644	1.20634e-05	0.000217409	up	A2A	increased	enhanced	up	bHLH
MBOAT1	534.887	1.29861	0.310095	4.18777	2.81711e-05	0.000438524	up	A2A	increased	enhanced	up	NA
MGLL	1088.69	2.88495	0.805523	3.58146	0.000341675	0.00341749	up	A2A	increased	enhanced	up	NA
MMP17	37.5151	3.36084	1.00988	3.32797	0.000874807	0.00719361	up	A2A	increased	enhanced	up	NA
NPW	46.5889	3.37044	1.00155	3.36522	0.000764839	0.00645436	up	A2A	increased	enhanced	up	NA
PDK1	413.16	1.97827	0.465178	4.25272	2.11193e-05	0.000346301	up	A2A	increased	enhanced	up	NA
RAMP1	38.3952	4.57714	1.01795	4.49644	6.91012e-06	0.000140057	up	A2A	increased	enhanced	up	NA
SERPINB1	2195.17	1.55619	0.37568	4.14232	3.4381e-05	0.00051157	up	A2A	increased	enhanced	up	NA
TRAK1	961.12	1.43674	0.267035	5.38035	7.43391e-08	3.14248e-06	up	A2A	increased	enhanced	up	NA
AHNAK2	49.7668	4.12561	0.670793	6.15035	7.73114e-10	5.77662e-08	up	A2A	increased	N	up	NA
ALDH4A1	173.452	2.19044	0.372848	5.87487	4.23163e-09	2.5322e-07	up	A2A	increased	N	up	NA
B3GNT8	52.4757	2.78471	0.565223	4.92675	8.36083e-07	2.46596e-05	up	A2A	increased	N	up	NA
BLNK	145.668	5.44011	0.985854	5.51817	3.42554e-08	1.57837e-06	up	A2A	increased	N	up	NA
C10orf54	1456.62	1.85171	0.445886	4.15287	3.28336e-05	0.000491721	up	A2A	increased	N	up	NA
C11orf21	938.48	2.45773	0.614692	3.99831	6.37952e-05	0.0008467	up	A2A	increased	N	up	NA
C11orf24	91.8354	1.61109	0.483415	3.33273	0.000859969	0.00710541	up	A2A	increased	N	up	NA
COQ2	130.012	1.33044	0.337419	3.94298	8.04746e-05	0.00103	up	A2A	increased	N	up	NA
CRHBP	33.0879	5.64184	0.563172	10.018	1.27084e-23	1.03334e-20	up	A2A	increased	N	up	NA
CYBA	2342.22	1.26244	0.330423	3.82069	0.00013308	0.00158584	up	A2A	increased	N	up	NA
DOCK6	89.0944	3.77358	1.14442	3.29738	0.00097592	0.00778877	up	A2A	increased	N	up	NA
DSE	136.171	2.09746	0.592918	3.53751	0.000403917	0.00389899	up	A2A	increased	N	up	NA
E2F3	952.758	1.04166	0.250748	4.15421	3.26409e-05	0.000490429	up	A2A	increased	N	up	E2F
EAF2	251.532	1.71062	0.381819	4.48019	7.45773e-06	0.000148971	up	A2A	increased	N	up	NA
EGFL7	527.754	4.11337	0.664433	6.1908	5.98602e-10	4.54642e-08	up	A2A	increased	N	up	NA
EIF4G3	1072.85	1.3026	0.316456	4.1162	3.85168e-05	0.000559262	up	A2A	increased	N	up	NA
ENTPD1	559.722	1.43344	0.232637	6.16172	7.19584e-10	5.40588e-08	up	A2A	increased	N	up	NA
EPS15	986.272	1.04198	0.22285	4.6757	2.92951e-06	6.98182e-05	up	A2A	increased	N	up	NA
EXOC3L2	3.66513	4.09069	1.22028	3.35226	0.000801542	0.00671905	up	A2A	increased	N	up	NA
F2RL2	11.5669	2.64243	0.777505	3.3986	0.000677307	0.00588831	up	A2A	increased	N	up	NA
FAM26F	121.593	3.21677	0.497428	6.4668	1.00099e-10	9.10307e-09	up	A2A	increased	N	up	NA
FHL3	136.297	2.93735	0.654735	4.48632	7.24627e-06	0.000145589	up	A2A	increased	N	up	NA
FOXL1	50.981	7.70511	1.48889	5.17507	2.27822e-07	8.01789e-06	up	A2A	increased	N	up	Fork_head
GEMIN7	141.618	1.24481	0.308209	4.03884	5.37155e-05	0.000741768	up	A2A	increased	N	up	NA
HCST	556.631	1.37686	0.325327	4.23221	2.31403e-05	0.000372373	up	A2A	increased	N	up	NA
HOPX	225.362	4.27944	0.763822	5.60266	2.11082e-08	1.03102e-06	up	A2A	increased	N	up	Homeobox
ICOSLG	412.576	2.90722	0.864549	3.3627	0.000771831	0.00649758	up	A2A	increased	N	up	NA
IGFBP7	518.779	5.56938	0.792113	7.03104	2.05005e-12	2.7248e-10	up	A2A	increased	N	up	NA
IL18R1	108.603	2.72609	0.837039	3.25683	0.00112665	0.00868099	up	A2A	increased	N	up	NA
IL18RAP	108.872	2.84947	0.861373	3.30806	0.000939446	0.00759413	up	A2A	increased	N	up	NA
IQGAP2	2812.21	1.72822	0.392631	4.40163	1.0744e-05	0.00019908	up	A2A	increased	N	up	NA
ITGAM	1719.05	2.88314	0.728789	3.95607	7.6192e-05	0.000985222	up	A2A	increased	N	up	NA
LECT1	9.80435	5.38443	1.57352	3.42191	0.000621835	0.00554556	up	A2A	increased	N	up	NA
LHX6	41.4971	8.38281	1.5262	5.49262	3.96015e-08	1.81262e-06	up	A2A	increased	N	up	Homeobox
LRRC4B	62.1364	4.09728	0.981568	4.17422	2.99012e-05	0.000460273	up	A2A	increased	N	up	NA
LYN	1175.39	3.88943	0.770724	5.04646	4.50063e-07	1.43017e-05	up	A2A	increased	N	up	NA
MAP3K8	1360.92	3.25995	0.742107	4.39283	1.11882e-05	0.0002043	up	A2A	increased	N	up	NA
MBOAT7	2103.66	1.73763	0.261587	6.64267	3.08056e-11	3.27559e-09	up	A2A	increased	N	up	NA
MOB3B	116.931	4.08868	0.560242	7.29807	2.91925e-13	4.63825e-11	up	A2A	increased	N	up	NA
MS4A14	15.4152	4.32723	1.04892	4.1254	3.70088e-05	0.000541347	up	A2A	increased	N	up	NA
MS4A7	57.1875	2.97899	0.851798	3.4973	0.000469995	0.00441055	up	A2A	increased	N	up	NA
MTHFSD	213.939	1.41346	0.340197	4.15483	3.25524e-05	0.000490302	up	A2A	increased	N	up	NA
MTRNR2L8	23.9571	2.12283	0.397752	5.33707	9.44604e-08	3.81341e-06	up	A2A	increased	N	up	NA
NFKBID	538.053	1.98	0.533779	3.70939	0.000207756	0.00227021	up	A2A	increased	N	up	NA
NFKBIZ	2057.48	2.1988	0.509643	4.3144	1.60035e-05	0.000274462	up	A2A	increased	N	up	NA
PISD	619.31	1.20147	0.288347	4.16673	3.08997e-05	0.000473858	up	A2A	increased	N	up	NA
PLAC8	1035.32	1.47163	0.448135	3.2839	0.00102379	0.00806377	up	A2A	increased	N	up	NA
PLB1	30.134	1.87444	0.540409	3.46856	0.000523263	0.00481242	up	A2A	increased	N	up	NA
PLD4	620.946	6.81411	0.996046	6.84115	7.85582e-12	9.3613e-10	up	A2A	increased	N	up	NA
PQLC2	106.965	1.21616	0.335807	3.62162	0.000292764	0.00301331	up	A2A	increased	N	up	NA
PYCARD	223.015	1.38863	0.368096	3.77247	0.000161641	0.00184505	up	A2A	increased	N	up	NA
RASGRP4	439.752	2.70254	0.714575	3.78203	0.000155553	0.00179783	up	A2A	increased	N	up	NA
RUNX3	2465.65	1.85224	0.555251	3.33586	0.000850375	0.00703876	up	A2A	increased	N	up	Runt
S100Z	85.0723	4.93845	0.658816	7.49594	6.58266e-14	1.18172e-11	up	A2A	increased	N	up	NA
SERPINB6	460.592	5.07122	0.647651	7.83016	4.87234e-15	1.1225e-12	up	A2A	increased	N	up	NA
SERPINB9	267.11	2.06729	0.465087	4.44495	8.79138e-06	0.000169725	up	A2A	increased	N	up	NA
SESN1	365.148	1.55542	0.371518	4.18666	2.83085e-05	0.000440167	up	A2A	increased	N	up	NA
SH3PXD2A	509.117	3.27705	0.564171	5.8086	6.29958e-09	3.61324e-07	up	A2A	increased	N	up	NA
SLC15A2	184.879	2.28217	0.535618	4.26082	2.03682e-05	0.000335578	up	A2A	increased	N	up	NA
SMPDL3B	31.4174	4.2779	0.805073	5.31368	1.07431e-07	4.27483e-06	up	A2A	increased	N	up	NA
SUMF1	164.044	1.26738	0.276883	4.57731	4.7099e-06	0.000103341	up	A2A	increased	N	up	NA
TGFB1	3883.71	1.48842	0.211818	7.0269	2.11175e-12	2.78007e-10	up	A2A	increased	N	up	NA
THEMIS2	379.633	2.02374	0.557075	3.63281	0.000280355	0.00289854	up	A2A	increased	N	up	NA
TMEM150B	41.3059	6.2338	0.791201	7.8789	3.30264e-15	8.0092e-13	up	A2A	increased	N	up	NA
TMEM91	166.856	1.29063	0.343352	3.75892	0.000170648	0.0019335	up	A2A	increased	N	up	NA
TNNI3	12.0274	4.48483	1.36355	3.28908	0.00100515	0.00795776	up	A2A	increased	N	up	NA
TRH	164.388	5.72733	1.54011	3.71878	0.000200184	0.00220665	up	A2A	increased	N	up	NA
TSPAN16	17.7308	5.16798	0.852936	6.05905	1.36928e-09	9.41669e-08	up	A2A	increased	N	up	NA
TSPAN32	703.001	2.57837	0.672111	3.83622	0.000124942	0.00150968	up	A2A	increased	N	up	NA
TYROBP	255.341	2.53877	0.778726	3.26016	0.00111349	0.00860354	up	A2A	increased	N	up	NA
UBR4	4889.77	1.00156	0.289768	3.4564	0.000547436	0.00499485	up	A2A	increased	N	up	NA
VMP1	551.949	1.07057	0.331664	3.22789	0.00124709	0.00938918	up	A2A	increased	N	up	NA
VWF	261.657	6.62273	1.12201	5.90254	3.57946e-09	2.20888e-07	up	A2A	increased	N	up	NA
ZCCHC14	93.1496	1.72826	0.368991	4.68375	2.81675e-06	6.7951e-05	up	A2A	increased	N	up	NA
ZNF296	40.0431	2.66915	0.547138	4.87839	1.06957e-06	3.03586e-05	up	A2A	increased	N	up	zf-C2H2
SPTLC2	945.366	1.16642	0.200988	5.80343	6.49733e-09	3.69599e-07	up	A2A	increased	reduced	inconsisitent	NA
ADAM15	369.392	2.85829	0.687278	4.15886	3.19843e-05	0.000484249	up	A2A	N	enhanced	up	NA
ADRB2	76.908	3.88919	1.01062	3.84831	0.000118935	0.00145233	up	A2A	N	enhanced	up	NA
AGTRAP	188.795	1.32778	0.399589	3.32287	0.000890966	0.00730476	up	A2A	N	enhanced	up	NA
B3GNT5	784.302	5.8847	1.10045	5.34755	8.91521e-08	3.63525e-06	up	A2A	N	enhanced	up	NA
BRSK2	19.2424	3.88315	0.937425	4.14236	3.43753e-05	0.00051157	up	A2A	N	enhanced	up	NA
C10orf128	54.3856	5.14472	1.05379	4.88213	1.04944e-06	2.98485e-05	up	A2A	N	enhanced	up	NA
C16orf58	1356.54	1.09974	0.259119	4.24416	2.19414e-05	0.00035724	up	A2A	N	enhanced	up	NA
C16orf96	6.48229	3.18283	0.678745	4.68929	2.7416e-06	6.6603e-05	up	A2A	N	enhanced	up	NA
CBX2	1020.44	1.50325	0.413469	3.6357	0.000277226	0.00287695	up	A2A	N	enhanced	up	NA
CCND2	1270.46	5.46372	0.613513	8.90563	5.30851e-19	2.36708e-16	up	A2A	N	enhanced	up	NA
CD82	2963.87	1.22831	0.262375	4.6815	2.84785e-06	6.85817e-05	up	A2A	N	enhanced	up	NA
CHST13	96.1927	4.62328	0.866411	5.33613	9.49532e-08	3.81552e-06	up	A2A	N	enhanced	up	NA
CIITA	819.115	5.59181	0.864398	6.46903	9.86341e-11	9.02927e-09	up	A2A	N	enhanced	up	NA
CLECL1	238.607	8.97686	0.759186	11.8243	2.92226e-32	8.07888e-29	up	A2A	N	enhanced	up	NA
CPEB2	179.616	2.77018	0.516029	5.36827	7.94961e-08	3.30987e-06	up	A2A	N	enhanced	up	NA
CREB3L4	332.55	1.01752	0.180095	5.64991	1.60532e-08	8.12848e-07	up	A2A	N	enhanced	up	TF_bZIP
CUEDC1	56.1801	2.63338	0.751999	3.50184	0.000462065	0.00435684	up	A2A	N	enhanced	up	NA
CXCL2	261.578	3.13714	0.921724	3.40355	0.000665158	0.00581561	up	A2A	N	enhanced	up	NA
CYB561	159.725	3.60134	0.552269	6.52099	6.98431e-11	6.65822e-09	up	A2A	N	enhanced	up	NA
DENND3	1332.96	3.06367	0.572304	5.35322	8.64023e-08	3.55458e-06	up	A2A	N	enhanced	up	NA
EFNB2	122.366	3.93641	0.998445	3.94254	8.06237e-05	0.00103095	up	A2A	N	enhanced	up	NA
FAM49A	111.692	4.68008	0.655524	7.13944	9.37122e-13	1.33545e-10	up	A2A	N	enhanced	up	NA
FAM69C	30.3128	6.06737	1.42856	4.2472	2.16458e-05	0.000354094	up	A2A	N	enhanced	up	NA
GRINA	1435.18	1.07521	0.260712	4.12414	3.72121e-05	0.000543614	up	A2A	N	enhanced	up	NA
GSN	773.585	2.98743	0.841867	3.54858	0.000387316	0.00377299	up	A2A	N	enhanced	up	NA
HEXB	335.149	1.41871	0.396395	3.57904	0.00034486	0.00344436	up	A2A	N	enhanced	up	NA
HLA-DRB1	379.593	3.58993	1.06305	3.37701	0.000732792	0.00625657	up	A2A	N	enhanced	up	NA
IMPA2	447.595	1.46552	0.411135	3.56457	0.000364451	0.00359074	up	A2A	N	enhanced	up	NA
INPP5B	492.591	1.01185	0.302927	3.34023	0.000837081	0.00695789	up	A2A	N	enhanced	up	NA
INPP5D	3085.81	2.50501	0.297893	8.4091	4.13175e-17	1.29803e-14	up	A2A	N	enhanced	up	NA
ITGA9	127.382	5.45805	1.11462	4.8968	9.74104e-07	2.82286e-05	up	A2A	N	enhanced	up	NA
KIAA0087	209.896	6.30367	1.83059	3.44353	0.000574179	0.00518481	up	A2A	N	enhanced	up	NA
KLHL2	76.3621	1.79074	0.480973	3.72317	0.000196734	0.00217383	up	A2A	N	enhanced	up	NA
KLHL6	700.729	1.34784	0.349973	3.85128	0.000117503	0.00144121	up	A2A	N	enhanced	up	NA
LAT2	2935.13	2.98364	0.709228	4.20688	2.5892e-05	0.000409971	up	A2A	N	enhanced	up	NA
LGALS12	145.371	3.93926	0.997286	3.94998	7.81575e-05	0.00100593	up	A2A	N	enhanced	up	NA
LIMS1	1018.14	1.24413	0.311738	3.99095	6.5808e-05	0.000866346	up	A2A	N	enhanced	up	NA
LY86	116.646	4.58174	0.912791	5.01949	5.1809e-07	1.62026e-05	up	A2A	N	enhanced	up	NA
MAP3K5	113.833	3.02377	0.695304	4.34885	1.36855e-05	0.00024068	up	A2A	N	enhanced	up	NA
MYCN	867.821	3.04921	0.899917	3.38832	0.000703211	0.00606815	up	A2A	N	enhanced	up	bHLH
NDST1	451.58	2.39723	0.506103	4.73665	2.17279e-06	5.52104e-05	up	A2A	N	enhanced	up	NA
NPDC1	634.207	3.32739	0.849697	3.91597	9.00418e-05	0.00113667	up	A2A	N	enhanced	up	NA
PARVB	160.753	3.8672	0.712454	5.428	5.69902e-08	2.49296e-06	up	A2A	N	enhanced	up	NA
PPM1F	1728.7	2.21917	0.311444	7.12543	1.03759e-12	1.46354e-10	up	A2A	N	enhanced	up	NA
PRR5	283.477	1.47739	0.407753	3.62324	0.000290931	0.00299668	up	A2A	N	enhanced	up	NA
PTH1R	7.27951	5.43468	1.53429	3.54215	0.000396883	0.00384721	up	A2A	N	enhanced	up	NA
PTK2B	2940.22	1.24888	0.214404	5.82488	5.71544e-09	3.33353e-07	up	A2A	N	enhanced	up	NA
RASSF2	1451.74	1.7804	0.520406	3.42117	0.000623524	0.00555704	up	A2A	N	enhanced	up	NA
RHOQ	289.269	1.11641	0.24716	4.51693	6.27421e-06	0.000129639	up	A2A	N	enhanced	up	NA
RPP40	67.3365	1.27043	0.358557	3.54317	0.00039535	0.00383773	up	A2A	N	enhanced	up	NA
RSAD2	156.886	1.75423	0.523875	3.34857	0.00081229	0.00678856	up	A2A	N	enhanced	up	NA
S100A1	8.5918	2.81447	0.763531	3.68613	0.00022769	0.00244596	up	A2A	N	enhanced	up	NA
SETD6	132.452	2.84323	0.732473	3.88169	0.000103735	0.00129066	up	A2A	N	enhanced	up	NA
SHANK3	1350.9	4.15159	0.594151	6.98743	2.79962e-12	3.58325e-10	up	A2A	N	enhanced	up	NA
SIRPB2	15.9103	4.74756	1.39354	3.40684	0.000657185	0.0057728	up	A2A	N	enhanced	up	NA
SMURF2	762.807	1.16726	0.291947	3.9982	6.38256e-05	0.0008467	up	A2A	N	enhanced	up	NA
SPATC1L	308.114	1.46253	0.293995	4.97469	6.53532e-07	1.98982e-05	up	A2A	N	enhanced	up	NA
SPNS2	688.619	4.58154	0.604201	7.58281	3.3816e-14	6.23252e-12	up	A2A	N	enhanced	up	NA
SPNS3	2402.63	2.47797	0.426305	5.81267	6.14838e-09	3.54121e-07	up	A2A	N	enhanced	up	NA
TPM4	9723.83	1.70191	0.35177	4.83813	1.31064e-06	3.59464e-05	up	A2A	N	enhanced	up	NA
TPSAB1	21.5436	5.25593	1.36991	3.8367	0.0001247	0.00150807	up	A2A	N	enhanced	up	NA
AAK1	1074.29	1.05846	0.23474	4.50908	6.51082e-06	0.000133927	up	A2A	N	N	none	NA
AATK	128.566	4.78012	0.89224	5.35744	8.44104e-08	3.483e-06	up	A2A	N	N	none	NA
ABCA2	4761.86	1.83936	0.520095	3.53658	0.000405343	0.00390751	up	A2A	N	N	none	NA
ABCA3	43.0949	2.84819	0.768457	3.70638	0.000210245	0.00229378	up	A2A	N	N	none	NA
ABHD12B	47.8001	7.83346	1.02137	7.66957	1.72571e-14	3.66992e-12	up	A2A	N	N	none	NA
ABI3	155.101	1.33517	0.351114	3.80267	0.000143143	0.00168541	up	A2A	N	N	none	NA
ACE	73.9041	3.36374	0.799856	4.20543	2.60586e-05	0.000411666	up	A2A	N	N	none	NA
ACKR2	10.2216	4.16023	1.1626	3.57838	0.000345736	0.00344813	up	A2A	N	N	none	NA
ACR	8.43374	3.87997	1.15671	3.35432	0.000795596	0.00668136	up	A2A	N	N	none	NA
ACSM3	63.6933	2.12312	0.553665	3.83466	0.000125737	0.00151659	up	A2A	N	N	none	NA
ACTA2	36.7334	1.93964	0.600327	3.23097	0.00123371	0.00931382	up	A2A	N	N	none	NA
ACY3	552.778	4.52713	0.680855	6.64918	2.94727e-11	3.15815e-09	up	A2A	N	N	none	NA
ADAMTS14	41.9562	4.93923	1.01102	4.88541	1.03216e-06	2.958e-05	up	A2A	N	N	none	NA
ADAMTS4	12.1037	4.50602	1.11865	4.02809	5.62307e-05	0.000768616	up	A2A	N	N	none	NA
ADAMTSL4	56.9809	2.47687	0.580238	4.26871	1.9661e-05	0.000326651	up	A2A	N	N	none	NA
ADCY7	2787.98	1.28429	0.250922	5.11829	3.08317e-07	1.02944e-05	up	A2A	N	N	none	NA
ADCY9	88.6855	4.06062	0.961568	4.22292	2.41161e-05	0.000386725	up	A2A	N	N	none	NA
AIF1	1341.97	1.0714	0.186788	5.73593	9.698e-09	5.27778e-07	up	A2A	N	N	none	NA
ALDH2	378.39	2.04525	0.420195	4.86738	1.13086e-06	3.18367e-05	up	A2A	N	N	none	NA
ALPK2	6.90746	4.47867	1.26176	3.54953	0.000385918	0.00376202	up	A2A	N	N	none	NA
AMPD3	646.442	1.77373	0.309181	5.73689	9.64337e-09	5.26878e-07	up	A2A	N	N	none	NA
AMZ1	128.762	4.14693	1.08212	3.83222	0.00012699	0.00152774	up	A2A	N	N	none	NA
ANGPT2	22.2236	3.20747	0.838318	3.82608	0.000130202	0.00155647	up	A2A	N	N	none	NA
ANKRD33B	285.481	3.30867	0.811316	4.07815	4.53957e-05	0.000645887	up	A2A	N	N	none	NA
ANKRD42	46.5182	1.0873	0.333981	3.25556	0.00113169	0.00871008	up	A2A	N	N	none	NA
APAF1	421.28	1.65609	0.502102	3.29831	0.000972679	0.00777187	up	A2A	N	N	none	NA
APLP2	2643.7	2.83112	0.32073	8.82711	1.07416e-18	4.64004e-16	up	A2A	N	N	none	NA
APOBR	739.649	2.77312	0.429489	6.45679	1.06948e-10	9.59967e-09	up	A2A	N	N	none	NA
ARAP3	77.0167	4.27005	1.15511	3.69666	0.000218454	0.00236097	up	A2A	N	N	none	NA
ARHGAP24	25.408	3.17143	0.964193	3.2892	0.00100472	0.00795776	up	A2A	N	N	none	NA
ARHGAP25	721.723	1.28503	0.352741	3.64298	0.000269496	0.00281625	up	A2A	N	N	none	NA
ARHGAP31	162.571	1.57198	0.419583	3.74652	0.000179308	0.00200531	up	A2A	N	N	none	NA
ARHGAP9	2755.65	1.22117	0.228286	5.34927	8.8311e-08	3.61161e-06	up	A2A	N	N	none	NA
ARHGEF40	133.465	3.24708	0.554134	5.85973	4.6361e-09	2.76227e-07	up	A2A	N	N	none	NA
ARRB1	2502.44	1.9114	0.514231	3.71701	0.000201594	0.00221513	up	A2A	N	N	none	NA
ARVCF	197.883	1.22646	0.334388	3.66776	0.000244687	0.00259778	up	A2A	N	N	none	NA
ASAH1	732.11	2.17979	0.39212	5.55897	2.71368e-08	1.28024e-06	up	A2A	N	N	none	NA
ATG16L2	2051.51	1.48914	0.339597	4.38502	1.15978e-05	0.000210388	up	A2A	N	N	none	NA
ATP10D	132.938	1.92417	0.453408	4.24379	2.19779e-05	0.000357413	up	A2A	N	N	none	NA
B3GNTL1	363.58	1.7353	0.349973	4.95837	7.10859e-07	2.14546e-05	up	A2A	N	N	none	NA
B4GALT6	604.936	1.62186	0.356075	4.55482	5.24306e-06	0.000112833	up	A2A	N	N	none	NA
BCL2	1060.36	1.92505	0.508209	3.78791	0.000151919	0.00176617	up	A2A	N	N	none	NA
BCL2L13	548.174	1.05349	0.186077	5.66159	1.49975e-08	7.70672e-07	up	A2A	N	N	none	NA
BIRC7	365.179	10.0245	2.28358	4.38983	1.1344e-05	0.00020687	up	A2A	N	N	none	NA
BTD	65.4022	1.44121	0.36355	3.96427	7.36203e-05	0.000955543	up	A2A	N	N	none	NA
BTK	615.959	4.02319	0.911735	4.41267	1.02105e-05	0.000191246	up	A2A	N	N	none	NA
C14orf159	969.558	1.03294	0.205769	5.01991	5.16964e-07	1.62026e-05	up	A2A	N	N	none	NA
C17orf97	68.4033	1.69457	0.465638	3.63925	0.000273431	0.00285041	up	A2A	N	N	none	NA
C19orf38	48.1009	2.69563	0.752206	3.58363	0.000338846	0.00339165	up	A2A	N	N	none	NA
C1QTNF4	2206.49	8.68165	0.796252	10.9031	1.11348e-27	1.71018e-24	up	A2A	N	N	none	NA
C21orf62	3.19936	3.26063	0.973309	3.35005	0.000807983	0.00675666	up	A2A	N	N	none	NA
C6orf25	159.104	2.7009	0.566129	4.77083	1.83471e-06	4.78513e-05	up	A2A	N	N	none	NA
C9orf139	125.378	4.80022	1.05511	4.54948	5.37785e-06	0.000114897	up	A2A	N	N	none	NA
C9orf43	19.4518	1.99721	0.536815	3.72048	0.000198841	0.0021936	up	A2A	N	N	none	NA
CALCOCO2	2020	1.13471	0.33147	3.42327	0.000618715	0.0055213	up	A2A	N	N	none	NA
CAMK1	73.1558	2.60164	0.569762	4.56619	4.96672e-06	0.000107779	up	A2A	N	N	none	NA
CARD6	39.7355	3.47878	0.735052	4.73269	2.21561e-06	5.61951e-05	up	A2A	N	N	none	NA
CARD8	927.984	1.45529	0.363713	4.0012	6.30212e-05	0.000837823	up	A2A	N	N	none	NA
CAT	4391.43	1.99723	0.523393	3.81593	0.000135671	0.00160977	up	A2A	N	N	none	NA
CBY1	73.3393	1.01528	0.284977	3.56268	0.000367083	0.00361152	up	A2A	N	N	none	NA
CCDC125	228.515	1.80068	0.306352	5.87782	4.15695e-09	2.49833e-07	up	A2A	N	N	none	NA
CCDC57	1461.17	1.44893	0.33094	4.37822	1.19653e-05	0.000216205	up	A2A	N	N	none	NA
CCR6	20.2807	3.84075	0.968512	3.96562	7.32043e-05	0.000952827	up	A2A	N	N	none	NA
CD164	2758.39	1.31187	0.300101	4.37144	1.23431e-05	0.000221302	up	A2A	N	N	none	NA
CD244	682.236	3.56556	0.549457	6.48925	8.62657e-11	8.0571e-09	up	A2A	N	N	none	NA
CD300C	5.63529	3.49621	1.0587	3.30237	0.000958716	0.0076959	up	A2A	N	N	none	NA
CD44	4499.81	1.81154	0.397865	4.55316	5.28471e-06	0.000113257	up	A2A	N	N	none	NA
CD53	2351.15	1.11876	0.316106	3.5392	0.000401342	0.00388226	up	A2A	N	N	none	NA
CD74	8840.11	4.21712	0.894681	4.71354	2.43445e-06	6.00918e-05	up	A2A	N	N	none	NA
CDCP1	8.53649	3.95534	0.726443	5.4448	5.18634e-08	2.32009e-06	up	A2A	N	N	none	NA
CDH13	9.54215	6.63397	1.4087	4.70929	2.48587e-06	6.12517e-05	up	A2A	N	N	none	NA
CDIP1	409.219	1.7512	0.477728	3.66568	0.00024668	0.00261291	up	A2A	N	N	none	zf-LITAF-like
CELF6	406.546	1.88123	0.577504	3.25752	0.00112391	0.00866473	up	A2A	N	N	none	NA
CFP	173.764	2.15467	0.606788	3.55094	0.000383856	0.00374456	up	A2A	N	N	none	NA
CHST12	750.181	1.29013	0.330878	3.89912	9.65441e-05	0.00120663	up	A2A	N	N	none	NA
CLCC1	118.012	1.18506	0.350392	3.3821	0.000719349	0.00617996	up	A2A	N	N	none	NA
CLDN9	44.5388	4.43662	0.93547	4.74266	2.10926e-06	5.3695e-05	up	A2A	N	N	none	NA
CLEC12A	185.06	4.62663	1.01831	4.54346	5.53394e-06	0.000116966	up	A2A	N	N	none	NA
CLEC12B	12.792	5.4508	1.13925	4.78453	1.71389e-06	4.51434e-05	up	A2A	N	N	none	NA
CLEC4A	39.1395	3.13467	0.67256	4.66081	3.14972e-06	7.40453e-05	up	A2A	N	N	none	NA
CLIC5	135.192	7.29191	1.15501	6.31331	2.7313e-10	2.26076e-08	up	A2A	N	N	none	NA
CLIP2	1964.91	1.98355	0.513244	3.86473	0.000111211	0.00137134	up	A2A	N	N	none	NA
CLNK	3.18807	4.30544	1.21534	3.54257	0.000396247	0.00384373	up	A2A	N	N	none	NA
CMBL	137.938	4.48808	1.04223	4.3062	1.6608e-05	0.000282377	up	A2A	N	N	none	NA
COL2A1	39.7243	3.80885	1.06964	3.56087	0.000369627	0.00363396	up	A2A	N	N	none	NA
COL4A1	21.515	5.59231	1.63662	3.41699	0.00063317	0.0056211	up	A2A	N	N	none	NA
COMT	863.048	1.46137	0.216029	6.76471	1.33579e-11	1.52601e-09	up	A2A	N	N	none	NA
CREG1	615.581	1.9416	0.378754	5.12628	2.95522e-07	1.00122e-05	up	A2A	N	N	none	NA
CSF1	350.334	4.16546	1.0681	3.89987	9.62456e-05	0.00120507	up	A2A	N	N	none	NA
CSPG4	30.6744	4.47973	1.26933	3.52921	0.00041681	0.00398724	up	A2A	N	N	none	NA
CTBP2	78.5039	2.91208	0.77167	3.77374	0.000160816	0.00183716	up	A2A	N	N	none	NA
CTSA	1166.62	2.44264	0.364563	6.7002	2.08141e-11	2.32026e-09	up	A2A	N	N	none	NA
CTSS	992.802	2.16331	0.513877	4.20977	2.55626e-05	0.000405685	up	A2A	N	N	none	NA
CTSW	1043.26	2.40272	0.557126	4.3127	1.61273e-05	0.000276243	up	A2A	N	N	none	NA
CXorf21	152.491	2.32048	0.635956	3.64881	0.000263455	0.00276517	up	A2A	N	N	none	NA
CYBRD1	204.445	1.62147	0.41345	3.9218	8.78912e-05	0.00111256	up	A2A	N	N	none	NA
CYTH4	1733.38	2.08044	0.489909	4.24658	2.17055e-05	0.000354651	up	A2A	N	N	none	NA
DAPK1	2040.49	1.43366	0.434039	3.30307	0.00095631	0.00768998	up	A2A	N	N	none	NA
DCUN1D3	76.1522	1.27083	0.188152	6.75426	1.43568e-11	1.62668e-09	up	A2A	N	N	none	NA
DEGS2	14.3198	2.85223	0.567602	5.02505	5.03288e-07	1.58113e-05	up	A2A	N	N	none	NA
DENND6B	221.215	1.83931	0.571452	3.21867	0.00128787	0.00963325	up	A2A	N	N	none	NA
DGKG	78.4026	3.27504	0.593472	5.51844	3.42029e-08	1.57837e-06	up	A2A	N	N	none	NA
DHRS9	33.3229	6.47802	1.08654	5.96205	2.4909e-09	1.60896e-07	up	A2A	N	N	none	NA
DHX32	40.6235	3.31968	0.930257	3.56856	0.000358945	0.00354407	up	A2A	N	N	none	NA
DIRAS1	45.7974	3.90951	0.948013	4.1239	3.72509e-05	0.000543614	up	A2A	N	N	none	NA
DLL1	123.667	3.54355	0.759635	4.6648	3.08918e-06	7.29944e-05	up	A2A	N	N	none	NA
DLL3	6.21336	4.34134	1.16785	3.71737	0.00020131	0.00221513	up	A2A	N	N	none	NA
DNAJC12	28.0632	3.60482	0.996468	3.6176	0.000297349	0.00305141	up	A2A	N	N	none	NA
DNASE1L3	11.8567	5.00563	1.41677	3.53312	0.000410681	0.00394499	up	A2A	N	N	none	NA
DNMT3B	873.612	2.31605	0.469988	4.9279	8.31192e-07	2.46029e-05	up	A2A	N	N	none	NA
DOCK5	481.785	2.98902	0.676732	4.41685	1.00152e-05	0.000188354	up	A2A	N	N	none	NA
DOK1	428.416	1.5186	0.385024	3.94416	8.00805e-05	0.00102686	up	A2A	N	N	none	NA
DOK3	685.729	1.7727	0.404519	4.38225	1.17461e-05	0.000212522	up	A2A	N	N	none	NA
DPEP2	164.115	1.06096	0.314648	3.37189	0.000746541	0.00635256	up	A2A	N	N	none	NA
DRAM1	50.2499	2.165	0.652874	3.31611	0.000912803	0.00744031	up	A2A	N	N	none	NA
DST	323.039	3.69448	1.12659	3.27935	0.00104047	0.00816719	up	A2A	N	N	none	NA
DUSP3	210.806	2.56958	0.7556	3.40072	0.000672085	0.00586134	up	A2A	N	N	none	NA
DUSP5	415.957	2.05857	0.602433	3.4171	0.000632925	0.0056211	up	A2A	N	N	none	NA
EBPL	497.358	1.01468	0.162293	6.25218	4.04773e-10	3.17908e-08	up	A2A	N	N	none	NA
ELF4	923.615	1.20555	0.292161	4.1263	3.68641e-05	0.000541087	up	A2A	N	N	none	ETS
ELK3	445.864	2.27061	0.276436	8.21389	2.14133e-16	6.2978e-14	up	A2A	N	N	none	ETS
ELN	39.218	5.31233	1.2242	4.33942	1.42857e-05	0.000250306	up	A2A	N	N	none	NA
EMP1	402.539	3.6775	0.880992	4.17427	2.98943e-05	0.000460273	up	A2A	N	N	none	NA
ENDOD1	155.035	1.57457	0.391139	4.02561	5.68271e-05	0.000772391	up	A2A	N	N	none	NA
ENG	1286.63	2.16765	0.347802	6.23243	4.59264e-10	3.56426e-08	up	A2A	N	N	none	NA
EPHA2	14.8309	4.6893	1.16582	4.0223	5.76316e-05	0.000781776	up	A2A	N	N	none	NA
ERLIN1	670.643	1.45902	0.321739	4.5348	5.76592e-06	0.000120761	up	A2A	N	N	none	NA
ERMP1	446.768	2.78653	0.384623	7.24483	4.32986e-13	6.5771e-11	up	A2A	N	N	none	NA
ETV6	2891.58	1.8199	0.382319	4.76016	1.93439e-06	4.98863e-05	up	A2A	N	N	none	ETS
EXD3	182.934	3.77022	0.863472	4.36634	1.26345e-05	0.00022506	up	A2A	N	N	none	NA
FAM109A	64.2857	2.35169	0.466665	5.03935	4.67109e-07	1.48093e-05	up	A2A	N	N	none	NA
FAM129C	585.164	2.8162	0.818269	3.44165	0.000578169	0.00520993	up	A2A	N	N	none	NA
FAM173B	61.7231	1.20423	0.230736	5.21909	1.79807e-07	6.55796e-06	up	A2A	N	N	none	NA
FAM180B	17.901	4.90009	0.904096	5.41988	5.96407e-08	2.60067e-06	up	A2A	N	N	none	NA
FAM212A	87.547	3.19158	0.489603	6.5187	7.09197e-11	6.71454e-09	up	A2A	N	N	none	NA
FAM212B	65.3087	2.20281	0.467141	4.71551	2.41111e-06	5.97291e-05	up	A2A	N	N	none	NA
FAM219B	723.963	1.47301	0.329819	4.46613	7.96487e-06	0.000156835	up	A2A	N	N	none	NA
FAM78A	857.459	1.22039	0.375457	3.2504	0.00115243	0.00883531	up	A2A	N	N	none	NA
FBXO10	117.582	1.19409	0.345364	3.45748	0.000545254	0.00498152	up	A2A	N	N	none	NA
FES	949	2.31754	0.702093	3.3009	0.000963755	0.00772554	up	A2A	N	N	none	NA
FGD6	85.679	1.99069	0.486248	4.09399	4.2401e-05	0.000609261	up	A2A	N	N	none	NA
FLT3	1260.21	3.19167	0.772794	4.13004	3.62702e-05	0.000534503	up	A2A	N	N	none	NA
FRY	124.603	3.1267	0.78291	3.99369	6.5053e-05	0.000861329	up	A2A	N	N	none	NA
FSTL3	112.055	1.99573	0.541422	3.68608	0.000227733	0.00244596	up	A2A	N	N	none	NA
FUOM	63.6281	2.16764	0.666955	3.25005	0.00115386	0.00884139	up	A2A	N	N	none	NA
GAB3	409.758	1.62631	0.341308	4.76494	1.88908e-06	4.89921e-05	up	A2A	N	N	none	NA
GAL3ST1	2.92261	4.84031	1.06458	4.5467	5.44932e-06	0.000116065	up	A2A	N	N	none	NA
GAPT	354.256	4.44807	0.954706	4.6591	3.17593e-06	7.45345e-05	up	A2A	N	N	none	NA
GAS6	206.22	2.71522	0.6611	4.10713	4.00605e-05	0.000579243	up	A2A	N	N	none	NA
GGT5	26.6528	4.6488	0.859087	5.41132	6.25618e-08	2.70733e-06	up	A2A	N	N	none	NA
GHRL	40.9302	3.47946	0.678054	5.13154	2.8738e-07	9.76032e-06	up	A2A	N	N	none	NA
GIMAP8	86.652	3.57687	0.76459	4.67815	2.89469e-06	6.93472e-05	up	A2A	N	N	none	NA
GNA14	19.6736	4.56176	0.988192	4.61627	3.90706e-06	8.83916e-05	up	A2A	N	N	none	NA
GNG7	443.588	5.11479	0.690337	7.40913	1.27133e-13	2.14312e-11	up	A2A	N	N	none	NA
GPATCH11	259.084	1.24067	0.378247	3.28006	0.00103786	0.00816062	up	A2A	N	N	none	NA
GPR21	4.61411	3.97429	1.1863	3.35015	0.000807683	0.00675666	up	A2A	N	N	none	NA
GPX1	2475.97	1.97466	0.409478	4.82239	1.41848e-06	3.85978e-05	up	A2A	N	N	none	NA
GREB1	164.754	3.90907	0.860216	4.54429	5.51204e-06	0.000116853	up	A2A	N	N	none	NA
GUCY2D	9.17142	5.10694	1.19851	4.26108	2.03446e-05	0.000335578	up	A2A	N	N	none	NA
HAPLN4	6.23818	3.78924	0.910963	4.15959	3.18815e-05	0.000483222	up	A2A	N	N	none	NA
HAVCR2	255.875	4.5097	0.420217	10.7318	7.21507e-27	9.97339e-24	up	A2A	N	N	none	NA
HEATR5B	938.861	1.39106	0.208754	6.66364	2.67118e-11	2.88467e-09	up	A2A	N	N	none	NA
HIBADH	212.917	1.05499	0.235021	4.4889	7.15923e-06	0.000144224	up	A2A	N	N	none	NA
HIP1	281.1	1.79291	0.536885	3.33946	0.000839412	0.00696888	up	A2A	N	N	none	NA
HLA-DMA	525.391	3.89584	0.922835	4.2216	2.42577e-05	0.000388545	up	A2A	N	N	none	NA
HLA-DMB	260.354	4.53474	0.883667	5.13173	2.87086e-07	9.76032e-06	up	A2A	N	N	none	NA
HLA-DPA1	483.316	3.5681	1.00851	3.538	0.000403173	0.00389452	up	A2A	N	N	none	NA
HLA-DPB1	434.856	4.81541	0.942164	5.11101	3.20441e-07	1.06555e-05	up	A2A	N	N	none	NA
HLA-DQA2	36.6548	6.26413	1.45001	4.32005	1.55995e-05	0.000268867	up	A2A	N	N	none	NA
HLA-DRA	2249.02	5.30478	0.97509	5.4403	5.31912e-08	2.36419e-06	up	A2A	N	N	none	NA
HOXA13	145.538	7.34518	1.78416	4.11689	3.84013e-05	0.000558172	up	A2A	N	N	none	Homeobox
HPGDS	420.81	5.80926	1.53114	3.79406	0.000148202	0.00173169	up	A2A	N	N	none	NA
HSD17B11	859.537	1.51404	0.280704	5.39373	6.90083e-08	2.93508e-06	up	A2A	N	N	none	NA
HSH2D	5044.37	3.22478	0.677551	4.75946	1.94113e-06	4.99669e-05	up	A2A	N	N	none	NA
HYAL3	67.4716	1.42192	0.345641	4.11386	3.89098e-05	0.000563194	up	A2A	N	N	none	NA
ICAM1	405.565	3.39451	0.78676	4.31454	1.59932e-05	0.000274462	up	A2A	N	N	none	NA
IDH1	308.291	1.26305	0.314155	4.02046	5.8085e-05	0.000786395	up	A2A	N	N	none	NA
IFNGR1	398.354	1.62859	0.307946	5.28855	1.23288e-07	4.76671e-06	up	A2A	N	N	none	NA
IKBIP	146.234	1.27957	0.397455	3.21941	0.00128457	0.00961895	up	A2A	N	N	none	NA
IL4I1	32.1729	2.5499	0.775664	3.28738	0.00101123	0.00799209	up	A2A	N	N	none	NA
IL6R	387.208	4.41782	0.815984	5.41411	6.15957e-08	2.67748e-06	up	A2A	N	N	none	NA
IRAK3	124.52	3.42861	1.03353	3.31737	0.000908705	0.00741501	up	A2A	N	N	none	NA
IRF5	471.308	3.77226	0.753692	5.00505	5.58489e-07	1.73483e-05	up	A2A	N	N	none	IRF
IRF7	1061.06	1.78902	0.546424	3.27405	0.00106018	0.00828733	up	A2A	N	N	none	IRF
ITGA5	1731.47	1.60788	0.329046	4.8865	1.02644e-06	2.95593e-05	up	A2A	N	N	none	NA
JUP	2165.02	3.35972	0.775393	4.33292	1.47145e-05	0.000255875	up	A2A	N	N	none	NA
KANK2	262.01	3.25316	0.673254	4.83199	1.35172e-06	3.69265e-05	up	A2A	N	N	none	NA
KCNMB1	19.9956	4.43218	1.07083	4.139	3.48828e-05	0.000516258	up	A2A	N	N	none	NA
KCNMB3	138.121	1.93036	0.502696	3.84001	0.000123029	0.00149309	up	A2A	N	N	none	NA
KCNN1	105.299	7.19973	1.48057	4.8628	1.15736e-06	3.24506e-05	up	A2A	N	N	none	NA
KCNQ1	63.2064	2.8328	0.880065	3.21885	0.00128704	0.00963224	up	A2A	N	N	none	NA
KCNQ5	104.473	5.35218	0.937718	5.70767	1.14535e-08	6.06597e-07	up	A2A	N	N	none	NA
KDM1B	492.471	1.67883	0.282546	5.9418	2.81915e-09	1.77819e-07	up	A2A	N	N	none	NA
KDM4B	1051.28	1.09496	0.236428	4.63127	3.63433e-06	8.35897e-05	up	A2A	N	N	none	NA
KIAA0930	1403.55	1.48495	0.275231	5.39529	6.84146e-08	2.92785e-06	up	A2A	N	N	none	NA
KIAA1033	893.991	1.10451	0.190303	5.80394	6.47741e-09	3.69599e-07	up	A2A	N	N	none	NA
KIAA1328	134.258	1.12632	0.348084	3.23576	0.00121321	0.00919925	up	A2A	N	N	none	NA
KL	3.8466	5.32053	1.57386	3.38057	0.000723362	0.00620287	up	A2A	N	N	none	NA
KLHDC1	48.9906	1.4875	0.284485	5.22877	1.70641e-07	6.2567e-06	up	A2A	N	N	none	NA
KLHL22	155.584	1.78785	0.270389	6.61213	3.78825e-11	3.93721e-09	up	A2A	N	N	none	NA
KLHL31	9.34906	2.91369	0.901659	3.23148	0.00123151	0.0093023	up	A2A	N	N	none	NA
KNG1	2.61147	3.87554	1.14742	3.3776	0.000731212	0.0062508	up	A2A	N	N	none	NA
LAMA5	14.9107	2.59636	0.719257	3.60977	0.000306464	0.00311497	up	A2A	N	N	none	NA
LAPTM4A	1689.87	1.66769	0.374069	4.45824	8.26341e-06	0.000160428	up	A2A	N	N	none	NA
LATS2	779.14	2.90555	0.904646	3.21181	0.00131904	0.0098348	up	A2A	N	N	none	NA
LFNG	124.208	2.27937	0.474585	4.80288	1.56403e-06	4.18985e-05	up	A2A	N	N	none	NA
LHFPL2	222.51	4.10929	0.675649	6.08198	1.18706e-09	8.2648e-08	up	A2A	N	N	none	NA
LINGO3	198.664	2.56984	0.489111	5.25411	1.48742e-07	5.64851e-06	up	A2A	N	N	none	NA
LOXL3	40.7086	4.28922	0.689735	6.21864	5.01468e-10	3.85099e-08	up	A2A	N	N	none	NA
LPIN2	805.954	1.1535	0.313489	3.67955	0.000233644	0.00250182	up	A2A	N	N	none	NA
LRRC25	123.693	3.25464	1.00239	3.24689	0.00116673	0.00890541	up	A2A	N	N	none	NA
LRRK1	205.905	4.87429	0.952277	5.11856	3.07884e-07	1.02944e-05	up	A2A	N	N	none	NA
LSP1	3533.52	2.11218	0.369589	5.71494	1.09741e-08	5.87643e-07	up	A2A	N	N	none	NA
LST1	805.211	2.37773	0.538643	4.41429	1.01342e-05	0.000190075	up	A2A	N	N	none	NA
LTBR	115.833	4.92582	0.998326	4.93408	8.05307e-07	2.39393e-05	up	A2A	N	N	none	NA
LTK	652.344	3.40151	0.97665	3.48284	0.000496128	0.00461196	up	A2A	N	N	none	NA
LY75	130.312	1.2405	0.325646	3.80934	0.000139337	0.00164903	up	A2A	N	N	none	NA
M1AP	10.2576	2.33065	0.591626	3.93939	8.1688e-05	0.00104263	up	A2A	N	N	none	NA
MAML3	466.303	2.297	0.645552	3.5582	0.000373409	0.00365555	up	A2A	N	N	none	NA
MAMLD1	47.1315	3.22557	0.932495	3.45908	0.000542026	0.00495531	up	A2A	N	N	none	NA
MAN1A1	1415.25	3.30608	0.494968	6.67939	2.39946e-11	2.63236e-09	up	A2A	N	N	none	NA
MAN2B1	2244.2	1.1321	0.257492	4.39665	1.09934e-05	0.000201712	up	A2A	N	N	none	NA
MANBA	451.308	1.63824	0.276969	5.91488	3.32127e-09	2.07737e-07	up	A2A	N	N	none	NA
MAP4K2	690.421	1.27003	0.220129	5.76949	7.95132e-09	4.44984e-07	up	A2A	N	N	none	NA
MAPK12	77.7244	4.76633	0.791703	6.02036	1.74034e-09	1.1678e-07	up	A2A	N	N	none	NA
MATK	734.288	3.12737	0.458777	6.81677	9.31133e-12	1.10009e-09	up	A2A	N	N	none	NA
MEF2A	1184	1.17618	0.251669	4.67349	2.96117e-06	7.04515e-05	up	A2A	N	N	none	SRF
MET	11.2496	6.46223	1.91307	3.37793	0.000730339	0.0062472	up	A2A	N	N	none	NA
METRNL	696.402	3.13721	0.755739	4.15119	3.30754e-05	0.000494807	up	A2A	N	N	none	NA
METTL7A	536.342	3.78914	0.580009	6.53289	6.45142e-11	6.36985e-09	up	A2A	N	N	none	NA
MFSD10	1586.12	1.16925	0.235238	4.97049	6.67831e-07	2.02001e-05	up	A2A	N	N	none	NA
MMP28	14.7136	3.70902	0.897453	4.13283	3.5832e-05	0.000529172	up	A2A	N	N	none	NA
MRVI1	9.62845	3.13538	0.691388	4.5349	5.76295e-06	0.000120761	up	A2A	N	N	none	NA
MYBPC3	8.8302	2.92225	0.857182	3.40913	0.000651703	0.00574155	up	A2A	N	N	none	NA
MYO1F	1783.84	2.48856	0.610872	4.07378	4.62553e-05	0.000654832	up	A2A	N	N	none	NA
MYO5C	72.5968	1.66714	0.413896	4.02792	5.62714e-05	0.000768616	up	A2A	N	N	none	NA
MYOF	35.1863	4.87112	1.36017	3.58127	0.00034193	0.00341757	up	A2A	N	N	none	NA
MYOZ3	10.8205	2.90412	0.894329	3.24727	0.0011652	0.00889863	up	A2A	N	N	none	NA
NBEAL2	6359.14	1.51038	0.207646	7.27382	3.4946e-13	5.36732e-11	up	A2A	N	N	none	NA
NCKAP1L	3053.87	1.0783	0.174464	6.18061	6.38543e-10	4.82327e-08	up	A2A	N	N	none	NA
NCOA7	819.749	1.51983	0.223567	6.79811	1.05999e-11	1.24171e-09	up	A2A	N	N	none	NA
NEIL2	80.6334	2.10138	0.55326	3.79818	0.00014576	0.00171053	up	A2A	N	N	none	NA
NEK6	176.245	3.27282	0.926477	3.53254	0.000411584	0.00394819	up	A2A	N	N	none	NA
NFASC	11.6598	3.53169	0.931966	3.7895	0.000150949	0.00175637	up	A2A	N	N	none	NA
NFE2	650.056	2.51104	0.652126	3.85054	0.000117857	0.00144427	up	A2A	N	N	none	TF_bZIP
NHSL2	26.1938	2.68109	0.801505	3.34507	0.000822618	0.00686243	up	A2A	N	N	none	NA
NIN	2199.28	1.13078	0.248293	4.5542	5.25861e-06	0.000112872	up	A2A	N	N	none	NA
NKD1	10.6859	3.84915	0.896047	4.2957	1.74146e-05	0.000294282	up	A2A	N	N	none	NA
NKIRAS1	25.961	1.46664	0.403172	3.63775	0.000275032	0.00286493	up	A2A	N	N	none	NA
NMNAT3	88.2014	2.1069	0.55031	3.82858	0.000128886	0.0015442	up	A2A	N	N	none	NA
NPC2	354.586	1.1375	0.318196	3.57484	0.000350447	0.00347682	up	A2A	N	N	none	NA
NTSR1	277.298	3.73718	0.808891	4.62013	3.83493e-06	8.71879e-05	up	A2A	N	N	none	NA
NUP210L	11.3304	1.6728	0.481305	3.47554	0.000509822	0.00470759	up	A2A	N	N	none	NA
OAF	110.332	1.61331	0.489811	3.29374	0.000988632	0.00786751	up	A2A	N	N	none	NA
OGG1	185.296	1.26501	0.28825	4.38858	1.14093e-05	0.000207787	up	A2A	N	N	none	NA
OLIG1	97.1829	6.74054	1.20367	5.59999	2.1437e-08	1.03973e-06	up	A2A	N	N	none	bHLH
OPRL1	92.9339	2.26857	0.464123	4.88785	1.01941e-06	2.94183e-05	up	A2A	N	N	none	NA
ORAI3	468.979	1.7213	0.382737	4.49735	6.88061e-06	0.000139663	up	A2A	N	N	none	NA
OSBPL10	10.5248	2.90638	0.896167	3.24312	0.00118227	0.00900417	up	A2A	N	N	none	NA
P2RX1	1282.7	1.68742	0.38271	4.40914	1.03782e-05	0.000193863	up	A2A	N	N	none	NA
P2RX5	593.157	1.93567	0.501363	3.86082	0.000113007	0.00138977	up	A2A	N	N	none	NA
P2RY14	18.0493	3.44711	0.708097	4.86813	1.12657e-06	3.17807e-05	up	A2A	N	N	none	NA
P4HA1	363.198	1.11506	0.228257	4.88514	1.03358e-06	2.958e-05	up	A2A	N	N	none	NA
PABPN1L	54.8803	2.85498	0.715116	3.99233	6.54273e-05	0.000862978	up	A2A	N	N	none	NA
PANX2	70.1975	4.83233	1.07405	4.49918	6.82155e-06	0.000138872	up	A2A	N	N	none	NA
PAQR7	105.525	1.53248	0.475946	3.21987	0.00128248	0.00960849	up	A2A	N	N	none	NA
PCYOX1L	279.624	1.14464	0.356648	3.20943	0.00132998	0.00990001	up	A2A	N	N	none	NA
PDZD2	90.0661	4.24562	0.802832	5.28831	1.23452e-07	4.76671e-06	up	A2A	N	N	none	NA
PDZD8	2183.5	2.00448	0.575506	3.48299	0.000495847	0.00461196	up	A2A	N	N	none	NA
PGAM2	176.178	1.23601	0.319545	3.86802	0.000109721	0.00135659	up	A2A	N	N	none	NA
PHACTR1	133.3	3.45978	0.738577	4.68439	2.80802e-06	6.7951e-05	up	A2A	N	N	none	NA
PHLPP1	623.107	1.83133	0.490579	3.733	0.000189211	0.00210077	up	A2A	N	N	none	NA
PIGN	222.508	1.16471	0.244342	4.76671	1.87257e-06	4.86552e-05	up	A2A	N	N	none	NA
PIK3AP1	1070.79	3.2615	0.616522	5.29015	1.22213e-07	4.74536e-06	up	A2A	N	N	none	NA
PLCB2	3424.67	1.55797	0.244892	6.36185	1.99333e-10	1.69042e-08	up	A2A	N	N	none	NA
PLEKHO2	259.064	1.4083	0.338667	4.15836	3.20535e-05	0.000484765	up	A2A	N	N	none	NA
PLOD1	155.804	2.17286	0.619863	3.5054	0.000455927	0.00431663	up	A2A	N	N	none	NA
PLTP	81.6809	3.02457	0.793151	3.81336	0.000137089	0.0016252	up	A2A	N	N	none	NA
POU2F2	289.923	2.31225	0.511284	4.52243	6.11341e-06	0.000127449	up	A2A	N	N	none	Pou
POU4F1	304.512	6.69994	1.50063	4.46474	8.01662e-06	0.000157183	up	A2A	N	N	none	Pou
PPFIBP1	173.894	2.2878	0.574286	3.98372	6.78445e-05	0.000891459	up	A2A	N	N	none	NA
PPP1R18	1835	1.09823	0.31103	3.53094	0.000414088	0.00396669	up	A2A	N	N	none	NA
PPP3CA	640.64	2.28465	0.475725	4.80247	1.56721e-06	4.19024e-05	up	A2A	N	N	none	NA
PRAM1	482.252	4.08934	0.5615	7.28288	3.26765e-13	5.13281e-11	up	A2A	N	N	none	NA
PRKAG2	162.545	2.49336	0.665886	3.74443	0.000180804	0.00202041	up	A2A	N	N	none	NA
PRKCB	5827.16	1.0813	0.297462	3.63509	0.000277879	0.0028794	up	A2A	N	N	none	NA
PRODH	79.4096	3.93296	1.04102	3.77799	0.000158097	0.00181963	up	A2A	N	N	none	NA
PRPH	2.90103	5.2663	1.59775	3.29607	0.000980484	0.00781166	up	A2A	N	N	none	NA
PRR5L	495.961	4.05629	0.712961	5.68935	1.27521e-08	6.70239e-07	up	A2A	N	N	none	NA
PTGER2	533.32	2.3095	0.513757	4.49532	6.9467e-06	0.000140592	up	A2A	N	N	none	NA
PTGS1	449.957	5.00235	1.12081	4.46317	8.07558e-06	0.000157891	up	A2A	N	N	none	NA
PTH2	12.8838	7.3945	1.69209	4.37004	1.24222e-05	0.00022185	up	A2A	N	N	none	NA
PTPN12	459.038	2.00412	0.312711	6.40884	1.46632e-10	1.28284e-08	up	A2A	N	N	none	NA
PTPRE	1268.17	1.89796	0.498996	3.80355	0.000142638	0.00168089	up	A2A	N	N	none	NA
PTTG1IP	2627.13	1.04721	0.241671	4.33321	1.46953e-05	0.000255875	up	A2A	N	N	none	NA
PXK	437.668	1.71802	0.397551	4.32149	1.54978e-05	0.000267448	up	A2A	N	N	none	NA
PYGL	411.983	3.21633	0.890485	3.61189	0.000303972	0.00309867	up	A2A	N	N	none	NA
RAB40B	74.2521	1.31929	0.401954	3.2822	0.00103	0.00810806	up	A2A	N	N	none	NA
RAP1A	743.46	1.07139	0.239641	4.4708	7.79266e-06	0.000153663	up	A2A	N	N	none	NA
RASSF4	160.742	2.83265	0.618812	4.57755	4.7045e-06	0.000103341	up	A2A	N	N	none	NA
REPS2	34.3179	5.23033	0.877619	5.95968	2.52729e-09	1.61735e-07	up	A2A	N	N	none	NA
RGS19	772.104	1.18389	0.286769	4.12839	3.6531e-05	0.0005372	up	A2A	N	N	none	NA
RGS3	207.585	1.2862	0.386368	3.32897	0.000871693	0.00717227	up	A2A	N	N	none	NA
RGS6	22.8033	3.44575	0.950715	3.62438	0.000289658	0.00298579	up	A2A	N	N	none	NA
RILPL2	925.868	1.66161	0.444112	3.74142	0.000182986	0.00203985	up	A2A	N	N	none	NA
RIPK2	259.544	3.01989	0.754561	4.00218	6.27607e-05	0.000835782	up	A2A	N	N	none	NA
RNASET2	1414.69	1.1919	0.286443	4.16104	3.16795e-05	0.000481215	up	A2A	N	N	none	NA
RNF170	117.434	1.12872	0.307199	3.67424	0.000238559	0.00254445	up	A2A	N	N	none	NA
ROGDI	285.818	2.22251	0.50648	4.38815	1.14321e-05	0.000207929	up	A2A	N	N	none	NA
RUNX2	618.962	3.38637	0.718074	4.7159	2.4064e-06	5.97193e-05	up	A2A	N	N	none	Runt
S100A13	29.6699	1.6762	0.450424	3.72139	0.000198127	0.00218746	up	A2A	N	N	none	NA
S100A4	780.596	1.77832	0.542269	3.2794	0.00104029	0.00816719	up	A2A	N	N	none	NA
SCAMP2	623.146	1.08056	0.294033	3.67498	0.000237869	0.002541	up	A2A	N	N	none	NA
SCARB1	449.432	1.52312	0.347998	4.37681	1.20427e-05	0.000217319	up	A2A	N	N	none	NA
SCARF1	394.041	2.14999	0.587865	3.65729	0.000254898	0.00268761	up	A2A	N	N	none	NA
SELK	209.324	1.15348	0.284945	4.04808	5.16396e-05	0.000721024	up	A2A	N	N	none	NA
SERPINF2	29.9219	3.03857	0.639897	4.74853	2.04903e-06	5.24698e-05	up	A2A	N	N	none	NA
SERPING1	258.733	6.39837	1.04818	6.10425	1.03287e-09	7.32175e-08	up	A2A	N	N	none	NA
SETD3	727.648	1.2553	0.187692	6.68809	2.26095e-11	2.50024e-09	up	A2A	N	N	none	NA
SETDB2	403.975	1.02518	0.267424	3.83353	0.00012632	0.00152101	up	A2A	N	N	none	MBD
SH3BP1	476.351	1.12147	0.308384	3.63661	0.000276246	0.00287325	up	A2A	N	N	none	NA
SH3RF1	318.536	2.76314	0.39617	6.97463	3.06668e-12	3.85371e-10	up	A2A	N	N	none	NA
SH3TC2	28.9508	5.80085	1.06503	5.44668	5.13191e-08	2.3032e-06	up	A2A	N	N	none	NA
SHD	101.692	6.07537	0.952984	6.37511	1.82834e-10	1.56272e-08	up	A2A	N	N	none	NA
SIGLEC15	27.2188	5.28759	1.21892	4.33794	1.43823e-05	0.000251336	up	A2A	N	N	none	NA
SIPA1	2317.3	2.06953	0.271317	7.62772	2.38937e-14	4.71832e-12	up	A2A	N	N	none	NA
SIRT3	226.537	1.02902	0.217804	4.72454	2.3064e-06	5.78608e-05	up	A2A	N	N	none	NA
SLC16A3	393.691	1.96556	0.313135	6.27705	3.45068e-10	2.7894e-08	up	A2A	N	N	none	NA
SLC17A7	11.1028	2.56126	0.775558	3.30248	0.000958337	0.0076959	up	A2A	N	N	none	NA
SLC17A9	1989.4	3.01585	0.622876	4.84181	1.28661e-06	3.54987e-05	up	A2A	N	N	none	NA
SLC35F5	235.912	1.39947	0.253058	5.53023	3.19805e-08	1.48344e-06	up	A2A	N	N	none	NA
SLC39A3	783.758	1.39058	0.264188	5.26361	1.41254e-07	5.39379e-06	up	A2A	N	N	none	NA
SLC43A1	203.616	2.6646	0.659423	4.04081	5.32669e-05	0.000736703	up	A2A	N	N	none	NA
SLC45A3	188.388	4.82129	0.738174	6.53137	6.51693e-11	6.38891e-09	up	A2A	N	N	none	NA
SLC8A3	20.8869	6.22934	1.48853	4.18489	2.85302e-05	0.000443116	up	A2A	N	N	none	NA
SLC9A7	554.157	3.7984	0.479213	7.92632	2.25733e-15	5.67329e-13	up	A2A	N	N	none	NA
SOD2	1276.52	1.45301	0.284862	5.10075	3.38303e-07	1.11342e-05	up	A2A	N	N	none	NA
SORL1	4564.94	1.64469	0.356308	4.61592	3.91358e-06	8.83945e-05	up	A2A	N	N	none	NA
SPARC	365.096	3.22339	0.76095	4.23601	2.27529e-05	0.000366566	up	A2A	N	N	none	NA
SPATC1	119.968	7.64358	0.809495	9.4424	3.64324e-21	2.28911e-18	up	A2A	N	N	none	NA
SPP1	12.757	4.03051	1.07953	3.73358	0.000188776	0.00209763	up	A2A	N	N	none	NA
SPRYD7	32.4446	2.47836	0.587427	4.219	2.45387e-05	0.000392591	up	A2A	N	N	none	NA
ST3GAL4	338.531	1.28627	0.347455	3.70197	0.000213933	0.00231937	up	A2A	N	N	none	NA
STAB1	536.539	7.11269	1.07617	6.60927	3.86227e-11	3.98419e-09	up	A2A	N	N	none	NA
STAP1	62.7567	2.98923	0.638671	4.68039	2.86328e-06	6.88333e-05	up	A2A	N	N	none	NA
STARD10	107.649	1.36868	0.307452	4.45169	8.51984e-06	0.000164713	up	A2A	N	N	none	NA
STARD3NL	428.036	1.19626	0.236802	5.05173	4.37823e-07	1.39448e-05	up	A2A	N	N	none	NA
STK38	909.947	1.11174	0.294216	3.77864	0.000157684	0.00181639	up	A2A	N	N	none	NA
STT3B	9958.62	1.61725	0.3742	4.3219	1.54693e-05	0.000267289	up	A2A	N	N	none	NA
SUOX	110.377	2.21838	0.322137	6.88644	5.72064e-12	6.87621e-10	up	A2A	N	N	none	NA
SYT2	19.5838	3.28414	0.814203	4.03356	5.49382e-05	0.000754132	up	A2A	N	N	none	NA
SYTL2	84.6763	3.18978	0.810972	3.93328	8.37945e-05	0.00106461	up	A2A	N	N	none	NA
TARBP1	2115.99	1.26982	0.302888	4.19238	2.76048e-05	0.000432632	up	A2A	N	N	none	NA
TBC1D16	648.546	2.5931	0.671914	3.85928	0.000113724	0.00139734	up	A2A	N	N	none	NA
TBKBP1	528.945	1.66489	0.458275	3.63295	0.000280203	0.00289854	up	A2A	N	N	none	NA
TBXAS1	748.296	1.71865	0.490546	3.50355	0.000459104	0.00433996	up	A2A	N	N	none	NA
TEC	864.663	2.18717	0.607353	3.60115	0.000316819	0.00320599	up	A2A	N	N	none	NA
TEP1	1622.74	1.65478	0.328608	5.03572	4.76066e-07	1.50243e-05	up	A2A	N	N	none	NA
TESC	671.469	2.8087	0.593627	4.73143	2.22945e-06	5.64427e-05	up	A2A	N	N	none	NA
TGFB1I1	37.1846	1.82557	0.496497	3.67691	0.000236077	0.00252577	up	A2A	N	N	none	NA
TIE1	333.606	4.08254	1.07427	3.80029	0.000144527	0.0016988	up	A2A	N	N	none	NA
TLR6	22.4341	3.30436	0.815449	4.0522	5.07389e-05	0.000710602	up	A2A	N	N	none	NA
TMCO3	511.327	1.2909	0.279543	4.61791	3.87615e-06	8.78361e-05	up	A2A	N	N	none	NA
TMEM106A	213.161	1.51739	0.284997	5.32422	1.01386e-07	4.05046e-06	up	A2A	N	N	none	NA
TMEM150A	76.6664	2.17008	0.329104	6.59388	4.28476e-11	4.38728e-09	up	A2A	N	N	none	NA
TMEM156	72.7993	2.5179	0.6456	3.9001	9.6154e-05	0.00120507	up	A2A	N	N	none	NA
TMEM192	170.521	1.48446	0.332725	4.46151	8.13838e-06	0.000158446	up	A2A	N	N	none	NA
TMEM221	11.1799	3.30907	0.916399	3.61095	0.000305074	0.00310762	up	A2A	N	N	none	NA
TNFAIP8L2	40.9666	2.38245	0.679362	3.5069	0.000453368	0.00429534	up	A2A	N	N	none	NA
TNFRSF10D	46.6857	3.36443	0.879525	3.82528	0.000130623	0.00155925	up	A2A	N	N	none	NA
TNFRSF11A	30.9764	5.09426	1.34898	3.77637	0.000159128	0.00182845	up	A2A	N	N	none	NA
TNFRSF12A	34.2404	4.02349	0.863244	4.6609	3.14828e-06	7.40453e-05	up	A2A	N	N	none	NA
TNFRSF1A	746.14	2.08964	0.36972	5.65194	1.58645e-08	8.09206e-07	up	A2A	N	N	none	NA
TNFSF13	58.4147	3.13339	0.511431	6.12672	8.97082e-10	6.49234e-08	up	A2A	N	N	none	NA
TNFSF13B	144.043	3.51715	0.870969	4.0382	5.38618e-05	0.000743046	up	A2A	N	N	none	NA
TNK2	2550.09	1.68971	0.401562	4.20785	2.57815e-05	0.000408691	up	A2A	N	N	none	NA
TNNI2	21.0518	4.61001	0.921535	5.00254	5.65811e-07	1.74971e-05	up	A2A	N	N	none	NA
TNNT3	500.937	4.03031	0.840357	4.79595	1.61906e-06	4.31218e-05	up	A2A	N	N	none	NA
TOR4A	148.334	4.15927	0.521606	7.97397	1.53659e-15	3.93338e-13	up	A2A	N	N	none	NA
TP53I3	196.623	1.61848	0.331479	4.8826	1.04697e-06	2.98397e-05	up	A2A	N	N	none	NA
TPCN1	561.046	1.54073	0.372185	4.13969	3.47776e-05	0.000515252	up	A2A	N	N	none	NA
TPMT	144.753	1.61643	0.337574	4.78837	1.68143e-06	4.45256e-05	up	A2A	N	N	none	NA
TPP1	1654.75	1.36082	0.376717	3.61232	0.000303469	0.00309583	up	A2A	N	N	none	NA
TRIM71	16.9743	3.31623	0.825711	4.01621	5.91404e-05	0.000799117	up	A2A	N	N	none	NA
TRPM2	738.81	1.78393	0.457739	3.89727	9.7285e-05	0.00121479	up	A2A	N	N	none	NA
TSPAN13	436.927	3.95033	0.693709	5.69451	1.23727e-08	6.52781e-07	up	A2A	N	N	none	NA
TTC3	5097.64	1.03823	0.174587	5.9468	2.7344e-09	1.73383e-07	up	A2A	N	inconsistent	none	NA
UAP1L1	320.456	1.45703	0.319781	4.55634	5.20533e-06	0.000112252	up	A2A	N	N	none	NA
UMODL1	532.449	2.52819	0.608468	4.15501	3.2528e-05	0.000490302	up	A2A	N	N	none	NA
UNCX	23.5741	8.28825	1.65232	5.01614	5.27211e-07	1.64136e-05	up	A2A	N	N	none	Homeobox
VAMP8	1074.18	1.86078	0.298602	6.23165	4.61552e-10	3.56426e-08	up	A2A	N	N	none	NA
VCL	783.689	2.08116	0.542613	3.83544	0.000125342	0.00151319	up	A2A	N	N	none	NA
VWA1	13.6101	5.95982	1.46302	4.07364	4.62831e-05	0.000654832	up	A2A	N	N	none	NA
WDR41	437.21	2.39856	0.649763	3.69144	0.000222987	0.00240245	up	A2A	N	N	none	NA
WFDC1	7.48711	5.8888	1.25601	4.68851	2.75206e-06	6.67398e-05	up	A2A	N	N	none	NA
YPEL3	846.911	1.63046	0.390301	4.17744	2.94813e-05	0.00045635	up	A2A	N	N	none	NA
ZBTB16	411.319	4.0078	1.04749	3.82609	0.000130193	0.00155647	up	A2A	N	N	none	ZBTB
ZBTB46	216.039	2.51844	0.399928	6.29722	3.03032e-10	2.464e-08	up	A2A	N	N	none	ZBTB
ZBTB7B	152.986	3.34926	0.905716	3.69791	0.000217383	0.00235124	up	A2A	N	N	none	ZBTB
ZDHHC14	109.524	2.58297	0.707142	3.65269	0.000259508	0.00272996	up	A2A	N	N	none	NA
ZFHX2	26.505	2.44795	0.524274	4.66921	3.02366e-06	7.16913e-05	up	A2A	N	N	none	Homeobox
ZMAT1	339.743	1.24909	0.262165	4.76451	1.89314e-06	4.90055e-05	up	A2A	N	N	none	NA
ZMYM1	173.542	1.37067	0.270916	5.0594	4.20568e-07	1.35198e-05	up	A2A	N	N	none	NA
ZMYM6	689.507	1.10909	0.202851	5.46754	4.56322e-08	2.05464e-06	up	A2A	N	N	none	NA
ZNF165	50.3935	2.95673	0.613214	4.8217	1.42343e-06	3.86564e-05	up	A2A	N	N	none	zf-C2H2
ZNF185	85.7481	1.87787	0.473937	3.96227	7.42408e-05	0.000962692	up	A2A	N	N	none	NA
ZNF300	35.1406	3.13772	0.775853	4.04422	5.24977e-05	0.000729323	up	A2A	N	N	none	zf-C2H2
ZNF467	111.292	2.46227	0.761846	3.23198	0.00122935	0.00929104	up	A2A	N	N	none	zf-C2H2
ZNF516	153.416	3.53001	0.977844	3.60999	0.000306209	0.00311497	up	A2A	N	N	none	zf-C2H2
ZNF70	106.709	1.19609	0.320761	3.72892	0.000192304	0.00212998	up	A2A	N	N	none	zf-C2H2
ZYX	2267.22	1.51642	0.339577	4.46562	7.98375e-06	0.000156969	up	A2A	N	N	none	NA
APOL1	171.28	1.43441	0.407294	3.52182	0.000428599	0.00408915	up	A2A	N	reduced	down	NA
FAM228B	62.136	1.16279	0.239596	4.85312	1.21534e-06	3.39388e-05	up	A2A	N	reduced	down	NA
NAGK	514.309	1.22507	0.257878	4.75059	2.02822e-06	5.21117e-05	up	A2A	N	reduced	down	NA
PLCG2	567.103	2.68526	0.479111	5.60467	2.08654e-08	1.02277e-06	up	A2A	N	reduced	down	NA
RAB8A	1499.41	1.68871	0.266936	6.32628	2.51147e-10	2.10401e-08	up	A2A	N	reduced	down	NA
SMARCA2	1135.06	1.97247	0.469108	4.20471	2.61411e-05	0.000412499	up	A2A	N	reduced	down	NA
TEX30	188.651	1.36287	0.280167	4.86449	1.14751e-06	3.22398e-05	up	A2A	N	reduced	down	NA
WDFY2	503.391	1.22174	0.207444	5.88948	3.87411e-09	2.34876e-07	up	A2A	N	reduced	down	NA
CD58	190.129	1.54042	0.257327	5.98625	2.14734e-09	1.40013e-07	up	A2A	decreased	N	down	NA
FLI1	1160.81	1.08348	0.292576	3.70323	0.00021287	0.00231329	up	A2A	decreased	N	down	ETS
KCNG2	11.6346	2.81746	0.849167	3.31791	0.000906929	0.00740489	up	A2A	decreased	N	down	NA
SLC10A5	18.8171	3.35099	0.905058	3.70251	0.000213474	0.00231621	up	A2A	decreased	N	down	NA
ELOVL7	13.5052	3.84478	0.792351	4.85238	1.2199e-06	3.39973e-05	up	other	increased	enhanced	up	NA
MMRN1	143.128	6.42586	0.882728	7.27955	3.34941e-13	5.20213e-11	up	other	increased	enhanced	up	NA
MS4A4A	22.7371	4.56719	1.09031	4.18889	2.80321e-05	0.000436852	up	other	increased	enhanced	up	NA
OGFRL1	230.172	2.84259	0.681542	4.17082	3.0351e-05	0.000466158	up	other	increased	enhanced	up	NA
ASPH	323.403	3.56135	0.78375	4.54398	5.52014e-06	0.000116853	up	other	increased	N	up	NA
SIGLEC5	52.6133	3.48636	1.00014	3.48587	0.000490546	0.00457545	up	other	increased	N	up	NA
FAM46A	963.274	3.63662	0.694566	5.23582	1.6425e-07	6.07065e-06	up	other	N	enhanced	up	NA
PDGFC	339.049	7.45347	1.84423	4.04151	5.31079e-05	0.000735582	up	other	N	enhanced	up	NA
TBX3	25.5275	7.26072	1.72122	4.21836	2.46082e-05	0.000393247	up	other	N	enhanced	up	T-box
TNFSF4	286.318	3.39714	0.72266	4.70089	2.59032e-06	6.33734e-05	up	other	N	enhanced	up	NA
ZC3H12C	73.2769	6.76923	1.12491	6.01759	1.77032e-09	1.18218e-07	up	other	N	enhanced	up	NA
AGR2	19.3269	8.01025	1.88977	4.23875	2.2477e-05	0.000363514	up	other	N	N	none	NA
C9orf89	436.927	1.08927	0.264368	4.12029	3.78393e-05	0.000550581	up	other	N	N	none	NA
COL14A1	14.1677	4.83383	0.84578	5.71524	1.09551e-08	5.87643e-07	up	other	N	N	none	NA
CYTL1	166.415	8.32469	1.12471	7.40166	1.34495e-13	2.21324e-11	up	other	N	N	none	NA
DYTN	11.4575	6.12855	1.09404	5.60176	2.12188e-08	1.03277e-06	up	other	N	N	none	NA
FAM195A	128.852	1.73891	0.488427	3.56023	0.000370527	0.00363764	up	other	N	N	none	NA
GLYATL2	100.591	8.94031	2.03352	4.39647	1.10027e-05	0.000201712	up	other	N	N	none	NA
GNS	562.598	1.27944	0.317619	4.02823	5.61993e-05	0.000768616	up	other	N	N	none	NA
KIAA0125	3600.64	5.1886	0.971024	5.34343	9.12017e-08	3.70789e-06	up	other	N	N	none	NA
KIAA1467	96.3966	1.3225	0.370733	3.56725	0.000360747	0.00355932	up	other	N	N	none	NA
LGR5	134.676	7.55427	1.23963	6.09396	1.10151e-09	7.76847e-08	up	other	N	N	none	NA
LPAR4	16.0844	3.32528	0.769115	4.32352	1.53558e-05	0.000265662	up	other	N	N	none	NA
LRRC48	43.5763	1.33893	0.299263	4.4741	7.67325e-06	0.000151525	up	other	N	N	none	NA
MFSD1	628.731	1.96188	0.237893	8.24693	1.62518e-16	4.88367e-14	up	other	N	N	none	NA
NABP1	138.756	2.58595	0.476217	5.43019	5.62931e-08	2.47815e-06	up	other	N	N	none	NA
NPR3	415.194	6.95133	0.804793	8.63741	5.75002e-18	2.14818e-15	up	other	N	N	none	NA
SHOX2	10.1166	6.72186	1.24823	5.3851	7.24024e-08	3.07e-06	up	other	N	N	none	Homeobox
SLC16A9	57.289	5.2743	1.15718	4.55789	5.16709e-06	0.000111601	up	other	N	N	none	NA
SLCO5A1	6.52602	4.05175	1.22644	3.30367	0.000954291	0.00767821	up	other	N	N	none	NA
STK32B	118.851	4.08099	1.24875	3.26806	0.00108286	0.00843764	up	other	N	N	none	NA
TBK1	130.341	2.03876	0.540212	3.77399	0.000160656	0.00183684	up	other	N	N	none	NA
TBL1Y	44.1876	22.5493	2.98121	7.5638	3.91451e-14	7.11978e-12	up	other	N	N	none	NA
TCTEX1D1	327.488	7.62474	0.865616	8.80846	1.26878e-18	5.31463e-16	up	other	N	N	none	NA
TMEM64	138.112	2.4474	0.62902	3.89082	9.99081e-05	0.00124642	up	other	N	N	none	NA
TP63	122.534	9.94973	1.27314	7.8151	5.49183e-15	1.24448e-12	up	other	N	N	none	P53
ZNF321P	3.96042	4.26792	1.3081	3.26269	0.0011036	0.00855103	up	other	N	N	none	NA
DRAM2	484.938	1.02812	0.174327	5.89767	3.6867e-09	2.25492e-07	up	other	decreased	N	down	NA
CCL3L1	4.75894	5.21473	1.53302	3.40161	0.000669891	0.00584959	up	B2B	increased	N	up	NA
CYP2C8	16.7527	7.07455	1.47208	4.80582	1.54121e-06	4.13674e-05	up	B2B	increased	N	up	NA
EYA1	32.3476	8.38032	1.76485	4.74846	2.04975e-06	5.24698e-05	up	B2B	increased	N	up	NA
CEBPA	304.03	4.09778	1.08291	3.78403	0.000154312	0.00178947	up	B2B	N	enhanced	up	TF_bZIP
HLX	187.329	3.7581	0.928592	4.0471	5.18566e-05	0.000723324	up	B2B	N	enhanced	up	Homeobox
PRKG1	7.65711	5.93549	1.77042	3.35259	0.000800583	0.00671509	up	B2B	N	enhanced	up	NA
TMEM220	125.609	2.2846	0.297955	7.6676	1.7525e-14	3.67042e-12	up	B2B	N	enhanced	up	NA
ABCB1	62.584	3.28531	0.696295	4.71827	2.37861e-06	5.91359e-05	up	B2B	N	N	none	NA
ADAM12	5.27865	3.75009	1.14727	3.2687	0.00108042	0.00842341	up	B2B	N	N	none	NA
AK4	53.4156	3.53166	0.802477	4.40095	1.0778e-05	0.000199206	up	B2B	N	N	none	NA
ANKRD27	604.231	1.3985	0.272902	5.12456	2.98232e-07	1.00794e-05	up	B2B	N	N	none	NA
ATG4C	147.118	1.28212	0.349334	3.67017	0.000242385	0.00257531	up	B2B	N	N	none	NA
ATP8B4	97.5836	3.29205	0.877039	3.75359	0.000174319	0.00196382	up	B2B	N	N	none	NA
BMPER	2.7177	4.36702	1.28216	3.40599	0.000659257	0.00578374	up	B2B	N	N	none	NA
CCDC50	80.3538	4.0931	1.02904	3.97759	6.96161e-05	0.000913002	up	B2B	N	N	none	NA
CHRFAM7A	38.4603	4.18941	0.812052	5.15904	2.48223e-07	8.66463e-06	up	B2B	N	N	none	NA
CHRNA7	27.5063	5.71282	1.01641	5.62056	1.90335e-08	9.4982e-07	up	B2B	N	N	none	NA
CLEC14A	42.1756	8.4096	1.4827	5.67181	1.41301e-08	7.34285e-07	up	B2B	N	N	none	NA
COL24A1	239.539	3.73288	0.650187	5.74124	9.3986e-09	5.17597e-07	up	B2B	N	N	none	NA
CSRP2	16.9404	5.21903	0.930188	5.61073	2.01475e-08	9.98206e-07	up	B2B	N	N	none	NA
DPP10	19.9853	7.33371	1.74744	4.19682	2.70686e-05	0.000425193	up	B2B	N	N	none	NA
DYNC2H1	37.7612	3.15957	0.850585	3.71459	0.000203535	0.00223291	up	B2B	N	N	none	NA
ERBB4	18.957	5.46825	1.55269	3.52179	0.000428647	0.00408915	up	B2B	N	N	none	NA
FERMT1	27.705	4.19345	1.19761	3.50153	0.000462602	0.00435893	up	B2B	N	N	none	NA
FPGT	33.1402	2.36987	0.592297	4.00115	6.30353e-05	0.000837823	up	B2B	N	N	none	NA
FRRS1	40.6517	3.49946	0.600888	5.82382	5.75187e-09	3.34067e-07	up	B2B	N	N	none	NA
GJA1	55.6952	7.76855	1.5359	5.05797	4.23749e-07	1.35904e-05	up	B2B	N	N	none	NA
GOLGA8J	15.8754	4.71165	0.920075	5.12095	3.04003e-07	1.01996e-05	up	B2B	N	N	none	NA
GOLGA8M	10.1266	3.66515	1.10674	3.31166	0.000927448	0.00751472	up	B2B	N	N	none	NA
GOLGA8O	265.468	4.44569	0.876867	5.06997	3.97882e-07	1.28503e-05	up	B2B	N	N	none	NA
GOLGA8R	168.389	3.48325	0.83446	4.17425	2.98964e-05	0.000460273	up	B2B	N	N	none	NA
GPR83	6.83532	2.06435	0.553843	3.72732	0.000193525	0.00214179	up	B2B	N	N	none	NA
HDAC9	250.836	3.21503	0.747288	4.30226	1.69061e-05	0.000286741	up	B2B	N	N	none	NA
KYNU	128.089	8.36739	1.2146	6.88899	5.61882e-12	6.81306e-10	up	B2B	N	N	none	NA
LDLRAD3	22.5024	6.69601	1.40241	4.77464	1.80029e-06	4.71314e-05	up	B2B	N	N	none	NA
LEPROT	519.575	1.00253	0.29863	3.3571	0.000787642	0.00661859	up	B2B	N	N	none	NA
LRP5L	259.512	2.54273	0.509149	4.99407	5.91187e-07	1.8241e-05	up	B2B	N	N	none	NA
MUC19	8.27707	3.88829	1.00012	3.8878	0.000101155	0.00126084	up	B2B	N	N	none	NA
NLRP11	14.4106	5.85732	1.49702	3.91265	9.12877e-05	0.00114998	up	B2B	N	N	none	NA
NLRP3	386.371	3.16104	0.649154	4.86947	1.11896e-06	3.16306e-05	up	B2B	N	N	none	NA
NOG	208.907	3.55557	0.714965	4.97308	6.58988e-07	2.00202e-05	up	B2B	N	N	none	NA
OMA1	158.753	1.14603	0.257902	4.44368	8.84343e-06	0.00017044	up	B2B	N	N	none	NA
PDGFD	73.9862	5.1688	1.12716	4.58568	4.5251e-06	9.99208e-05	up	B2B	N	N	none	NA
PTPRB	64.5691	6.85608	1.3066	5.24727	1.54372e-07	5.7986e-06	up	B2B	N	N	none	NA
RFPL4A	5.18468	5.75973	1.64814	3.49468	0.000474632	0.00444803	up	B2B	N	N	none	NA
RGS1	2506.13	3.17715	0.801381	3.9646	7.35197e-05	0.000955134	up	B2B	N	N	none	NA
RGS13	24.5341	5.60154	1.10759	5.05741	4.24985e-07	1.35985e-05	up	B2B	N	N	none	NA
RGS18	181.749	3.50399	0.873132	4.01313	5.99185e-05	0.000806069	up	B2B	N	N	none	NA
RGS9BP	3.60541	5.60086	1.297	4.31832	1.5722e-05	0.000270306	up	B2B	N	N	none	NA
ROBO2	3.69619	4.88273	1.395	3.50016	0.000464988	0.00437842	up	B2B	N	N	none	NA
RPS6KC1	213.718	1.10503	0.257228	4.29592	1.73974e-05	0.000294282	up	B2B	N	N	none	NA
SDPR	23.4983	4.79992	1.35742	3.53606	0.000406146	0.00390958	up	B2B	N	N	none	NA
SLC24A3	108.661	6.50311	1.2259	5.30476	1.12818e-07	4.41926e-06	up	B2B	N	N	none	NA
SPECC1	332.842	3.23443	0.677182	4.77631	1.78539e-06	4.68302e-05	up	B2B	N	N	none	NA
SPOPL	245.828	2.68976	0.491857	5.46858	4.5366e-08	2.04933e-06	up	B2B	N	N	none	NA
ST6GALNAC3	19.0126	4.6893	1.15219	4.06992	4.70292e-05	0.000664708	up	B2B	N	N	none	NA
STX7	235.075	3.0231	0.598186	5.05378	4.33148e-07	1.38277e-05	up	B2B	N	N	none	NA
TBC1D30	12.4858	2.28104	0.668213	3.41364	0.000641006	0.00566174	up	B2B	N	N	none	NA
TFEC	180.491	6.9059	0.90187	7.65732	1.89854e-14	3.91694e-12	up	B2B	N	N	none	bHLH
TNR	14.742	6.86133	1.47427	4.65405	3.25481e-06	7.59987e-05	up	B2B	N	N	none	NA
TRMT1L	124.108	1.09233	0.188457	5.79619	6.7838e-09	3.84314e-07	up	B2B	N	N	none	NA
XKR3	4.99875	5.71282	1.25201	4.56291	5.04488e-06	0.000109303	up	B2B	N	N	none	NA
ZNF793	115.91	3.06259	0.796372	3.84568	0.00012022	0.00146414	up	B2B	decreased	enhanced	inconsisitent	zf-C2H2
CCDC7	63.8	1.27029	0.384915	3.30018	0.000966233	0.00773479	up	B2B	decreased	N	down	NA
APBA1	70.6672	5.90986	1.13586	5.20298	1.96121e-07	7.02497e-06	up	A2B	N	N	down	NA
T	8.97053	6.16524	1.59619	3.86248	0.000112241	0.00138157	up	A2B	N	N	down	NA
DEPDC1B	116.866	-0.574792	0.367918	-1.56228	0.118221	0.274928	none	B2A	increased	enhanced	up	NA
FCAR	25.1316	-1.00235	1.35201	-0.741377	0.458465	0.651791	none	B2A	increased	enhanced	up	NA
MEF2C	824.978	3.53397	1.34401	2.62942	0.00855313	0.0421346	none	B2A	increased	enhanced	up	SRF
CEACAM19	29.791	-0.367066	0.898421	-0.408568	0.682857	0.817665	none	B2A	increased	N	up	NA
CEACAM4	10.7099	1.6569	1.36626	1.21272	0.225237	0.420963	none	B2A	increased	N	up	NA
IPCEF1	122.078	0.488319	0.576047	0.847707	0.396601	0.600424	none	B2A	increased	N	up	NA
KIR2DL4	6.73271	-1.02756	1.09514	-0.938289	0.348096	0.555143	none	B2A	increased	N	up	NA
KIR3DL1	3.65813	-0.247061	0.968215	-0.255171	0.798591	0.891314	none	B2A	increased	N	up	NA
KIR3DL2	8.30683	0.763966	0.936407	0.815848	0.414587	0.616749	none	B2A	increased	N	up	NA
LAIR2	11.423	-0.00575721	0.755309	-0.00762233	0.993918	0.997068	none	B2A	increased	N	up	NA
LILRB4	5.08366	0.460707	1.0378	0.443924	0.657097	0.802461	none	B2A	increased	N	up	NA
LRRC8C	239.545	0.822175	0.474404	1.73307	0.0830835	0.217368	none	B2A	increased	N	up	NA
MCTP1	100.926	1.47188	0.604809	2.43363	0.0149483	0.0642508	none	B2A	increased	N	up	NA
NCR1	7.86271	0.0258563	0.966694	0.0267471	0.978661	0.98947	none	B2A	increased	N	up	NA
NLRP2	129.63	3.55376	1.20348	2.95289	0.00314815	0.0193666	none	B2A	increased	N	up	NA
NRCAM	3.51627	1.7702	1.14072	1.55183	0.120702	0.279007	none	B2A	increased	N	up	NA
PDE4D	435.372	0.16026	0.531787	0.30136	0.76314	0.869008	none	B2A	increased	N	up	NA
PDLIM1	636.167	1.63669	1.56499	1.04581	0.295648	0.501793	none	B2A	increased	N	up	NA
RDM1	5.83614	-1.79888	0.923412	-1.94807	0.0514061	0.155935	none	B2A	increased	N	up	NA
SLPI	14.6172	-0.658979	1.76686	-0.372966	0.709174	0.835033	none	B2A	increased	N	up	NA
ULK4	88.6977	0.225412	0.239526	0.941074	0.346667	0.553282	none	B2A	increased	inconsistent	up	NA
CBLB	323.711	0.000183155	0.30887	0.000592984	0.999527	0.999672	none	B2A	N	enhanced	up	NA
DUSP6	1440.72	1.2703	0.597506	2.12601	0.0335023	0.114516	none	B2A	N	enhanced	up	NA
GBP5	1099.63	2.70127	0.867276	3.11466	0.00184157	0.0127791	none	B2A	N	enhanced	up	NA
INHBA	5.39235	1.85306	1.23606	1.49917	0.13383	0.299963	none	B2A	N	enhanced	up	NA
MTAP	136.786	1.31008	1.09826	1.19287	0.232921	0.430494	none	B2A	N	enhanced	up	NA
SPIDR	630.549	0.106345	0.181688	0.585319	0.558334	0.73273	none	B2A	N	enhanced	up	NA
TMCC3	59.3273	1.89703	1.06299	1.78462	0.0743234	0.20117	none	B2A	N	enhanced	up	NA
ABCA13	31.0689	-1.68263	1.00047	-1.68184	0.0925996	0.233152	none	B2A	N	N	up	NA
ABCD3	535.731	-0.405556	0.28811	-1.40765	0.159236	0.337181	none	B2A	N	N	up	NA
ADK	311.592	0.586535	0.251916	2.32829	0.0198967	0.0788565	none	B2A	N	N	up	NA
AHCTF1	999.369	0.0208691	0.24546	0.0850206	0.932245	0.964914	none	B2A	N	N	up	Others
ANGPT1	361.512	2.07215	0.680258	3.04613	0.0023181	0.0152296	none	B2A	N	N	up	NA
AP4E1	317.081	0.125032	0.187292	0.667575	0.504405	0.690267	none	B2A	N	N	up	NA
APPBP2	408.061	0.212024	0.208533	1.01674	0.309279	0.51539	none	B2A	N	N	up	NA
ARHGAP12	238.601	-1.55971	0.655395	-2.3798	0.017322	0.0712412	none	B2A	N	N	up	NA
ARHGAP15	1148.08	0.77663	0.272094	2.85427	0.00431362	0.0248599	none	B2A	N	N	up	NA
ARL14EP	310.849	0.214392	0.298951	0.71715	0.473282	0.665396	none	B2A	N	N	up	NA
ATP1B1	121.248	1.23038	0.551958	2.22911	0.0258065	0.0949744	none	B2A	N	N	up	NA
BAZ2B	1115.06	0.719463	0.305908	2.35189	0.0186782	0.0753837	none	B2A	N	N	up	MBD
BCAT1	558.99	0.344326	0.647517	0.531764	0.594889	0.756707	none	B2A	N	N	up	NA
BICD1	214.622	-0.646652	0.292565	-2.21028	0.0270857	0.0982949	none	B2A	N	N	up	NA
C16orf87	287.112	-0.162093	0.413005	-0.392472	0.69471	0.825782	none	B2A	N	N	up	NA
C1orf112	313.854	-0.401778	0.22266	-1.80445	0.071161	0.195364	none	B2A	N	N	up	NA
C3orf67	11.8057	-2.15274	1.36794	-1.57371	0.115555	0.270539	none	B2A	N	N	up	NA
C9orf84	4.65213	2.25894	0.793829	2.84563	0.00443243	0.0253933	none	B2A	N	N	up	NA
CACNB4	26.8674	0.0176421	0.968174	0.018222	0.985462	0.992693	none	B2A	N	N	up	NA
CACYBP	963.038	-0.35938	0.152327	-2.35927	0.0183109	0.0743984	none	B2A	N	N	up	NA
CALN1	353.987	2.20221	1.46627	1.50192	0.133119	0.299009	none	B2A	N	N	up	NA
CATSPER2	40.4296	1.27976	0.608877	2.10184	0.0355672	0.119401	none	B2A	N	N	up	NA
CAV1	3.09735	2.1852	1.09763	1.99084	0.0464989	0.145452	none	B2A	N	N	up	NA
CCDC18	242.021	0.131103	0.200506	0.653861	0.513201	0.697814	none	B2A	N	N	up	NA
CCDC181	9.36001	1.19826	0.945773	1.26696	0.205168	0.396482	none	B2A	N	N	up	NA
CCDC73	12.2136	-0.577019	0.396701	-1.45454	0.145796	0.317877	none	B2A	N	N	up	NA
CCL5	378.286	0.277827	0.63854	0.435097	0.663492	0.806352	none	B2A	N	N	up	NA
CD247	1142.9	-0.595877	0.404814	-1.47198	0.141027	0.310711	none	B2A	N	N	up	NA
CD93	899.193	1.56296	0.720145	2.17033	0.0299815	0.105939	none	B2A	N	N	up	NA
CDC14A	328.619	0.416129	0.31066	1.3395	0.180408	0.364925	none	B2A	N	N	up	NA
CDKAL1	230.993	-0.031724	0.205539	-0.154346	0.877337	0.936264	none	B2A	N	N	up	NA
CDKN2A	95.5533	3.3134	1.2298	2.69426	0.00705456	0.0364134	none	B2A	N	N	up	NA
CENPL	120.532	-0.761029	0.295652	-2.57407	0.0100511	0.0476787	none	B2A	N	N	up	NA
CEP57	1162.45	-0.269692	0.145292	-1.85621	0.0634242	0.179728	none	B2A	N	N	up	NA
CERKL	166.113	1.3211	0.451056	2.9289	0.00340166	0.0205872	none	B2A	N	N	up	NA
CNKSR3	17.8328	2.42152	0.997102	2.42856	0.0151588	0.064914	none	B2A	N	N	up	NA
CP	3.3754	-0.379799	0.957694	-0.396577	0.69168	0.823735	none	B2A	N	N	up	NA
CPQ	200.3	-0.865802	0.914697	-0.946545	0.343871	0.550565	none	B2A	N	N	up	NA
CR1	238.584	0.185551	0.951812	0.194945	0.845436	0.91853	none	B2A	N	N	up	NA
CTGF	5.45855	0.658127	1.73643	0.379011	0.704679	0.832403	none	B2A	N	N	up	NA
CUBN	148.999	-1.02432	0.575586	-1.77961	0.0751393	0.202684	none	B2A	N	N	up	NA
DARS2	173.162	0.554431	0.277964	1.99462	0.0460846	0.144513	none	B2A	N	N	up	NA
DBT	209.957	0.172323	0.286662	0.601139	0.547748	0.724824	none	B2A	N	N	up	NA
DCAF6	548.749	0.279435	0.144735	1.93066	0.0535245	0.160318	none	B2A	N	N	up	NA
DDX5	15225.9	0.113178	0.205825	0.549874	0.582406	0.748852	none	B2A	N	N	up	NA
DNAH14	98.7047	0.941383	0.70753	1.33052	0.183347	0.368802	none	B2A	N	N	up	NA
DNAJA2	793.795	-0.0668896	0.189699	-0.35261	0.724381	0.84506	none	B2A	N	N	up	NA
DNAJB4	154.952	0.0601278	0.46264	0.129967	0.896593	0.945958	none	B2A	N	N	up	NA
DOCK4	12.6592	1.59147	0.658596	2.41645	0.0156725	0.0665769	none	B2A	N	N	up	NA
DR1	1541.89	0.0473201	0.21033	0.22498	0.821995	0.904734	none	B2A	N	N	up	NA
DSEL	24.1491	3.46951	1.1371	3.05119	0.00227939	0.0150109	none	B2A	N	N	up	NA
EIF3M	1699.6	0.214163	0.183803	1.16518	0.243948	0.443521	none	B2A	N	N	up	NA
ESR1	28.2351	3.42982	1.20215	2.85307	0.0043299	0.0249384	none	B2A	N	N	up	ESR-like
F5	10.0016	0.202302	0.932625	0.216916	0.828273	0.908146	none	B2A	N	N	up	NA
FAF1	1161.85	-0.509665	0.244116	-2.0878	0.0368163	0.12257	none	B2A	N	N	up	NA
FAM76B	713.811	-0.331468	0.191982	-1.72656	0.0842471	0.219188	none	B2A	N	N	up	NA
FAR2	143.03	-0.0465304	0.27798	-0.167388	0.867065	0.931053	none	B2A	N	N	up	NA
FASLG	5.72099	1.02416	0.912042	1.12293	0.261468	0.463666	none	B2A	N	N	up	NA
FCGR3B	11.501	-2.03565	1.46591	-1.38866	0.164937	0.344452	none	B2A	N	N	up	NA
FDX1	408.217	-0.397475	0.23652	-1.68051	0.0928575	0.23355	none	B2A	N	N	up	NA
FGD4	14.6611	1.09445	1.00086	1.09351	0.274169	0.477755	none	B2A	N	N	up	NA
FHIT	122.766	0.554159	0.879186	0.63031	0.528492	0.709691	none	B2A	N	N	up	NA
FNBP1L	146.784	0.616257	0.949524	0.649017	0.516327	0.699999	none	B2A	N	N	up	NA
FOCAD	524.252	1.58904	0.544876	2.91633	0.0035417	0.0212395	none	B2A	N	N	up	NA
FTO	734.711	0.0240436	0.437255	0.0549876	0.956148	0.977794	none	B2A	N	N	up	NA
FUBP1	1892.87	0.0310276	0.180107	0.172274	0.863222	0.929123	none	B2A	N	N	up	NA
GBE1	329.375	0.383484	0.270051	1.42004	0.155596	0.332016	none	B2A	N	N	up	NA
GBP1	206.599	1.20173	0.677469	1.77386	0.0760863	0.20442	none	B2A	N	N	up	NA
GBP2	306.537	1.49169	0.836201	1.78389	0.0744408	0.201369	none	B2A	N	N	up	NA
GBP3	211.59	0.518592	0.325377	1.59382	0.110976	0.263637	none	B2A	N	N	up	NA
GKAP1	191.915	-0.503989	0.333056	-1.51323	0.130222	0.294513	none	B2A	N	N	up	NA
GLYATL1	5.54704	0.492981	1.01176	0.487251	0.62608	0.780089	none	B2A	N	N	up	NA
GPC6	19.6768	-5.04713	1.63312	-3.09048	0.00199831	0.0135871	none	B2A	N	N	up	NA
GPT2	145.693	2.31161	1.29445	1.78578	0.0741346	0.200706	none	B2A	N	N	up	NA
GTDC1	182.963	0.740875	0.30202	2.45307	0.0141643	0.0617633	none	B2A	N	N	up	NA
GTF2B	395.323	-0.157204	0.294345	-0.53408	0.593286	0.755186	none	B2A	N	N	up	NA
HAVCR1	5.33017	2.80039	0.886977	3.15723	0.00159278	0.0115204	none	B2A	N	N	up	NA
IL1RAP	200.589	1.105	0.828468	1.33379	0.182273	0.367336	none	B2A	N	N	up	NA
INPP4B	201.555	0.930246	0.71121	1.30798	0.190881	0.378124	none	B2A	N	N	up	NA
INSR	441.767	1.00112	0.627571	1.59522	0.110662	0.263104	none	B2A	N	N	up	NA
ITGA4	8019.26	0.765513	0.396251	1.93189	0.053373	0.160028	none	B2A	N	N	up	NA
KIF13A	115.141	3.22523	1.16371	2.7715	0.00557983	0.0303542	none	B2A	N	N	up	NA
KIF27	123.572	-0.735335	0.252928	-2.90729	0.00364578	0.0217692	none	B2A	N	N	up	NA
KIFAP3	267.206	0.410312	0.273533	1.50004	0.133603	0.299758	none	B2A	N	N	up	NA
KIR3DX1	16.1232	1.58172	0.919256	1.72066	0.085313	0.220757	none	B2A	N	N	up	NA
KLHL20	236.345	0.180139	0.219222	0.821721	0.411236	0.613351	none	B2A	N	N	up	NA
LONP2	663.727	0.350275	0.143099	2.44777	0.0143742	0.0623454	none	B2A	N	N	up	NA
LPP	864.924	-0.627665	0.219327	-2.86178	0.00421272	0.0244168	none	B2A	N	N	up	NA
LPXN	1046.17	0.0893303	0.410774	0.217468	0.827844	0.908125	none	B2A	N	N	up	NA
LRP6	107.525	-1.62471	1.26646	-1.28287	0.199537	0.389411	none	B2A	N	N	up	NA
LRRC8B	209.604	0.329281	0.36463	0.903056	0.366496	0.57341	none	B2A	N	N	up	NA
MAF	417.055	2.46932	0.882802	2.79714	0.00515568	0.0285524	none	B2A	N	N	up	TF_bZIP
MAML2	75.1444	0.796637	0.673017	1.18368	0.23654	0.434596	none	B2A	N	N	up	NA
MAP3K7CL	62.593	0.36058	0.508229	0.709483	0.478025	0.669138	none	B2A	N	N	up	NA
2019-03-01	66.5508	1.14252	0.809159	1.41199	0.157953	0.335183	none	B2A	N	N	up	NA
MCF2	11.5778	0.374058	0.866601	0.431638	0.666004	0.80763	none	B2A	N	N	up	NA
MEGF10	3.48669	2.36879	1.05492	2.24547	0.0247378	0.0921614	none	B2A	N	N	up	NA
MEMO1	814.939	-0.0154283	0.137994	-0.111804	0.910979	0.953009	none	B2A	N	N	up	NA
METTL18	69.7348	-0.0499364	0.35055	-0.142452	0.886723	0.940761	none	B2A	N	N	up	NA
MGAM	67.2061	0.956553	1.11595	0.857168	0.391352	0.59486	none	B2A	N	N	up	NA
MIER1	1151.79	-0.0746313	0.328708	-0.227044	0.820389	0.904092	none	B2A	N	N	up	MYB
MILR1	26.6201	2.41452	1.01332	2.38279	0.0171821	0.070919	none	B2A	N	N	up	NA
MLLT3	332.553	0.314352	0.734533	0.427962	0.668679	0.809304	none	B2A	N	N	up	NA
MON2	727.944	0.365819	0.166155	2.20167	0.0276884	0.099879	none	B2A	N	N	up	NA
MPC2	905.565	-0.357436	0.210263	-1.69995	0.0891398	0.227172	none	B2A	N	N	up	NA
MRPS14	180.473	0.136055	0.400276	0.339903	0.733929	0.851171	none	B2A	N	N	up	NA
MTMR2	501.541	0.105338	0.482338	0.21839	0.827125	0.907897	none	B2A	N	N	up	NA
MYLK3	3.36385	1.00884	0.827339	1.21938	0.2227	0.41752	none	B2A	N	N	up	NA
MYO5A	668.345	-0.332904	0.327186	-1.01747	0.308928	0.515033	none	B2A	N	N	up	NA
MYT1L	89.9636	-0.337189	1.37189	-0.245785	0.805849	0.895702	none	B2A	N	N	up	zf-C2HC
N4BP1	905.406	-0.163864	0.255824	-0.640532	0.521827	0.70414	none	B2A	N	N	up	NA
NEK7	722.733	-0.0145974	0.265933	-0.0548912	0.956225	0.9778	none	B2A	N	N	up	NA
NEXN	40.1917	1.0333	0.683169	1.51252	0.130403	0.294776	none	B2A	N	N	up	NA
NLRP7	3.90123	3.61628	1.43446	2.521	0.0117022	0.0535274	none	B2A	N	N	up	NA
NME7	132.534	0.609966	0.347257	1.75652	0.078999	0.209598	none	B2A	N	N	up	NA
NOTCH2	968.888	0.246965	0.564689	0.437347	0.661859	0.805289	none	B2A	N	N	up	NA
OPHN1	274.34	0.630484	0.365639	1.72433	0.084648	0.219859	none	B2A	N	N	up	NA
ORC6	241.761	-0.975525	0.351684	-2.77387	0.00553945	0.0301821	none	B2A	N	N	up	NA
OSBPL8	1523.75	-0.11314	0.266623	-0.424346	0.671313	0.810584	none	B2A	N	N	up	NA
PFN2	26.6316	-1.63526	1.25096	-1.3072	0.191144	0.378427	none	B2A	N	N	up	NA
PIKFYVE	1919.31	0.271746	0.206885	1.31351	0.189011	0.376036	none	B2A	N	N	up	NA
PKD1L1	3.70636	0.379521	0.935403	0.40573	0.684941	0.819041	none	B2A	N	N	up	NA
PKN2	1047.76	0.144172	0.320735	0.449505	0.653067	0.799802	none	B2A	N	N	up	NA
POLG2	258.103	0.631642	0.264627	2.38692	0.0169904	0.0702746	none	B2A	N	N	up	NA
POU2F1	659.734	-0.727874	0.297754	-2.44455	0.0145033	0.0627673	none	B2A	N	N	up	Pou
PPM1D	427.438	-0.0692559	0.317919	-0.217841	0.827553	0.908067	none	B2A	N	N	up	NA
PPM1H	127.125	1.99287	0.882589	2.25799	0.0239465	0.0901204	none	B2A	N	N	up	NA
PPM1L	104.873	1.46058	0.713726	2.04641	0.0407159	0.132073	none	B2A	N	N	up	NA
PRRG4	10.3419	1.06262	1.10802	0.959031	0.337543	0.543807	none	B2A	N	N	up	NA
PTEN	3824.72	0.232894	0.192408	1.21042	0.226119	0.422103	none	B2A	N	N	up	NA
PTPRC	6392.98	0.669948	0.341225	1.96336	0.0496041	0.152237	none	B2A	N	N	up	NA
PVR	212.038	0.501348	0.749478	0.668929	0.503541	0.689602	none	B2A	N	N	up	NA
RABGAP1L	689.5	0.713564	0.252711	2.82363	0.00474826	0.0267571	none	B2A	N	N	up	NA
RBMS3	8.30502	2.07667	0.947598	2.19151	0.028415	0.101757	none	B2A	N	N	up	NA
RBMXL1	510.984	-0.215228	0.336502	-0.639604	0.52243	0.704679	none	B2A	N	N	up	NA
RC3H1	886.575	0.314775	0.240655	1.30799	0.190875	0.378124	none	B2A	N	N	up	NA
RGS17	3.01147	0.0755132	0.968885	0.0779383	0.937877	0.968206	none	B2A	N	N	up	NA
RNF13	263.299	0.490005	0.261378	1.8747	0.0608341	0.174747	none	B2A	N	N	up	NA
RNLS	34.4328	0.69866	0.55235	1.26489	0.205912	0.397254	none	B2A	N	N	up	NA
RPAP2	208.286	0.144698	0.263164	0.549841	0.582428	0.748852	none	B2A	N	N	up	NA
RTCA	443.565	0.0236887	0.159374	0.148636	0.881841	0.93839	none	B2A	N	N	up	NA
SAMSN1	608.21	0.162229	0.711374	0.22805	0.819607	0.903641	none	B2A	N	N	up	NA
SASS6	163.637	-0.426806	0.215168	-1.9836	0.0473008	0.147366	none	B2A	N	N	up	NA
SBF2	102.265	0.533113	0.53887	0.989317	0.322508	0.527888	none	B2A	N	N	up	NA
SCYL3	379.153	0.881733	0.249647	3.53192	0.000412551	0.00395471	none	B2A	N	N	up	NA
SELL	7428.05	1.21365	0.484223	2.50638	0.0121973	0.0552979	none	B2A	N	N	up	NA
SELP	8.45563	0.681945	0.635898	1.07241	0.283535	0.487701	none	B2A	N	N	up	NA
SESN3	260.587	0.572604	0.73603	0.777963	0.436591	0.634995	none	B2A	N	N	up	NA
SGCD	4.33229	0.557141	1.00932	0.551997	0.580951	0.747996	none	B2A	N	N	up	NA
SGMS1	132.969	0.165983	0.395865	0.419291	0.675004	0.813294	none	B2A	N	N	up	NA
SGPP2	9.76408	0.443222	0.596557	0.742967	0.457502	0.651282	none	B2A	N	N	up	NA
SIAH1	162.614	-0.132488	0.315005	-0.420591	0.674054	0.812899	none	B2A	N	N	up	NA
SLC19A2	178.773	1.64894	0.530137	3.1104	0.00186832	0.0129129	none	B2A	N	N	up	NA
SLC1A2	2.74644	0.961453	0.91116	1.0552	0.291335	0.496649	none	B2A	N	N	up	NA
SLC25A24	343.929	0.466498	0.413447	1.12831	0.259188	0.461101	none	B2A	N	N	up	NA
SLC35D1	499.975	0.307041	0.300964	1.02019	0.307638	0.514081	none	B2A	N	N	up	NA
SLC44A3	2.62695	0.362248	1.0826	0.334608	0.737921	0.853223	none	B2A	N	N	up	NA
STAM	1670.18	-0.687565	0.539371	-1.27475	0.202397	0.392719	none	B2A	N	N	up	NA
STAM2	214.358	0.481444	0.190624	2.52562	0.0115494	0.0529159	none	B2A	N	N	up	NA
STARD13	13.0128	0.0318455	1.40276	0.022702	0.981888	0.990848	none	B2A	N	N	up	NA
STRC	18.9162	0.803545	0.522145	1.53893	0.123821	0.284174	none	B2A	N	N	up	NA
SUCO	1086.51	0.609942	0.383137	1.59197	0.111392	0.264247	none	B2A	N	N	up	NA
SYNE1	715.967	0.641093	0.353844	1.8118	0.0700175	0.193377	none	B2A	N	N	up	NA
TCN1	16.9808	-1.46647	1.35079	-1.08564	0.277638	0.481409	none	B2A	N	N	up	NA
TGFBR3	48.831	-0.00577694	0.763896	-0.00756246	0.993966	0.997068	none	B2A	N	N	up	NA
THBD	101.628	3.29663	1.2301	2.67996	0.00736308	0.0377375	none	B2A	N	N	up	NA
TIMD4	4.93737	0.423717	1.12595	0.376319	0.70668	0.833508	none	B2A	N	N	up	NA
TM2D1	128.486	0.724068	0.187113	3.86968	0.00010898	0.00134985	none	B2A	N	N	up	NA
TTC17	1032.48	0.545892	0.180278	3.02805	0.00246135	0.0159733	none	B2A	N	N	up	NA
UBE2E2	140.118	-0.343748	0.944389	-0.36399	0.715865	0.83937	none	B2A	N	N	up	NA
USP15	1513.15	0.268247	0.334898	0.800979	0.423144	0.624039	none	B2A	N	N	up	NA
VAV3	1133.36	0.249607	0.287565	0.868005	0.385392	0.590214	none	B2A	N	N	up	NA
VPS13A	1348.21	0.11516	0.223093	0.516196	0.605718	0.763891	none	B2A	N	N	up	NA
VPS35	1079.97	0.722436	0.192622	3.75054	0.000176457	0.00198306	none	B2A	N	N	up	NA
WWOX	238.925	-0.0100373	0.221566	-0.0453017	0.963867	0.982641	none	B2A	N	inconsistent	up	NA
WWTR1	5.92856	0.743444	1.2709	0.584976	0.558564	0.732823	none	B2A	N	N	up	NA
XCL1	21.3879	0.0809315	0.923965	0.0875915	0.930201	0.964279	none	B2A	N	N	up	NA
XCL2	15.2909	1.1764	0.803235	1.46458	0.143035	0.313936	none	B2A	N	N	up	NA
ZBTB37	78.0963	0.329477	0.414481	0.794915	0.426663	0.626822	none	B2A	N	N	up	ZBTB
ZNF644	778.139	0.116031	0.335783	0.345552	0.729679	0.84853	none	B2A	N	N	up	zf-C2H2
JAK1	2997.07	0.718777	0.156082	4.60512	4.12226e-06	9.26537e-05	none	B2A	N	reduced	inconsisitent	NA
LYST	946.352	-0.445159	0.580811	-0.766445	0.443412	0.640468	none	B2A	N	reduced	inconsisitent	NA
SLC40A1	404.087	-0.25804	0.667167	-0.38677	0.698927	0.828866	none	B2A	N	reduced	inconsisitent	NA
UBR3	485.012	0.312402	0.206414	1.51347	0.13016	0.29442	none	B2A	N	reduced	inconsisitent	NA
SIPA1L3	612.111	0.764405	0.260503	2.93434	0.00334259	0.0203276	none	B2A	decreased	enhanced	inconsisitent	NA
ARL5B	1001.92	1.05202	0.494409	2.12784	0.0333504	0.114166	none	B2A	decreased	N	inconsisitent	NA
BTG1	3890.95	-0.470695	0.296071	-1.58981	0.111878	0.264879	none	B2A	decreased	N	inconsisitent	NA
IFIH1	198.239	0.863126	0.422742	2.04173	0.0411783	0.132899	none	B2A	decreased	N	inconsisitent	NA
MNDA	137.363	2.01819	1.57844	1.2786	0.201038	0.391172	none	B2A	decreased	N	inconsisitent	NA
NSUN6	299.328	0.59359	0.250016	2.37421	0.0175865	0.0720076	none	B2A	decreased	N	inconsisitent	NA
RHOBTB1	354.375	0.433591	0.541211	0.80115	0.423045	0.624026	none	B2A	decreased	N	inconsisitent	NA
SPTA1	179.162	0.4759	0.901346	0.527988	0.597508	0.758225	none	B2A	decreased	N	inconsisitent	NA
TRIQK	195.597	0.00340722	0.374476	0.00909865	0.99274	0.996851	none	B2A	decreased	N	inconsisitent	NA
TSPAN2	370.893	-0.308474	0.354216	-0.870864	0.383828	0.589125	none	B2A	decreased	N	inconsisitent	NA
VPS13C	3134.24	0.0517721	0.399747	0.129512	0.896952	0.945958	none	B2A	decreased	N	inconsisitent	NA
ACPT	22.0097	0.544127	0.393573	1.38253	0.166809	0.346926	none	A2A	increased	enhanced	up	NA
AHSA1	777.477	0.031447	0.25236	0.124612	0.900831	0.948449	none	A2A	increased	enhanced	up	NA
ARFGAP3	1114.36	0.161384	0.324547	0.49726	0.619006	0.774977	none	A2A	increased	enhanced	up	NA
ARMC2	36.9108	0.263076	0.328984	0.799664	0.423906	0.624496	none	A2A	increased	enhanced	up	NA
B3GNT2	1976.57	0.449089	0.439222	1.02246	0.306562	0.512992	none	A2A	increased	enhanced	up	NA
B3GNT7	149.396	2.41892	0.934129	2.58949	0.00961188	0.0460857	none	A2A	increased	enhanced	up	NA
BCAM	46.9411	1.98081	1.19	1.66454	0.096004	0.238766	none	A2A	increased	enhanced	up	NA
BRSK1	179.768	-0.778222	0.524195	-1.4846	0.137649	0.305806	none	A2A	increased	enhanced	up	NA
C16orf91	199.085	-0.816788	0.32522	-2.51149	0.0120221	0.0546651	none	A2A	increased	enhanced	up	NA
C17orf89	352.75	-0.41072	0.299233	-1.37258	0.169884	0.350966	none	A2A	increased	enhanced	up	NA
C21orf33	807.01	0.053164	0.229083	0.232073	0.816482	0.901672	none	A2A	increased	enhanced	up	NA
C9orf69	488.36	0.0460435	0.343351	0.1341	0.893323	0.944645	none	A2A	increased	enhanced	up	NA
CCDC97	971.486	0.148477	0.187879	0.79028	0.429364	0.628985	none	A2A	increased	enhanced	up	NA
CPEB4	246.505	1.2055	0.648705	1.85831	0.0631244	0.179181	none	A2A	increased	enhanced	up	NA
CPXM1	4022.47	2.56754	0.856893	2.99633	0.00273248	0.0172512	none	A2A	increased	enhanced	up	NA
CSTF1	278.787	-0.340115	0.178552	-1.90485	0.0567999	0.167301	none	A2A	increased	enhanced	up	NA
DAND5	3.18687	-1.05636	1.37053	-0.770762	0.440848	0.638834	none	A2A	increased	enhanced	up	NA
DHX15	2353.84	-0.369735	0.145259	-2.54536	0.0109166	0.0506719	none	A2A	increased	enhanced	up	NA
DNAJB9	283.291	-0.187289	0.419817	-0.446121	0.65551	0.801427	none	A2A	increased	enhanced	up	NA
DYRK3	280.166	1.10805	0.547656	2.02326	0.0430459	0.137071	none	A2A	increased	enhanced	up	NA
EIF2D	941.241	0.0038728	0.167538	0.0231159	0.981558	0.990745	none	A2A	increased	enhanced	up	NA
EPHB3	16.5514	4.54566	1.46993	3.09242	0.00198529	0.0135252	none	A2A	increased	enhanced	up	NA
EPS8L1	25.8601	-0.554655	0.794312	-0.698284	0.484999	0.674813	none	A2A	increased	enhanced	up	NA
EXOC6	335.416	0.826857	0.240088	3.44397	0.000573242	0.00518481	none	A2A	increased	enhanced	up	NA
FAM209A	8.8653	0.400736	0.602245	0.665404	0.505792	0.691208	none	A2A	increased	enhanced	up	NA
FAM98C	200.17	-0.0848641	0.30305	-0.280033	0.779452	0.878751	none	A2A	increased	enhanced	up	NA
FGF18	11.1279	1.93434	0.729345	2.65216	0.00799793	0.0401145	none	A2A	increased	enhanced	up	NA
FXYD1	4.44201	2.4464	1.08986	2.24469	0.0247883	0.0922587	none	A2A	increased	enhanced	up	NA
HNRNPUL1	8381.66	-0.246304	0.151899	-1.6215	0.10491	0.253667	none	A2A	increased	enhanced	up	NA
IER2	8078.24	0.419673	0.375589	1.11737	0.263835	0.466467	none	A2A	increased	enhanced	up	NA
ISOC2	275.543	0.352475	0.273788	1.2874	0.197954	0.387733	none	A2A	increased	enhanced	up	NA
KCNK6	223.304	1.18805	0.626179	1.89729	0.0577891	0.169277	none	A2A	increased	enhanced	up	NA
LILRB2	144.77	2.50946	1.14393	2.19371	0.028256	0.101397	none	A2A	increased	enhanced	up	NA
LRFN3	89.0575	-0.686791	0.681479	-1.00779	0.313553	0.519616	none	A2A	increased	enhanced	up	NA
LRP5	871.681	0.244392	0.294931	0.828643	0.407306	0.609724	none	A2A	increased	enhanced	up	NA
MRPS26	390.35	-0.0413095	0.317433	-0.130136	0.896459	0.945958	none	A2A	increased	enhanced	up	NA
MTA1	2994.82	0.045024	0.246583	0.182591	0.855119	0.923807	none	A2A	increased	enhanced	up	zf-GATA
NAPSA	19.2153	0.938559	0.55384	1.69464	0.0901438	0.229133	none	A2A	increased	enhanced	up	NA
NOTCH1	8202.92	0.750996	0.351286	2.13785	0.0325291	0.112181	none	A2A	increased	enhanced	up	NA
ORAOV1	265.289	-0.127421	0.220582	-0.577659	0.563494	0.736056	none	A2A	increased	enhanced	up	NA
PADI3	25.9469	7.5365	2.96718	2.53995	0.0110868	0.0513065	none	A2A	increased	enhanced	up	NA
PIGR	4.63545	2.57295	1.51205	1.70163	0.0888243	0.226702	none	A2A	increased	enhanced	up	NA
PREX1	1967.76	1.64546	0.524389	3.13786	0.00170188	0.0120889	none	A2A	increased	enhanced	up	NA
PRKCSH	3742.66	0.0166224	0.158232	0.105051	0.916336	0.956102	none	A2A	increased	enhanced	up	NA
RBM28	396.733	0.374311	0.226644	1.65154	0.0986281	0.243157	none	A2A	increased	enhanced	up	NA
RNF141	458.159	0.179638	0.232245	0.773485	0.439235	0.63733	none	A2A	increased	enhanced	up	NA
RPL29	8554.18	-0.139486	0.214902	-0.649071	0.516293	0.699999	none	A2A	increased	enhanced	up	NA
SLC9A4	12.1173	0.593232	0.634305	0.935247	0.349661	0.556839	none	A2A	increased	enhanced	up	NA
SMAD6	209.067	-0.452035	1.10305	-0.409805	0.681949	0.817218	none	A2A	increased	enhanced	up	MH1
SMU1	816.512	0.0186594	0.20413	0.091409	0.927168	0.962397	none	A2A	increased	enhanced	up	NA
SNCA	100.011	0.520658	0.968712	0.537475	0.590939	0.754065	none	A2A	increased	enhanced	up	NA
SNX18	233.341	0.999287	0.318366	3.1388	0.00169643	0.0120565	none	A2A	increased	enhanced	up	NA
SPINT2	1658.19	0.732893	0.598706	1.22413	0.220903	0.415296	none	A2A	increased	enhanced	up	NA
SUDS3	566.345	0.076932	0.15859	0.485102	0.627604	0.781495	none	A2A	increased	enhanced	up	NA
SWSAP1	57.4659	0.440844	0.367305	1.20021	0.230057	0.427372	none	A2A	increased	enhanced	up	NA
TLR9	130.547	-0.895371	0.673393	-1.32964	0.183636	0.369115	none	A2A	increased	enhanced	up	NA
TOP2A	1639.06	-0.902052	0.497509	-1.81314	0.069811	0.192884	none	A2A	increased	enhanced	up	NA
TSPYL1	1766.82	-0.0539285	0.324888	-0.165991	0.868164	0.931712	none	A2A	increased	enhanced	up	NA
UBE2F	322.463	1.22301	0.491578	2.48792	0.0128492	0.057547	none	A2A	increased	enhanced	up	NA
USF2	3175.22	-0.0365869	0.151271	-0.241864	0.808886	0.898068	none	A2A	increased	enhanced	up	bHLH
VPS16	584.651	0.329015	0.216464	1.51995	0.128523	0.29172	none	A2A	increased	enhanced	up	NA
YWHAH	1976.09	0.763011	0.26864	2.84027	0.00450752	0.0257072	none	A2A	increased	enhanced	up	NA
ZBTB32	7.63656	1.63269	0.745755	2.18932	0.0285738	0.10214	none	A2A	increased	enhanced	up	ZBTB
ZNF334	2.4615	2.42679	1.73562	1.39823	0.162045	0.340781	none	A2A	increased	enhanced	up	zf-C2H2
ZNF469	187.871	1.08876	0.753148	1.44562	0.148285	0.321377	none	A2A	increased	enhanced	up	zf-C2H2
ZNF524	111.347	0.185723	0.335418	0.553705	0.579781	0.747098	none	A2A	increased	enhanced	up	zf-C2H2
AAGAB	535.551	-0.041327	0.157151	-0.262976	0.792569	0.887459	none	A2A	increased	N	up	NA
AAR2	515.541	-0.332508	0.152892	-2.17479	0.0296461	0.10504	none	A2A	increased	N	up	NA
ABHD14A	65.4453	-0.149788	0.381772	-0.392349	0.6948	0.825787	none	A2A	increased	N	up	NA
ABHD14B	753.474	-0.540725	0.339474	-1.59283	0.111198	0.263924	none	A2A	increased	N	up	NA
ACAD9	435.119	0.509938	0.237678	2.1455	0.0319128	0.110587	none	A2A	increased	N	up	NA
ACOX3	163.84	0.542604	0.287999	1.88405	0.0595586	0.172487	none	A2A	increased	N	up	NA
ACTG1	31547	-0.507226	0.465483	-1.08968	0.275856	0.479763	none	A2A	increased	N	up	NA
AGGF1	562.98	-0.234	0.173915	-1.34549	0.178468	0.362628	none	A2A	increased	N	up	NA
AGPAT3	634.647	0.426777	0.557591	0.765395	0.444036	0.641035	none	A2A	increased	N	up	NA
AIMP2	93.8292	0.173306	0.320087	0.541434	0.588208	0.752574	none	A2A	increased	N	up	NA
AKAP13	2839.57	0.644194	0.250061	2.57615	0.0099908	0.0474906	none	A2A	increased	N	up	NA
AKR7A2	526.377	-0.163524	0.303474	-0.538841	0.589996	0.753449	none	A2A	increased	N	up	NA
AKR7A3	13.9504	-0.381578	0.413691	-0.922374	0.356334	0.563622	none	A2A	increased	N	up	NA
AKT1	3425.89	-0.158176	0.158305	-0.999185	0.317705	0.523624	none	A2A	increased	N	up	NA
ALAS1	335.384	0.0794393	0.240751	0.329964	0.741427	0.855625	none	A2A	increased	N	up	NA
ALDH18A1	1260.06	0.353727	0.21442	1.64969	0.0990057	0.2437	none	A2A	increased	N	up	NA
ALKBH1	88.0826	-0.385184	0.272663	-1.41267	0.157752	0.335017	none	A2A	increased	N	up	NA
ALKBH6	230.434	0.236854	0.179856	1.31691	0.18787	0.374574	none	A2A	increased	N	up	NA
ANKRD61	13.842	-0.536577	0.58665	-0.914646	0.360378	0.567775	none	A2A	increased	N	up	NA
APH1B	159.445	0.809288	0.250222	3.23428	0.00121949	0.00922657	none	A2A	increased	N	up	NA
APOE	57.3988	-0.119752	0.625649	-0.191405	0.848208	0.920168	none	A2A	increased	N	up	NA
AQP8	2.84238	-0.338451	0.950754	-0.355981	0.721854	0.843604	none	A2A	increased	N	up	NA
ARFGEF2	1107.57	0.183783	0.20631	0.89081	0.373031	0.580023	none	A2A	increased	N	up	NA
ARHGAP17	555.988	0.760095	0.258336	2.94227	0.00325816	0.0199193	none	A2A	increased	N	up	NA
ARHGAP33	1778.08	-0.435255	0.230677	-1.88686	0.059179	0.171819	none	A2A	increased	N	up	NA
ARHGEF1	7586.94	0.0303631	0.193575	0.156855	0.875359	0.934933	none	A2A	increased	N	up	NA
ARHGEF16	3.75264	0.414021	0.7415	0.558355	0.576602	0.744686	none	A2A	increased	N	up	NA
ARL9	20.2378	-1.10203	1.31538	-0.837805	0.40214	0.605393	none	A2A	increased	N	up	NA
ARMC9	52.6802	0.246529	0.429549	0.573924	0.566019	0.737573	none	A2A	increased	N	up	NA
ARPC1A	423.536	-0.0132297	0.16104	-0.0821517	0.934526	0.966406	none	A2A	increased	N	up	NA
ARPC1B	2183.6	0.536853	0.278911	1.92482	0.0542517	0.162008	none	A2A	increased	N	up	NA
ASCL2	5.43539	0.949257	0.962862	0.98587	0.324197	0.52915	none	A2A	increased	N	up	bHLH
ASPDH	89.5857	-2.06777	0.864289	-2.39245	0.0167362	0.0694937	none	A2A	increased	N	up	NA
ATP1A3	410.985	-1.11373	0.468759	-2.37592	0.0175055	0.0718036	none	A2A	increased	N	up	NA
ATP5SL	608.448	-0.555627	0.171992	-3.23054	0.00123556	0.00932211	none	A2A	increased	N	up	NA
AURKA	96.7241	0.0383722	0.552945	0.0693962	0.944674	0.971196	none	A2A	increased	N	up	NA
B4GALT1	1309.76	-0.666085	0.339877	-1.95978	0.0500214	0.153076	none	A2A	increased	N	up	NA
B4GALT5	259.755	1.35612	0.452604	2.99626	0.00273313	0.0172512	none	A2A	increased	N	up	NA
B9D2	81.3652	-0.102858	0.290877	-0.353613	0.723629	0.844615	none	A2A	increased	N	up	NA
BAIAP3	43.7694	-0.241864	0.595131	-0.406404	0.684446	0.818698	none	A2A	increased	N	up	NA
BCKDHA	869.498	-0.0112664	0.193373	-0.0582625	0.95354	0.976354	none	A2A	increased	N	up	NA
BCKDK	438.346	0.886718	0.248794	3.56406	0.000365158	0.00359514	none	A2A	increased	N	up	NA
BCL3	959.762	0.799291	0.69092	1.15685	0.247334	0.447089	none	A2A	increased	N	up	NA
BIK	69.2604	-1.08559	0.487659	-2.22613	0.0260055	0.0954572	none	A2A	increased	N	up	NA
BLCAP	499.118	0.415945	0.15781	2.63573	0.00839558	0.0415511	none	A2A	increased	N	up	NA
BLOC1S3	148.375	-0.369984	0.139979	-2.64314	0.00821405	0.0409459	none	A2A	increased	N	up	NA
BOD1	232.032	0.0766094	0.276558	0.277011	0.781772	0.880321	none	A2A	increased	N	up	NA
BPI	147.144	-0.361406	1.35307	-0.267102	0.789391	0.885119	none	A2A	increased	N	up	NA
BRE	290.547	0.455147	0.280523	1.62249	0.104698	0.253412	none	A2A	increased	N	up	NA
BRF1	917.438	0.686224	0.20606	3.33022	0.000867777	0.0071497	none	A2A	increased	N	up	NA
BRICD5	66.1097	-0.662517	0.323991	-2.04486	0.0408682	0.132377	none	A2A	increased	N	up	NA
BTBD6	429.735	-0.753408	0.318645	-2.36441	0.0180587	0.0736359	none	A2A	increased	N	up	NA
C10orf105	26.8299	0.716679	0.547452	1.30912	0.190495	0.377968	none	A2A	increased	N	up	NA
C14orf178	4.6814	0.281943	0.742443	0.37975	0.704131	0.832314	none	A2A	increased	N	up	NA
C14orf2	550.203	-0.249025	0.156856	-1.5876	0.112377	0.265581	none	A2A	increased	N	up	NA
C14orf79	45.763	0.977564	0.521276	1.87533	0.0607472	0.174539	none	A2A	increased	N	up	NA
C15orf39	2405.15	1.15367	0.471923	2.4446	0.0145012	0.0627673	none	A2A	increased	N	up	NA
C16orf95	22.673	-0.836077	0.363446	-2.30041	0.0214247	0.0830822	none	A2A	increased	N	up	NA
C19orf48	1213.07	-0.550562	0.254019	-2.1674	0.0302042	0.106481	none	A2A	increased	N	up	NA
C19orf54	237.968	-0.413838	0.228627	-1.8101	0.0702803	0.193793	none	A2A	increased	N	up	NA
C19orf81	23.4238	-0.718838	1.30931	-0.549022	0.58299	0.749226	none	A2A	increased	N	up	NA
C1R	77.9115	-0.418491	0.403129	-1.03811	0.29922	0.505373	none	A2A	increased	N	up	NA
C1RL	178.249	0.917195	0.336114	2.72882	0.00635614	0.0335018	none	A2A	increased	N	up	NA
C1S	12.8324	-0.426389	0.541844	-0.786922	0.431328	0.630325	none	A2A	increased	N	up	NA
C22orf24	48.8939	0.752547	0.389305	1.93305	0.0532296	0.159747	none	A2A	increased	N	up	NA
C9orf163	4.41906	-1.52312	0.782598	-1.94623	0.051627	0.156294	none	A2A	increased	N	up	NA
C9orf72	370.756	1.00292	0.345375	2.90386	0.00368594	0.021971	none	A2A	increased	N	up	NA
CAAP1	292.179	0.04756	0.138878	0.342458	0.732006	0.849802	none	A2A	increased	N	up	NA
CACNA1A	76.1375	0.506013	0.634064	0.798047	0.424843	0.625278	none	A2A	increased	N	up	NA
CALR	6133.76	0.509116	0.227814	2.23479	0.0254311	0.093968	none	A2A	increased	N	up	NA
CAMSAP1	685.498	-0.53203	0.278114	-1.91299	0.0557492	0.165334	none	A2A	increased	N	up	NA
CAPN12	11.395	2.08179	0.77814	2.67535	0.0074652	0.0381484	none	A2A	increased	N	up	NA
CAPNS1	2485.08	0.251215	0.0912415	2.75329	0.00589992	0.031684	none	A2A	increased	N	up	NA
CAPZB	2403.84	-0.222289	0.264398	-0.840736	0.400496	0.604036	none	A2A	increased	N	up	NA
CARD11	1765.03	0.125756	0.272413	0.461636	0.644342	0.793827	none	A2A	increased	N	up	NA
CARD9	11.9922	1.12005	0.594226	1.88489	0.0594444	0.172336	none	A2A	increased	N	up	NA
CASS4	22.015	1.72827	0.604462	2.85919	0.00424728	0.0245596	none	A2A	increased	N	up	NA
CATSPERG	55.6673	0.892517	0.538325	1.65795	0.0973275	0.240888	none	A2A	increased	N	up	NA
CBWD2	231.137	0.456258	0.213887	2.13318	0.0329102	0.11306	none	A2A	increased	N	up	NA
CCDC106	147.098	0.0391381	0.33738	0.116006	0.907648	0.951759	none	A2A	increased	N	up	NA
CCDC114	35.5919	-0.255385	0.594126	-0.429851	0.667304	0.808498	none	A2A	increased	N	up	NA
CCDC137	417.041	-0.26335	0.17599	-1.4964	0.13455	0.300806	none	A2A	increased	N	up	NA
CCDC154	82.0643	1.39083	0.453212	3.06884	0.00214895	0.0143343	none	A2A	increased	N	up	NA
CCDC159	144.808	1.07082	0.356257	3.00574	0.00264934	0.0168764	none	A2A	increased	N	up	NA
CCDC58	77.1624	0.0490949	0.256949	0.191068	0.848472	0.920266	none	A2A	increased	N	up	NA
CCDC61	189.993	0.578538	0.32881	1.75949	0.0784941	0.208798	none	A2A	increased	N	up	NA
CCND1	40.9139	1.39135	0.910478	1.52815	0.126474	0.288729	none	A2A	increased	N	up	NA
CCNJ	451.424	0.31654	0.308457	1.02621	0.304794	0.511183	none	A2A	increased	N	up	NA
CCZ1	194.566	-0.0385078	0.380679	-0.101156	0.919427	0.957814	none	A2A	increased	N	up	NA
CD3EAP	15.6635	0.967267	0.587175	1.64732	0.0994918	0.24445	none	A2A	increased	N	up	NA
CD79A	612.488	0.240265	0.315622	0.761243	0.446512	0.642797	none	A2A	increased	N	up	NA
CD81	2478.73	0.115851	0.24141	0.479895	0.631302	0.784192	none	A2A	increased	N	up	NA
CD86	9.7562	2.63397	1.0666	2.46951	0.0135297	0.059618	none	A2A	increased	N	up	NA
CD9	67.8617	0.608676	1.03714	0.586879	0.557285	0.732188	none	A2A	increased	N	up	NA
CDC42	3345.1	0.0471898	0.250167	0.188633	0.85038	0.921193	none	A2A	increased	N	up	NA
CDC42SE2	1961.95	0.0359498	0.260446	0.138031	0.890216	0.942802	none	A2A	increased	N	up	NA
CDCA4	554.081	-0.76501	0.262057	-2.91925	0.00350873	0.0210966	none	A2A	increased	N	up	NA
CEACAM3	4.06036	-1.46314	1.53658	-0.952205	0.340993	0.547768	none	A2A	increased	N	up	NA
CENPW	172.002	-0.807465	0.307071	-2.62957	0.00854929	0.0421308	none	A2A	increased	N	up	NA
CEP170B	42.0133	2.12259	0.831425	2.55295	0.0106814	0.0498816	none	A2A	increased	N	up	NA
CEP57L1	109.967	0.671162	0.261593	2.56568	0.0102975	0.0485313	none	A2A	increased	N	up	NA
CHCHD7	294.965	-0.26749	0.43422	-0.616025	0.537878	0.717396	none	A2A	increased	N	up	NA
CHD9	1686.6	0.260752	0.187203	1.39288	0.163656	0.343018	none	A2A	increased	N	up	NA
CHKA	734.974	1.22316	0.430653	2.84024	0.00450802	0.0257072	none	A2A	increased	N	up	NA
CKM	3.47274	0.999959	0.96683	1.03427	0.301012	0.507054	none	A2A	increased	N	up	NA
CLASRP	2019.85	-0.218821	0.23457	-0.932858	0.350893	0.558223	none	A2A	increased	N	up	NA
CLCN7	2903.98	0.318648	0.312959	1.01818	0.308594	0.514884	none	A2A	increased	N	up	NA
CLDND2	31.9962	0.0743199	0.454271	0.163602	0.870044	0.932113	none	A2A	increased	N	up	NA
CLIC4	727.485	-0.271642	0.695564	-0.390536	0.69614	0.826768	none	A2A	increased	N	up	NA
CLIP3	671.456	-0.111519	0.707397	-0.157646	0.874735	0.934715	none	A2A	increased	N	up	NA
CLPTM1	953.289	0.403798	0.153796	2.62554	0.00865126	0.0425271	none	A2A	increased	N	up	NA
CLSTN1	2820.63	0.118414	0.239005	0.495446	0.620285	0.775806	none	A2A	increased	N	up	NA
CLTA	737.416	0.10363	0.236393	0.438382	0.661109	0.804943	none	A2A	increased	N	up	NA
COMMD4	566.29	-0.464243	0.220355	-2.1068	0.0351349	0.118395	none	A2A	increased	N	up	NA
COPS4	423.208	0.186303	0.184747	1.00842	0.313251	0.51938	none	A2A	increased	N	up	NA
COQ7	130.289	-0.0799063	0.172536	-0.463127	0.643273	0.7931	none	A2A	increased	N	up	NA
CORT	4.97411	-0.246755	0.748591	-0.329626	0.741683	0.855625	none	A2A	increased	N	up	NA
COTL1	1585.2	-0.011209	0.827859	-0.0135397	0.989197	0.99506	none	A2A	increased	N	up	NA
COX6B1	1061.26	-0.253958	0.190366	-1.33405	0.182187	0.367217	none	A2A	increased	N	up	NA
COX7A1	3.8901	0.0117036	0.740853	0.0157975	0.987396	0.993867	none	A2A	increased	N	up	NA
CRIP2	53.9036	-2.38348	0.788462	-3.02295	0.00250327	0.0162074	none	A2A	increased	N	up	NA
CSTA	43.2348	2.21482	1.32514	1.67138	0.0946461	0.236453	none	A2A	increased	N	up	NA
CTNNB1	1947.59	0.344354	0.19841	1.73557	0.0826402	0.216639	none	A2A	increased	inconsistent	up	NA
CTNNBIP1	710.866	0.283429	0.255577	1.10897	0.267441	0.470276	none	A2A	increased	N	up	NA
CTNNBL1	752.711	-0.0504257	0.196399	-0.256751	0.797371	0.890487	none	A2A	increased	N	up	NA
CTR9	1103.73	0.970174	0.208797	4.64649	3.37623e-06	7.85685e-05	none	A2A	increased	N	up	NA
CTU1	156.371	-0.207212	0.303191	-0.683435	0.494332	0.682632	none	A2A	increased	N	up	NA
CYB5R3	1350.85	0.194108	0.144262	1.34552	0.178458	0.362628	none	A2A	increased	N	up	NA
CYP2S1	16.1916	-2.84028	1.11342	-2.55096	0.0107428	0.0500667	none	A2A	increased	N	up	NA
CYTH2	2073.5	-0.192122	0.296308	-0.648386	0.516735	0.700209	none	A2A	increased	N	up	NA
CYTH3	121.113	0.433251	0.543779	0.796742	0.425601	0.62586	none	A2A	increased	N	up	NA
DAGLB	360.345	0.733511	0.260992	2.81047	0.00494693	0.02763	none	A2A	increased	N	up	NA
DDOST	2322.02	0.273752	0.245212	1.11639	0.264256	0.466864	none	A2A	increased	N	up	NA
DDX27	1155.05	0.280959	0.151623	1.85301	0.063881	0.180615	none	A2A	increased	N	up	NA
DEPDC5	403.038	0.235523	0.150498	1.56495	0.117594	0.274115	none	A2A	increased	N	up	NA
DFFA	323.561	-0.0269113	0.19005	-0.141601	0.887395	0.941329	none	A2A	increased	N	up	NA
DKFZP434A062	3.44552	1.23624	1.11096	1.11277	0.265807	0.468356	none	A2A	increased	N	up	NA
DLGAP4	608.753	0.566864	0.276791	2.04798	0.0405617	0.131709	none	A2A	increased	N	up	NA
DNAAF3	56.0757	3.15097	1.00083	3.14836	0.00164191	0.0118025	none	A2A	increased	N	up	NA
DNAJC8	1370.34	-0.215145	0.162953	-1.32029	0.186737	0.373124	none	A2A	increased	N	up	NA
DNASE1L2	37.1114	-0.0855011	0.370877	-0.230538	0.817674	0.902412	none	A2A	increased	N	up	NA
DNLZ	286.328	-0.744808	0.444894	-1.67412	0.0941064	0.23553	none	A2A	increased	N	up	NA
DNTT	3896.82	-0.584631	0.651069	-0.897954	0.36921	0.576156	none	A2A	increased	N	up	NA
DNTTIP1	261.608	-0.0661258	0.226229	-0.292296	0.77006	0.873649	none	A2A	increased	N	up	NA
DOCK10	680.7	0.503451	0.381963	1.31806	0.187484	0.374057	none	A2A	increased	N	up	NA
DRG1	652.599	-0.212057	0.123587	-1.71586	0.0861886	0.222315	none	A2A	increased	N	up	NA
DSCC1	163.437	-0.365442	0.268489	-1.36111	0.173479	0.355946	none	A2A	increased	N	up	NA
E4F1	915.268	-0.299177	0.259064	-1.15484	0.248157	0.448285	none	A2A	increased	N	up	zf-C2H2
ECH1	1453.17	0.292919	0.172965	1.69352	0.0903571	0.229512	none	A2A	increased	N	up	NA
ECI1	367.944	-0.104232	0.343316	-0.303605	0.761429	0.867811	none	A2A	increased	N	up	NA
ECSIT	529.576	-0.599022	0.210273	-2.84878	0.00438868	0.0252244	none	A2A	increased	N	up	NA
EFCAB12	14.3795	0.685163	0.683642	1.00223	0.316235	0.522322	none	A2A	increased	N	up	NA
EIF1B	764.998	0.0180148	0.202785	0.0888374	0.929211	0.963867	none	A2A	increased	N	up	NA
EIF2AK1	1782.04	-0.145562	0.153728	-0.946881	0.343699	0.550453	none	A2A	increased	N	up	NA
EIF3K	1805.55	-0.0721483	0.20842	-0.346168	0.729217	0.84841	none	A2A	increased	N	up	NA
EIF4ENIF1	382.935	0.519872	0.169629	3.06476	0.00217844	0.0144703	none	A2A	increased	N	up	NA
EIF4G2	17834.2	0.0951718	0.203741	0.467122	0.640413	0.791667	none	A2A	increased	N	up	NA
ELMO1	1103	1.05084	0.338864	3.10107	0.0019282	0.0132145	none	A2A	increased	N	up	NA
ELMO2	843.631	-0.248398	0.319468	-0.777536	0.436843	0.635254	none	A2A	increased	N	up	NA
ELOF1	350.759	-0.271093	0.155546	-1.74285	0.0813605	0.214177	none	A2A	increased	N	up	NA
EMC1	549.378	0.35791	0.254414	1.4068	0.159487	0.337432	none	A2A	increased	N	up	NA
EMC10	1320.99	-0.281297	0.197318	-1.4256	0.153984	0.329391	none	A2A	increased	N	up	NA
EME2	211.584	-0.0896988	0.348889	-0.257098	0.797103	0.890487	none	A2A	increased	N	up	NA
EMG1	206.413	0.1607	0.295246	0.544292	0.586241	0.751726	none	A2A	increased	N	up	NA
ENO1	13778.3	0.459188	0.271471	1.69148	0.0907445	0.230116	none	A2A	increased	N	up	NA
EP400	2153.16	-0.0819697	0.129415	-0.633384	0.526483	0.708328	none	A2A	increased	N	up	NA
EP400NL	153.967	0.151688	0.205742	0.737273	0.460956	0.653317	none	A2A	increased	N	up	NA
EPB41L1	5.62745	0.805995	0.80263	1.00419	0.315286	0.521265	none	A2A	increased	N	up	NA
EPDR1	246.904	0.815799	0.436063	1.87083	0.0613688	0.175704	none	A2A	increased	N	up	NA
EPN1	1184.68	0.393284	0.167181	2.35245	0.0186503	0.075293	none	A2A	increased	N	up	NA
EPOR	109.74	-0.384618	0.684268	-0.562086	0.574057	0.742301	none	A2A	increased	N	up	NA
ERCC2	408.239	0.197582	0.161429	1.22396	0.220969	0.415345	none	A2A	increased	N	up	NA
ERCC8	97.3012	0.420251	0.245278	1.71336	0.0866455	0.222982	none	A2A	increased	N	up	NA
ETFB	705.812	-0.553796	0.239779	-2.30961	0.0209095	0.0817631	none	A2A	increased	N	up	NA
ETV2	6.89323	-0.404867	0.612252	-0.661275	0.508436	0.693946	none	A2A	increased	N	up	ETS
EXOSC5	355.967	0.184475	0.331546	0.55641	0.577931	0.745705	none	A2A	increased	N	up	NA
EYA3	237.45	0.274239	0.191535	1.4318	0.152202	0.326843	none	A2A	increased	N	up	NA
F2R	730.445	1.47158	0.549778	2.67669	0.00743538	0.0380241	none	A2A	increased	N	up	NA
F2RL1	9.64123	0.990942	0.747834	1.32508	0.185143	0.370996	none	A2A	increased	N	up	NA
FAHD1	141.305	0.00963119	0.357079	0.0269721	0.978482	0.989361	none	A2A	increased	N	up	NA
FAM13B	1056.28	0.200145	0.316704	0.631962	0.527411	0.709046	none	A2A	increased	N	up	NA
FAM162A	143.313	0.672985	0.35336	1.90453	0.0568409	0.167386	none	A2A	increased	N	up	NA
FAM175A	225.07	0.291622	0.329066	0.886212	0.375503	0.581786	none	A2A	increased	N	up	NA
FAM210B	166.953	-0.147015	0.63322	-0.23217	0.816406	0.90166	none	A2A	increased	N	up	NA
FAM213B	435.993	-0.0167688	0.321657	-0.0521327	0.958423	0.979251	none	A2A	increased	N	up	NA
FAM220A	164.702	0.436017	0.223232	1.9532	0.0507955	0.154658	none	A2A	increased	N	up	NA
FARSA	1014.58	0.486479	0.236251	2.05916	0.0394792	0.129226	none	A2A	increased	N	up	NA
FBXO31	490.118	-0.634775	0.167913	-3.78038	0.000156586	0.00180525	none	A2A	increased	N	up	NA
FBXO38	481.611	0.0246731	0.249758	0.0987882	0.921306	0.958905	none	A2A	increased	N	up	NA
FBXW11	483.593	0.102626	0.287074	0.35749	0.720725	0.842858	none	A2A	increased	N	up	NA
FIZ1	338.671	-0.580961	0.174965	-3.32045	0.000898737	0.00735916	none	A2A	increased	N	up	zf-C2H2
FLT1	139.174	1.02158	0.805133	1.26884	0.204499	0.395576	none	A2A	increased	N	up	NA
FOXO3	625.168	0.379524	0.304744	1.24539	0.21299	0.405867	none	A2A	increased	inconsistent	up	Fork_head
FSCN2	13.325	-0.063602	0.689452	-0.0922501	0.926499	0.961951	none	A2A	increased	N	up	NA
FUS	7146.85	-0.0954191	0.192301	-0.496196	0.619756	0.775495	none	A2A	increased	N	up	NA
FXYD5	2003.05	0.952357	0.409766	2.32415	0.0201175	0.0793846	none	A2A	increased	N	up	NA
FXYD7	22.0616	0.999516	0.930863	1.07375	0.282934	0.486806	none	A2A	increased	N	up	NA
G3BP2	2114.3	0.0460452	0.254048	0.181246	0.856174	0.924601	none	A2A	increased	N	up	NA
GADD45GIP1	458.517	-0.103584	0.230028	-0.45031	0.652487	0.799656	none	A2A	increased	N	up	NA
GAPDHS	64.0777	0.514497	0.337066	1.5264	0.126911	0.289441	none	A2A	increased	N	up	NA
GCNT7	12.6148	0.386266	0.593397	0.650941	0.515085	0.699206	none	A2A	increased	N	up	NA
GFER	342.193	-0.23893	0.282698	-0.845178	0.398012	0.601807	none	A2A	increased	N	up	NA
GGN	14.8865	0.422349	0.592292	0.713076	0.475799	0.667306	none	A2A	increased	N	up	NA
GJD3	153.622	-0.396784	0.435673	-0.910738	0.362434	0.569867	none	A2A	increased	N	up	NA
GLIPR2	799.533	-0.329257	0.372273	-0.884449	0.376454	0.582137	none	A2A	increased	N	up	NA
GNA12	1454.04	0.469761	0.453625	1.03557	0.300403	0.506525	none	A2A	increased	N	up	NA
GNE	493.274	0.0448326	0.263559	0.170104	0.864928	0.929864	none	A2A	increased	N	up	NA
GNPTG	490.9	0.629706	0.286568	2.1974	0.0279917	0.100632	none	A2A	increased	N	up	NA
GOLGB1	1617.58	0.212131	0.180092	1.1779	0.238837	0.437545	none	A2A	increased	N	up	NA
GP6	11.6722	2.50067	0.815382	3.06687	0.00216316	0.0143964	none	A2A	increased	N	up	NA
GPR132	101.753	1.4749	0.624144	2.36308	0.0181237	0.0737961	none	A2A	increased	N	up	NA
GPR55	33.0181	0.715316	1.00989	0.70831	0.478753	0.669615	none	A2A	increased	N	up	NA
GPRIN3	71.6518	-1.09155	0.760618	-1.43509	0.151262	0.325633	none	A2A	increased	N	up	NA
GPSM1	1123.65	1.08549	0.428612	2.53258	0.0113226	0.0520975	none	A2A	increased	N	up	NA
GRWD1	573.88	0.0716827	0.24397	0.293818	0.768897	0.872831	none	A2A	increased	N	up	NA
GTF2E2	218.527	-0.0120712	0.203111	-0.0594315	0.952608	0.975854	none	A2A	increased	inconsistent	up	NA
HAGH	214.279	0.418033	0.278105	1.50315	0.132801	0.298489	none	A2A	increased	N	up	NA
HAUS5	927.222	-0.616263	0.229381	-2.68664	0.00721751	0.0371297	none	A2A	increased	N	up	NA
HCLS1	3126.66	-0.00612495	0.157839	-0.038805	0.969046	0.985008	none	A2A	increased	N	up	NA
HELQ	213.584	0.397947	0.198362	2.00616	0.044839	0.141477	none	A2A	increased	N	up	NA
HES6	113.968	-0.0310669	0.788191	-0.0394154	0.968559	0.984919	none	A2A	increased	N	up	bHLH
HINT1	1802.94	0.0528747	0.220291	0.240023	0.810313	0.898598	none	A2A	increased	N	up	NA
HN1L	532.304	0.155325	0.404611	0.383888	0.701061	0.830199	none	A2A	increased	N	up	NA
HNRNPA0	7651.6	-0.585785	0.22542	-2.59864	0.00935933	0.0452357	none	A2A	increased	N	up	NA
HNRNPA1L2	463.785	0.336031	0.316784	1.06076	0.2888	0.493724	none	A2A	increased	N	up	NA
HNRNPL	8006.78	-0.281486	0.130905	-2.15031	0.0315309	0.109882	none	A2A	increased	N	up	NA
HP1BP3	3976.69	-0.315439	0.246496	-1.27969	0.200653	0.390596	none	A2A	increased	N	up	NA
HPSE	11.1362	1.57397	0.761167	2.06783	0.0386559	0.127345	none	A2A	increased	N	up	NA
HSD3B7	21.0217	1.43604	0.562639	2.55233	0.0107004	0.0499198	none	A2A	increased	N	up	NA
HSPBP1	592.445	-0.137074	0.234524	-0.584478	0.558899	0.732942	none	A2A	increased	N	up	NA
HSPG2	94.9332	1.68404	0.937815	1.7957	0.0725418	0.197936	none	A2A	increased	N	up	NA
HTRA3	9.76195	2.06313	1.09404	1.88579	0.0593237	0.172131	none	A2A	increased	N	up	NA
IDH3B	1289.61	-0.195019	0.150366	-1.29696	0.194644	0.382998	none	A2A	increased	N	up	NA
IFFO2	635.803	-0.143408	0.499867	-0.286893	0.774194	0.87568	none	A2A	increased	N	up	NA
IFT122	485.735	-0.316969	0.192691	-1.64496	0.0999778	0.245208	none	A2A	increased	N	up	NA
IFT140	538.675	0.289977	0.392721	0.73838	0.460283	0.652919	none	A2A	increased	N	up	NA
IFT74	183.618	0.43537	0.202403	2.15101	0.0314757	0.109788	none	A2A	increased	N	up	NA
IGFALS	13.2265	-0.672728	0.524315	-1.28306	0.19947	0.389336	none	A2A	increased	N	up	NA
IGFLR1	226.814	0.424503	0.480475	0.883507	0.376962	0.582728	none	A2A	increased	N	up	NA
IGLON5	4.65356	-0.277231	1.05817	-0.261991	0.793328	0.887966	none	A2A	increased	N	up	NA
IL10	42.5171	1.89635	1.001	1.89447	0.0581633	0.169905	none	A2A	increased	N	up	NA
IL11	9.71364	0.83674	0.681525	1.22775	0.219543	0.413452	none	A2A	increased	N	up	NA
IL17C	2.67346	1.2529	0.980928	1.27726	0.201511	0.391657	none	A2A	increased	N	up	NA
IL1R1	26.7415	0.547828	0.840159	0.652052	0.514367	0.698919	none	A2A	increased	N	up	NA
IL1R2	6.62707	-0.116029	0.77814	-0.149111	0.881466	0.938354	none	A2A	increased	N	up	NA
IL1RN	11.2115	2.07276	1.23059	1.68436	0.0921128	0.23218	none	A2A	increased	N	up	NA
IL24	8.92349	-0.0883646	0.68416	-0.129158	0.897233	0.945958	none	A2A	increased	N	up	NA
IL36A	8.77233	-0.940152	0.752971	-1.24859	0.211815	0.404465	none	A2A	increased	N	up	NA
ILKAP	441.666	0.00551779	0.127576	0.043251	0.965501	0.983285	none	A2A	increased	N	up	NA
INF2	2365.37	0.00760261	0.354283	0.0214591	0.982879	0.991487	none	A2A	increased	N	up	NA
INPP5E	828.808	-0.196799	0.310946	-0.632903	0.526797	0.70849	none	A2A	increased	N	up	NA
IQCB1	494.965	0.0126028	0.168158	0.0749463	0.940257	0.96931	none	A2A	increased	N	up	NA
IRF2BP1	862.555	-0.501392	0.189763	-2.64221	0.00823675	0.0410294	none	A2A	increased	N	up	NA
ITGA6	1160.56	0.298184	0.473068	0.63032	0.528485	0.709691	none	A2A	increased	N	up	NA
ITPKC	168.063	0.515609	0.247633	2.08215	0.0373289	0.123865	none	A2A	increased	N	up	NA
JAG2	63.9425	0.744673	0.772119	0.964454	0.334818	0.540765	none	A2A	increased	N	up	NA
JOSD2	146.547	-0.732146	0.267834	-2.73358	0.00626502	0.0331172	none	A2A	increased	N	up	NA
KAT8	723.855	0.166115	0.138665	1.19796	0.230933	0.428405	none	A2A	increased	N	up	NA
KCNJ14	48.5599	0.119559	0.41067	0.29113	0.770952	0.874158	none	A2A	increased	N	up	NA
KDELR1	798.907	0.285367	0.212721	1.34151	0.179756	0.364016	none	A2A	increased	N	up	NA
KDELR2	286.716	0.342142	0.235094	1.45534	0.145574	0.317643	none	A2A	increased	N	up	NA
KDM1A	1900.71	-0.157658	0.224854	-0.701158	0.483204	0.673119	none	A2A	increased	N	up	NA
KIAA0513	153.449	1.71072	0.677292	2.52582	0.0115427	0.0529159	none	A2A	increased	N	up	NA
KIF17	5.25386	3.29703	1.10328	2.98839	0.00280447	0.017605	none	A2A	increased	N	up	NA
KIF1B	189.696	1.02296	0.471525	2.16946	0.0300475	0.106118	none	A2A	increased	N	up	NA
KLC3	25.583	0.0861622	0.335508	0.256811	0.797325	0.890487	none	A2A	increased	N	up	NA
KLF9	44.2389	0.256994	0.787903	0.326174	0.744292	0.857156	none	A2A	increased	N	up	zf-C2H2
KLHL3	213.4	-0.377026	0.406185	-0.928213	0.353297	0.560398	none	A2A	increased	N	up	NA
KLHL36	459.084	0.812027	0.324121	2.50532	0.012234	0.05541	none	A2A	increased	N	up	NA
KPNA5	185.677	0.468188	0.260772	1.79539	0.0725912	0.197995	none	A2A	increased	N	up	NA
LACTB	193.044	-0.116581	0.470793	-0.247628	0.804422	0.895099	none	A2A	increased	N	up	NA
LAIR1	2262.77	0.72301	0.289779	2.49504	0.0125943	0.0567255	none	A2A	increased	N	up	NA
LENG1	158.348	-0.157851	0.287058	-0.549894	0.582392	0.748852	none	A2A	increased	N	up	NA
LENG8	5462.93	0.173115	0.309083	0.560093	0.575416	0.74371	none	A2A	increased	N	up	NA
LENG9	15.3928	0.261849	0.703206	0.372364	0.709622	0.835195	none	A2A	increased	N	up	NA
LGALS4	14.9882	0.418238	0.448725	0.932057	0.351307	0.558344	none	A2A	increased	N	up	NA
LILRA5	8.21422	-1.18891	1.59373	-0.745987	0.455675	0.649695	none	A2A	increased	N	up	NA
LILRB3	60.8629	2.09354	0.729494	2.86985	0.00410666	0.0239218	none	A2A	increased	N	up	NA
LIN37	89.2541	0.136772	0.312433	0.437764	0.661557	0.805225	none	A2A	increased	N	up	NA
LIN54	344.748	-0.814378	0.234201	-3.47726	0.000506561	0.00468374	none	A2A	increased	N	up	NA
LMTK3	113.668	0.66432	0.783504	0.847884	0.396503	0.600395	none	A2A	increased	N	up	NA
LPCAT3	507.801	0.0802206	0.278495	0.28805	0.773308	0.875036	none	A2A	increased	N	up	NA
LRRC47	919.539	-0.24945	0.19384	-1.28689	0.198134	0.3878	none	A2A	increased	N	up	NA
LRRFIP1	3227.65	0.346309	0.241231	1.43559	0.151119	0.325464	none	A2A	increased	N	up	LRRFIP
LSR	61.0527	0.769051	0.423955	1.81399	0.0696791	0.192596	none	A2A	increased	N	up	NA
LUZP1	631.33	0.252315	0.390832	0.645585	0.518548	0.701507	none	A2A	increased	N	up	NA
LYRM7	386.422	0.246507	0.304426	0.809744	0.418087	0.619704	none	A2A	increased	N	up	NA
LZIC	244.163	-0.394671	0.295481	-1.33569	0.181651	0.366707	none	A2A	increased	N	up	NA
MAK	17.2096	0.485315	0.514931	0.942486	0.345944	0.552621	none	A2A	increased	N	up	NA
MAN2C1	2344.64	0.370524	0.293043	1.2644	0.206085	0.397422	none	A2A	increased	N	up	NA
MAP1LC3B	1379.81	-0.168334	0.361091	-0.466182	0.641085	0.792003	none	A2A	increased	N	up	NA
MAP4K1	1516.56	0.0570522	0.173116	0.329561	0.741731	0.855625	none	A2A	increased	N	up	NA
MAPK8IP3	3741.96	0.171896	0.296087	0.580558	0.561538	0.734817	none	A2A	increased	N	up	NA
MAPKAPK2	2903.56	0.517256	0.293913	1.75989	0.0784263	0.208719	none	A2A	increased	N	up	NA
MARK4	737.888	0.251734	0.220988	1.13913	0.254648	0.456254	none	A2A	increased	N	up	NA
MBD4	642.903	0.242453	0.147568	1.64299	0.100386	0.245903	none	A2A	increased	N	up	MBD
MCAT	221.367	-0.089602	0.238712	-0.375356	0.707396	0.83376	none	A2A	increased	N	up	NA
MCCC2	395.749	0.368083	0.158146	2.32749	0.0199394	0.0789724	none	A2A	increased	N	up	NA
MED27	277.736	-0.167117	0.125746	-1.32901	0.183846	0.369429	none	A2A	increased	N	up	NA
MEGF6	2671.28	1.63321	0.54129	3.01725	0.00255078	0.0164229	none	A2A	increased	N	up	NA
MFSD9	189.419	-0.331905	0.247095	-1.34323	0.179199	0.363441	none	A2A	increased	N	up	NA
MINOS1	185.423	-0.32002	0.269989	-1.18531	0.235895	0.433972	none	A2A	increased	N	up	NA
MLST8	582.442	-0.340149	0.291136	-1.16835	0.242665	0.442236	none	A2A	increased	N	up	NA
MORN1	76.7461	-0.39799	0.38226	-1.04115	0.297806	0.504102	none	A2A	increased	N	up	NA
MROH8	38.157	-0.197701	0.362763	-0.544987	0.585763	0.751322	none	A2A	increased	N	up	NA
MRPL33	196.997	0.499345	0.359373	1.38949	0.164684	0.344131	none	A2A	increased	N	up	NA
MRPS12	288.497	-0.592762	0.236494	-2.50645	0.012195	0.0552979	none	A2A	increased	N	up	NA
MRPS18C	71.1322	-0.0707703	0.272003	-0.260182	0.794723	0.889079	none	A2A	increased	N	up	NA
MRPS27	647.36	-0.215621	0.222072	-0.970953	0.331572	0.53724	none	A2A	increased	N	up	NA
MRPS34	804.003	-0.762025	0.325341	-2.34223	0.0191687	0.0766915	none	A2A	increased	N	up	NA
MRRF	282.265	-0.211617	0.253204	-0.835756	0.403292	0.606342	none	A2A	increased	N	up	NA
MRTO4	488.786	-0.0172218	0.268379	-0.0641696	0.948835	0.973701	none	A2A	increased	N	up	NA
MSRB1	148.741	0.627191	0.347267	1.80608	0.0709063	0.194936	none	A2A	increased	N	up	NA
MTPAP	506.157	-0.414829	0.233426	-1.77713	0.0755469	0.203564	none	A2A	increased	N	up	NA
MYOT	7.69072	1.15561	0.568969	2.03107	0.0422482	0.135418	none	A2A	increased	N	up	NA
MYPOP	141.31	-0.0203257	0.328726	-0.0618316	0.950697	0.974803	none	A2A	increased	N	up	NA
NACC1	984.494	-0.327323	0.168773	-1.93943	0.052449	0.158125	none	A2A	increased	N	up	NA
NACC2	65.2039	-0.566897	0.985996	-0.574948	0.565326	0.737035	none	A2A	increased	N	up	NA
NCEH1	51.6033	0.503258	0.450219	1.11781	0.263649	0.466467	none	A2A	increased	N	up	NA
NCL	11736	-0.295753	0.171369	-1.72582	0.0843801	0.21941	none	A2A	increased	N	up	NA
NCOA3	1018.06	0.36	0.218454	1.64795	0.0993634	0.244308	none	A2A	increased	N	up	NA
NCOA5	833.975	-0.439587	0.212132	-2.07223	0.0382438	0.126374	none	A2A	increased	N	up	NA
NDUFA8	264.13	0.414919	0.300646	1.38009	0.167558	0.347824	none	A2A	increased	N	up	NA
NDUFAF2	71.4526	0.785854	0.334644	2.34833	0.0188579	0.075821	none	A2A	increased	N	up	NA
NDUFB10	617.062	-0.624422	0.296856	-2.10345	0.0354264	0.11909	none	A2A	increased	N	up	NA
NEIL1	199.497	-0.232872	0.376405	-0.618673	0.536131	0.71589	none	A2A	increased	N	up	NA
NFATC2	835.18	0.946075	0.494944	1.91148	0.0559429	0.165695	none	A2A	increased	N	up	RHD
NFIX	599.53	0.983382	0.718049	1.36952	0.170837	0.352302	none	A2A	increased	N	up	CTF/NFI
NFKBIB	565.147	-0.200568	0.261226	-0.767795	0.442609	0.639576	none	A2A	increased	N	up	NA
NKG7	716.767	0.499285	0.614968	0.811888	0.416856	0.61866	none	A2A	increased	N	up	NA
NKPD1	47.1458	1.56248	0.610409	2.55972	0.0104756	0.0491661	none	A2A	increased	N	up	NA
NME3	373.079	0.293427	0.415258	0.706613	0.479807	0.670387	none	A2A	increased	N	up	NA
NMNAT1	61.5547	1.03234	0.476802	2.16514	0.0303767	0.106931	none	A2A	increased	N	up	NA
NMUR1	31.7084	2.66495	0.953912	2.79371	0.00521071	0.0287765	none	A2A	increased	N	up	NA
NNAT	52.1546	0.193898	0.499911	0.387866	0.698115	0.828233	none	A2A	increased	N	up	NA
NOA1	682.169	-0.409837	0.183949	-2.22799	0.0258813	0.0951628	none	A2A	increased	N	up	NA
NOC3L	127.317	0.353017	0.376733	0.937048	0.348734	0.555976	none	A2A	increased	N	up	NA
NOP56	2205.71	-0.171447	0.24719	-0.693584	0.487943	0.677056	none	A2A	increased	N	up	NA
NOXO1	49.5547	-0.884127	0.501513	-1.76292	0.0779141	0.207956	none	A2A	increased	N	up	NA
NOXRED1	8.26796	0.875328	0.515463	1.69814	0.0894815	0.227958	none	A2A	increased	N	up	NA
NPLOC4	2113.32	-0.106834	0.128728	-0.829921	0.406583	0.609069	none	A2A	increased	N	up	NA
NPM1	10353.3	-0.507783	0.244263	-2.07884	0.037632	0.124655	none	A2A	increased	N	up	NA
NPTX2	283.805	0.450831	1.20187	0.37511	0.707579	0.833854	none	A2A	increased	N	up	NA
NQO2	186.853	0.795875	0.362889	2.19316	0.0282956	0.101487	none	A2A	increased	N	up	NA
NR1H2	1568.31	0.0685265	0.228579	0.299794	0.764334	0.869437	none	A2A	increased	N	up	THR-like
NTHL1	155.153	-0.546283	0.384397	-1.42114	0.155276	0.331435	none	A2A	increased	N	up	NA
NTNG2	1473.35	0.676923	0.632284	1.0706	0.28435	0.488512	none	A2A	increased	N	up	NA
NUBP2	798.992	-0.509956	0.326261	-1.56303	0.118045	0.274657	none	A2A	increased	N	up	NA
NUDCD1	204.362	0.798239	0.356966	2.23618	0.0253401	0.0937321	none	A2A	increased	N	up	NA
NUDT14	59.8917	1.03765	0.670129	1.54843	0.121519	0.280474	none	A2A	increased	N	up	NA
NUMBL	153.024	-0.0902151	0.314632	-0.286732	0.774317	0.875748	none	A2A	increased	N	up	NA
NXPE3	743.073	-0.463659	0.285262	-1.62538	0.104081	0.252362	none	A2A	increased	N	up	NA
OBFC1	450.749	0.597769	0.306285	1.95168	0.0509765	0.155064	none	A2A	increased	N	up	NA
OCM	3.29538	1.95817	1.44522	1.35492	0.175441	0.358853	none	A2A	increased	N	up	NA
OPALIN	21.7668	-1.22638	0.771294	-1.59002	0.111829	0.26483	none	A2A	increased	N	up	NA
OSBPL9	903.603	0.83361	0.175705	4.74436	2.09163e-06	5.33442e-05	none	A2A	increased	N	up	NA
OXLD1	312.645	-0.143928	0.2255	-0.638262	0.523303	0.705444	none	A2A	increased	N	up	NA
PACS2	1641.37	0.534447	0.189742	2.8167	0.00485201	0.0272087	none	A2A	increased	N	up	NA
PACSIN2	793.419	-0.000401719	0.322917	-0.00124403	0.999007	0.999565	none	A2A	increased	N	up	NA
PADI4	82.9587	-0.0852811	0.990908	-0.0860636	0.931416	0.964558	none	A2A	increased	N	up	NA
PAICS	1762.15	-0.200032	0.247625	-0.807802	0.419204	0.620815	none	A2A	increased	N	up	NA
PAK1IP1	204.444	0.50792	0.152521	3.33017	0.000867915	0.0071497	none	A2A	increased	N	up	NA
PANK4	373.106	-0.500012	0.311593	-1.6047	0.10856	0.259714	none	A2A	increased	N	up	NA
PARK7	1450.79	-0.129912	0.233466	-0.55645	0.577903	0.745705	none	A2A	increased	N	up	NA
PAX8	36.6503	0.30425	0.88092	0.345378	0.72981	0.84853	none	A2A	increased	N	up	PAX
PCED1A	1071.89	0.881013	0.191601	4.59817	4.2621e-06	9.48713e-05	none	A2A	increased	N	up	NA
PDE6G	139.116	0.0671289	0.61098	0.109871	0.912512	0.953773	none	A2A	increased	N	up	NA
PEBP1	1952.93	0.488812	0.306003	1.59741	0.110175	0.26217	none	A2A	increased	N	up	NA
PER2	571.709	1.43892	0.514141	2.79869	0.00513102	0.0284387	none	A2A	increased	N	up	NA
PER3	83.4846	0.87313	0.73419	1.18924	0.234344	0.432258	none	A2A	increased	N	up	NA
PEX10	167.405	0.274283	0.277355	0.988921	0.322702	0.527996	none	A2A	increased	N	up	NA
PEX14	256.357	0.160761	0.268437	0.598878	0.549254	0.725788	none	A2A	increased	N	up	NA
PGD	2367.46	0.403522	0.218576	1.84614	0.0648718	0.182632	none	A2A	increased	N	up	NA
PGLYRP1	45.2925	-1.69694	0.981937	-1.72815	0.083961	0.218567	none	A2A	increased	N	up	NA
PGP	624.432	-0.756399	0.267652	-2.82606	0.00471245	0.0265987	none	A2A	increased	N	up	NA
PHB2	2401.88	-0.497674	0.358471	-1.38833	0.165038	0.34461	none	A2A	increased	N	up	NA
PIGT	1023.8	0.354189	0.195615	1.81064	0.070196	0.193676	none	A2A	increased	N	up	NA
PIK3CD	2210.68	1.13414	0.407988	2.77984	0.00543863	0.0297382	none	A2A	increased	N	up	NA
PINK1	89.6403	0.44102	0.320563	1.37577	0.168894	0.349756	none	A2A	increased	N	up	NA
PKD1	4597.42	-0.1114	0.257001	-0.433463	0.664678	0.807084	none	A2A	increased	N	up	NA
PLAA	536.967	0.0869551	0.285112	0.304986	0.760377	0.867156	none	A2A	increased	N	up	NA
PLAG1	19.4162	-2.81804	1.06345	-2.64989	0.00805171	0.0403256	none	A2A	increased	N	up	zf-C2H2
PLCH2	338.116	-1.23157	0.562405	-2.18983	0.0285367	0.102034	none	A2A	increased	N	up	NA
PLXND1	5749.72	1.91316	0.726999	2.63159	0.00849872	0.0419264	none	A2A	increased	N	up	NA
PMPCA	788.617	0.124146	0.240087	0.517089	0.605094	0.763837	none	A2A	increased	N	up	NA
PMS2	193.454	-0.28432	0.268131	-1.06038	0.288973	0.493816	none	A2A	increased	N	up	NA
PNPLA8	456.59	0.514626	0.392584	1.31087	0.189902	0.377327	none	A2A	increased	N	up	NA
POC1A	234.239	-0.864474	0.350029	-2.46972	0.0135219	0.0596025	none	A2A	increased	N	up	NA
PODXL2	173.034	-0.0314023	0.438266	-0.0716514	0.942879	0.970182	none	A2A	increased	N	up	NA
POLQ	315.671	-0.879069	0.372836	-2.35779	0.018384	0.0746277	none	A2A	increased	N	up	NA
POLR2B	1479.95	0.0110422	0.158077	0.069853	0.944311	0.971076	none	A2A	increased	N	up	NA
POLR2I	232.416	-0.570369	0.276922	-2.05967	0.0394299	0.129095	none	A2A	increased	N	up	NA
POMP	753.747	-0.00180461	0.176487	-0.0102252	0.991842	0.99631	none	A2A	increased	N	up	NA
POMT2	239.7	0.0917367	0.307165	0.298656	0.765202	0.869818	none	A2A	increased	N	up	NA
PPAT	256.529	0.0387572	0.280098	0.13837	0.889948	0.942631	none	A2A	increased	N	up	NA
PPCDC	166.775	0.883004	0.277279	3.18454	0.00144986	0.0106774	none	A2A	increased	N	up	NA
PPM1M	403.418	-0.798273	0.426542	-1.8715	0.0612759	0.175548	none	A2A	increased	N	up	NA
PPP1R12C	1829.85	-0.269323	0.239379	-1.12509	0.26055	0.462929	none	A2A	increased	N	up	NA
PPP1R13B	44.8371	-0.100712	0.871951	-0.115502	0.908047	0.951759	none	A2A	increased	N	up	NA
PPP1R13L	95.9423	0.0531608	0.475377	0.111829	0.910959	0.953009	none	A2A	increased	N	up	NA
PPP1R37	688.232	-0.374832	0.240306	-1.55981	0.118804	0.275865	none	A2A	increased	N	up	NA
PPP1R8	639.032	-0.449659	0.143822	-3.12649	0.00176904	0.0124318	none	A2A	increased	N	up	NA
PPP5C	612.811	0.00793079	0.250098	0.0317107	0.974703	0.988138	none	A2A	increased	N	up	NA
PPP6R3	1836.15	-0.158545	0.178934	-0.886053	0.375589	0.581786	none	A2A	increased	N	up	NA
PRDM16	140.613	2.68617	1.03474	2.596	0.00943168	0.0454423	none	A2A	increased	N	up	zf-C2H2
PRKX	1113.78	0.841523	0.249523	3.37252	0.000744832	0.00634369	none	A2A	increased	N	up	NA
PRR14L	703.202	0.385689	0.278188	1.38643	0.165615	0.345189	none	A2A	increased	N	up	NA
PRRT4	141.224	0.318409	0.568819	0.559772	0.575635	0.743784	none	A2A	increased	N	up	NA
PRSS36	8.88418	1.53391	0.775702	1.97745	0.0479904	0.148938	none	A2A	increased	N	up	NA
PRSS53	145.721	0.0667425	0.30269	0.220498	0.825483	0.907047	none	A2A	increased	N	up	NA
PSD4	3315.85	-0.142197	0.212589	-0.668884	0.50357	0.689602	none	A2A	increased	N	up	NA
PSENEN	230.756	0.218853	0.189028	1.15778	0.246952	0.446575	none	A2A	increased	N	up	NA
PSMD1	979.439	0.022514	0.140655	0.160065	0.87283	0.933905	none	A2A	increased	N	up	NA
PSMD8	1295.46	-0.324085	0.140787	-2.30195	0.0213379	0.0830141	none	A2A	increased	N	up	NA
PTAFR	47.9812	1.76499	1.05326	1.67573	0.0937901	0.235049	none	A2A	increased	N	up	NA
PTCD2	58.0315	0.30082	0.360442	0.834588	0.40395	0.606859	none	A2A	increased	N	up	NA
PTPN6	3037.89	0.433831	0.375447	1.15551	0.247883	0.447849	none	A2A	increased	N	up	NA
PTPRA	1514.17	0.113165	0.166162	0.681051	0.495839	0.68403	none	A2A	increased	N	up	NA
PUS1	498.849	-0.103504	0.2865	-0.36127	0.717897	0.840824	none	A2A	increased	N	up	NA
PWP2	633.565	0.247301	0.284213	0.870124	0.384232	0.589353	none	A2A	increased	N	up	NA
QSOX2	1558.54	1.10386	0.396207	2.78608	0.00533496	0.0292872	none	A2A	increased	N	up	NA
RAB26	3.99364	-0.766752	0.684131	-1.12077	0.262387	0.464745	none	A2A	increased	N	up	NA
RAB31	66.8062	0.904929	1.14574	0.789821	0.429632	0.629215	none	A2A	increased	N	up	NA
RAB3D	287.572	1.16515	0.488802	2.38368	0.0171403	0.07081	none	A2A	increased	N	up	NA
RAB7A	2208.6	0.325761	0.171273	1.90199	0.0571719	0.168075	none	A2A	increased	N	up	NA
RAB8B	1343.36	0.348795	0.469682	0.74262	0.457712	0.65139	none	A2A	increased	N	up	NA
RABAC1	851.57	-0.32074	0.230235	-1.3931	0.163591	0.342987	none	A2A	increased	N	up	NA
RAC1	2325.86	-0.26254	0.202522	-1.29635	0.194854	0.383302	none	A2A	increased	N	up	NA
RAD23A	1529.95	-0.216196	0.183603	-1.17752	0.238989	0.437605	none	A2A	increased	N	up	NA
RALGAPB	908.519	-0.154567	0.125212	-1.23444	0.217037	0.410411	none	A2A	increased	N	up	NA
RAN	3304.94	-0.291086	0.137598	-2.11548	0.034389	0.116538	none	A2A	increased	N	up	NA
RAPGEF1	3040.94	-0.389469	0.215714	-1.80549	0.0709976	0.195109	none	A2A	increased	N	up	NA
RBKS	20.0812	1.14063	0.691875	1.6486	0.0992289	0.244064	none	A2A	increased	N	up	NA
RBM18	421.892	0.0535771	0.336172	0.159374	0.873374	0.934234	none	A2A	increased	N	up	NA
RBM42	1115.31	-0.139423	0.135436	-1.02944	0.303275	0.509617	none	A2A	increased	N	up	NA
RBM44	41.9356	0.420679	0.49632	0.847597	0.396663	0.600424	none	A2A	increased	N	up	NA
RBP5	62.4979	0.266636	0.668427	0.3989	0.689967	0.822545	none	A2A	increased	N	up	NA
RCHY1	409.511	-0.114447	0.265674	-0.430778	0.66663	0.808176	none	A2A	increased	N	up	NA
RDH13	84.2884	0.61773	0.323013	1.9124	0.0558248	0.165487	none	A2A	increased	N	up	NA
RELB	488.671	0.305012	0.591994	0.515229	0.606393	0.763891	none	A2A	increased	N	up	RHD
RER1	846.357	0.293312	0.264639	1.10835	0.267711	0.47045	none	A2A	increased	N	up	NA
RERE	1728.51	1.02049	0.318448	3.20459	0.00135255	0.010041	none	A2A	increased	N	up	zf-GATA
RHD	27.3369	-0.445509	0.506911	-0.878869	0.379472	0.58556	none	A2A	increased	N	up	NA
RINL	188.999	0.0339121	0.406018	0.0835237	0.933435	0.965712	none	A2A	increased	N	up	NA
RIPK1	556.47	0.388481	0.191712	2.02638	0.042726	0.136427	none	A2A	increased	N	up	NA
RNF114	1113.23	0.131455	0.109732	1.19796	0.230931	0.428405	none	A2A	increased	N	up	NA
RNPS1	2751.44	-0.274312	0.239926	-1.14332	0.252906	0.454251	none	A2A	increased	N	up	NA
RPA2	458.23	0.242906	0.37529	0.647249	0.517471	0.700902	none	A2A	increased	N	up	NA
RPL14	7953.92	-0.0844867	0.197362	-0.42808	0.668593	0.809304	none	A2A	increased	N	up	NA
RPL18	9667.77	-0.118959	0.22095	-0.538396	0.590304	0.753511	none	A2A	increased	N	up	NA
RPL28	11189.4	-0.370724	0.242374	-1.52955	0.126128	0.288224	none	A2A	increased	N	up	NA
RPN1	1690.01	0.239907	0.239896	1.00005	0.317288	0.523194	none	A2A	increased	N	up	NA
RPN2	2315.72	0.533592	0.172907	3.08601	0.0020286	0.0137189	none	A2A	increased	N	up	NA
RPRD1B	331.25	-0.503887	0.270735	-1.86118	0.0627189	0.178277	none	A2A	increased	N	up	NA
RPS19	8402.43	0.230185	0.258267	0.891269	0.372785	0.579771	none	A2A	increased	N	up	NA
RPS2	25229.6	-0.315632	0.265907	-1.187	0.235228	0.433136	none	A2A	increased	N	up	NA
RPS20	7726.27	-0.143669	0.215281	-0.667356	0.504544	0.690321	none	A2A	increased	N	up	NA
RPS27L	333.58	0.88589	0.284071	3.11855	0.00181741	0.0126751	none	A2A	increased	N	up	NA
RPS6KB1	602.227	0.147539	0.222939	0.66179	0.508106	0.693615	none	A2A	increased	N	up	NA
RPS9	11809.3	-0.306479	0.226281	-1.35442	0.175604	0.359025	none	A2A	increased	N	up	NA
RRAGC	334.434	0.958893	0.215115	4.45758	8.28917e-06	0.000160703	none	A2A	increased	N	up	NA
RRP1	464.084	0.0903801	0.272799	0.331307	0.740413	0.855103	none	A2A	increased	N	up	NA
RSPH4A	18.0212	0.192565	0.526242	0.365925	0.714421	0.838331	none	A2A	increased	N	up	NA
RTFDC1	1199.58	0.150202	0.126496	1.1874	0.235068	0.432911	none	A2A	increased	N	up	NA
RWDD1	566.228	-0.162561	0.164958	-0.985469	0.324394	0.529347	none	A2A	increased	N	up	NA
RXRA	830.972	1.75116	0.692297	2.52949	0.011423	0.0524583	none	A2A	increased	N	up	RXR-like
SARS2	390.208	-0.324769	0.259713	-1.25049	0.21112	0.403695	none	A2A	increased	N	up	NA
SDCCAG3	598.083	0.37796	0.268819	1.406	0.159723	0.337747	none	A2A	increased	N	up	NA
SEC16A	2063.81	0.00509247	0.188798	0.026973	0.978481	0.989361	none	A2A	increased	N	up	NA
SEC31A	1924.68	0.287326	0.141845	2.02563	0.0428028	0.136549	none	A2A	increased	N	up	NA
SESN2	156.211	0.59382	0.435386	1.36389	0.172601	0.354511	none	A2A	increased	N	up	NA
SETD1A	1947.65	-0.208955	0.19157	-1.09075	0.275383	0.479302	none	A2A	increased	N	up	NA
SETX	1857.89	0.488803	0.186074	2.62693	0.0086158	0.0423679	none	A2A	increased	N	up	NA
SF3A3	1365.35	0.349734	0.147088	2.37772	0.0174198	0.0715373	none	A2A	increased	N	up	NA
SFI1	1210.46	-0.85129	0.240171	-3.54452	0.000393332	0.00382351	none	A2A	increased	N	up	NA
SFSWAP	1218.23	-0.110459	0.134438	-0.82164	0.411282	0.613351	none	A2A	increased	N	up	NA
SH3PXD2B	55.7269	0.43261	0.80169	0.539623	0.589457	0.753195	none	A2A	increased	N	up	NA
SH3TC1	1543.47	-0.240271	0.718748	-0.334291	0.73816	0.853356	none	A2A	increased	N	up	NA
SHANK1	568.432	-0.604701	0.875406	-0.690766	0.489712	0.678422	none	A2A	increased	N	up	NA
SHISA7	5.04704	-1.67427	0.913762	-1.83228	0.0669097	0.186809	none	A2A	increased	N	up	NA
SIGLEC7	4.1667	2.72418	1.37715	1.97812	0.0479147	0.14877	none	A2A	increased	N	up	NA
SIRT2	597.794	0.433692	0.173046	2.50622	0.0122031	0.0553059	none	A2A	increased	N	up	NA
SLC20A1	1090.25	-0.213733	0.249752	-0.855782	0.392118	0.595501	none	A2A	increased	N	up	NA
SLC29A3	109.974	0.358305	0.471675	0.759644	0.447467	0.643569	none	A2A	increased	N	up	NA
SLC35C2	773.175	0.114066	0.186215	0.612549	0.540174	0.718794	none	A2A	increased	N	up	NA
SLC38A10	2084.35	0.849745	0.223817	3.79661	0.000146687	0.00171755	none	A2A	increased	N	up	NA
SLC46A3	294.217	1.22024	0.496162	2.45937	0.0139183	0.0609801	none	A2A	increased	N	up	NA
SLC4A1AP	319.414	0.151673	0.164426	0.922438	0.3563	0.563622	none	A2A	increased	N	up	NA
SLC9A3R2	16.3086	2.8094	1.05697	2.65799	0.00786086	0.0396427	none	A2A	increased	N	up	NA
SLC9A8	481.926	-0.554917	0.249382	-2.22517	0.0260697	0.0954759	none	A2A	increased	N	up	NA
SMAD3	617.07	1.25788	0.776989	1.61891	0.105466	0.254649	none	A2A	increased	N	up	MH1
SMAD5	322.933	-0.105926	0.688823	-0.153779	0.877784	0.936596	none	A2A	increased	N	up	MH1
SMIM1	2.7261	1.44733	1.16175	1.24582	0.212831	0.40562	none	A2A	increased	N	up	NA
SMURF1	858.881	0.320309	0.316812	1.01104	0.311998	0.518235	none	A2A	increased	N	up	NA
SNAI1	59.6943	-0.203715	0.590257	-0.34513	0.729997	0.848603	none	A2A	increased	N	up	zf-C2H2
SNAPC4	665.714	-0.0980725	0.284506	-0.344712	0.730311	0.848755	none	A2A	increased	N	up	MYB
SND1	3246.66	-0.364285	0.163687	-2.22549	0.0260482	0.0954572	none	A2A	increased	N	up	NA
SNRPA	1445.84	-0.847195	0.165339	-5.12397	2.99166e-07	1.00863e-05	none	A2A	increased	N	up	NA
SNRPB	2654.67	-0.484256	0.202014	-2.39714	0.0165235	0.06898	none	A2A	increased	N	up	NA
SNW1	1087.03	-0.0260565	0.180447	-0.1444	0.885185	0.940356	none	A2A	increased	N	up	NA
SNX21	43.1335	0.279729	0.496087	0.563872	0.572841	0.74156	none	A2A	increased	N	up	NA
SPATA2	385.326	-0.46667	0.370317	-1.26019	0.207601	0.398898	none	A2A	increased	N	up	NA
SPHK2	340.438	-0.323226	0.169982	-1.90153	0.0572327	0.168163	none	A2A	increased	N	up	NA
SPIB	6.18	1.66083	0.931358	1.78323	0.0745485	0.20155	none	A2A	increased	N	up	ETS
SPINK2	822.702	2.23624	0.892698	2.50503	0.0122441	0.0554363	none	A2A	increased	N	up	NA
SPINK4	3.46325	0.453137	0.902921	0.501857	0.615768	0.772181	none	A2A	increased	N	up	NA
SPRED3	14.594	0.707277	0.758682	0.932245	0.35121	0.558344	none	A2A	increased	N	up	NA
SPSB3	1667.65	-0.274411	0.230021	-1.19298	0.232877	0.430471	none	A2A	increased	N	up	NA
SRP72	2325.48	0.110621	0.140362	0.788111	0.430632	0.629971	none	A2A	increased	N	up	NA
SSC5D	25.9834	-0.462636	0.639505	-0.723429	0.469416	0.661779	none	A2A	increased	N	up	NA
STAU1	1379.7	-0.313228	0.181532	-1.72547	0.0844427	0.219532	none	A2A	increased	N	up	NA
STK10	2310.38	0.753607	0.290226	2.59663	0.0094144	0.0454066	none	A2A	increased	N	up	NA
STK35	718.813	-0.44938	0.259113	-1.7343	0.082865	0.217022	none	A2A	increased	N	up	NA
STX10	840.037	-0.220247	0.196592	-1.12032	0.262576	0.464975	none	A2A	increased	N	up	NA
STX1B	24.7299	-1.20588	0.821624	-1.46768	0.142192	0.312433	none	A2A	increased	N	up	NA
STX2	225.489	-0.968719	0.360026	-2.69069	0.00713047	0.0367641	none	A2A	increased	N	up	NA
STX4	630.39	0.758314	0.262635	2.88733	0.00388521	0.0229412	none	A2A	increased	N	up	NA
STXBP5	629.134	0.855221	0.354505	2.41244	0.0158462	0.0671083	none	A2A	increased	N	up	NA
SUGT1	357.926	0.503424	0.145809	3.45261	0.000555182	0.00505886	none	A2A	increased	N	up	NA
SUPT7L	869.252	0.206363	0.161002	1.28175	0.199932	0.389632	none	A2A	increased	N	up	NA
SYCP2L	10.2461	-0.8641	0.863797	-1.00035	0.317141	0.523178	none	A2A	increased	N	up	NA
SYF2	987.856	-0.689223	0.20044	-3.43855	0.000584847	0.0052564	none	A2A	increased	N	up	NA
SYMPK	1887.02	-0.149895	0.173943	-0.861751	0.388825	0.592422	none	A2A	increased	N	up	NA
SYNE4	6.59266	-0.144241	0.578711	-0.249245	0.803171	0.894422	none	A2A	increased	N	up	NA
SYS1	292.837	0.331572	0.231153	1.43443	0.151451	0.325939	none	A2A	increased	N	up	NA
SYT3	8.35326	-4.55993	1.89759	-2.403	0.016261	0.0682587	none	A2A	increased	N	up	NA
TAF2	615.206	0.00965173	0.170962	0.0564554	0.954979	0.977112	none	A2A	increased	N	up	NA
TAOK3	1408.02	0.866509	0.212527	4.07718	4.55857e-05	0.000647617	none	A2A	increased	N	up	NA
TARS	1183.41	0.44019	0.152593	2.88473	0.00391755	0.0230435	none	A2A	increased	N	up	NA
TBC1D7	160.089	0.0536868	0.201264	0.266749	0.789663	0.885209	none	A2A	increased	N	up	NA
TBCB	929.065	-0.208432	0.145342	-1.43408	0.15155	0.326051	none	A2A	increased	N	up	NA
TBL3	644.486	-0.135279	0.280792	-0.481775	0.629966	0.783517	none	A2A	increased	N	up	NA
TCIRG1	2110.18	-0.66383	0.486314	-1.36502	0.172245	0.354097	none	A2A	increased	N	up	NA
TCTN3	251.119	0.917801	0.19852	4.6232	3.77859e-06	8.60486e-05	none	A2A	increased	N	up	NA
TELO2	1267.52	-0.445678	0.383823	-1.16115	0.245579	0.445198	none	A2A	increased	N	up	NA
TEX22	40.8344	1.79743	0.606621	2.96301	0.00304645	0.0188248	none	A2A	increased	N	up	NA
TGFBI	5.78133	-1.0523	1.26574	-0.831372	0.405764	0.608272	none	A2A	increased	N	up	NA
TGS1	502.213	-0.310272	0.21574	-1.43818	0.150383	0.32445	none	A2A	increased	N	up	NA
THAP5	237.331	-0.126752	0.279039	-0.454244	0.649653	0.797238	none	A2A	increased	N	up	THAP
THAP6	61.6766	0.46903	0.336938	1.39204	0.163912	0.343191	none	A2A	increased	N	up	THAP
THAP8	64.3366	0.71694	0.46905	1.52849	0.12639	0.288584	none	A2A	increased	N	up	THAP
TLDC1	58.0783	1.02393	0.650671	1.57366	0.115567	0.270539	none	A2A	increased	N	up	NA
TMC4	15.8324	0.50014	0.431269	1.15969	0.246174	0.445969	none	A2A	increased	N	up	NA
TMCC1	284.973	0.126842	0.204242	0.621035	0.534577	0.71447	none	A2A	increased	N	up	NA
TMCO4	225.607	0.196443	0.492817	0.398612	0.690179	0.82267	none	A2A	increased	N	up	NA
TMED8	98.1354	0.0217226	0.311805	0.0696673	0.944459	0.971133	none	A2A	increased	N	up	NA
TMEM121	10.1737	-1.99331	1.02536	-1.94401	0.0518937	0.156991	none	A2A	increased	N	up	NA
TMEM143	191.31	-0.44097	0.362634	-1.21602	0.223978	0.419122	none	A2A	increased	N	up	NA
TMEM147	384.325	0.511151	0.211929	2.41189	0.0158699	0.0671675	none	A2A	increased	N	up	NA
TMEM14B	574.725	-0.35319	0.164359	-2.14889	0.0316434	0.11011	none	A2A	increased	N	up	NA
TMEM14C	456.519	0.0887615	0.21221	0.418272	0.675748	0.813452	none	A2A	increased	N	up	NA
TMEM182	39.666	0.786229	0.408069	1.9267	0.0540165	0.161442	none	A2A	increased	N	up	NA
TMEM190	4.60903	-1.09004	0.778226	-1.40068	0.161311	0.339908	none	A2A	increased	N	up	NA
TMEM204	37.3972	-0.28383	0.987393	-0.287454	0.773765	0.875481	none	A2A	increased	N	up	NA
TMEM205	321.216	0.442208	0.247524	1.78652	0.0740143	0.200608	none	A2A	increased	N	up	NA
TMEM68	97.063	0.057876	0.311229	0.185959	0.852477	0.921887	none	A2A	increased	N	up	NA
TMEM86B	400.195	0.480185	0.290227	1.65451	0.0980232	0.242045	none	A2A	increased	N	up	NA
TNFRSF14	1125.44	0.212139	0.262907	0.8069	0.419724	0.621246	none	A2A	increased	N	up	NA
TNFRSF9	4.97728	0.197886	1.14217	0.173255	0.862451	0.928767	none	A2A	increased	N	up	NA
TNNC2	4.27784	-1.23875	0.764052	-1.62129	0.104955	0.25368	none	A2A	increased	N	up	NA
TNNT1	3.02988	-0.217106	0.959812	-0.226196	0.821049	0.904404	none	A2A	increased	N	up	NA
TOMM40	1308.23	-0.501659	0.289893	-1.7305	0.0835411	0.217885	none	A2A	increased	N	up	NA
TP53RK	234.142	0.129136	0.341447	0.378202	0.705281	0.832829	none	A2A	increased	N	up	NA
TP53TG5	6.42743	0.0608265	0.518527	0.117306	0.906617	0.951246	none	A2A	increased	N	up	NA
TP73	53.6716	-0.510754	1.06169	-0.481077	0.630462	0.783641	none	A2A	increased	N	up	P53
TPCN2	309.935	0.162575	0.311591	0.521757	0.601839	0.761199	none	A2A	increased	N	up	NA
TPRG1L	327.598	0.670038	0.33208	2.0177	0.0436225	0.138365	none	A2A	increased	N	up	NA
TRAF3IP1	143.888	0.0105691	0.233352	0.0452927	0.963874	0.982641	none	A2A	increased	N	up	NA
TRAF7	1251.54	-0.441868	0.26353	-1.67672	0.0935967	0.234826	none	A2A	increased	N	up	NA
TRAPPC6A	480.866	0.544299	0.194249	2.80206	0.00507775	0.0282093	none	A2A	increased	N	up	NA
TRIM72	3.40759	3.32215	1.07317	3.09564	0.0019639	0.0134098	none	A2A	increased	N	up	NA
TRMT1	1264.46	0.454053	0.250268	1.81427	0.0696363	0.192555	none	A2A	increased	N	up	NA
TRMT44	230.63	0.612648	0.17552	3.49048	0.00048216	0.00451147	none	A2A	increased	N	up	NA
TRRAP	2608	-0.356097	0.133762	-2.66217	0.00776387	0.0393114	none	A2A	increased	N	up	NA
TSC2	1899.37	-0.0776568	0.229482	-0.3384	0.735061	0.851808	none	A2A	increased	N	up	NA
TSEN34	404.52	0.815962	0.30224	2.69972	0.00693977	0.0359283	none	A2A	increased	N	up	NA
TSPO	704.287	0.595362	0.356819	1.66853	0.0952108	0.237455	none	A2A	increased	N	up	NA
TSPYL4	1188.2	-0.343517	0.340504	-1.00885	0.313048	0.519167	none	A2A	increased	N	up	NA
TSR3	587.497	-0.453646	0.269946	-1.6805	0.0928593	0.23355	none	A2A	increased	N	up	NA
TSSC4	729.761	-0.00633218	0.273402	-0.0231607	0.981522	0.990745	none	A2A	increased	N	up	NA
TTI1	382.774	0.0233394	0.176586	0.13217	0.89485	0.945512	none	A2A	increased	N	up	NA
TTLL1	99.9594	0.175415	0.295072	0.594482	0.55219	0.727985	none	A2A	increased	N	up	NA
TTLL11	65.5833	0.712351	0.434752	1.63852	0.101313	0.247623	none	A2A	increased	inconsistent	up	NA
TTLL12	1020.89	0.575948	0.320426	1.79745	0.0722648	0.197531	none	A2A	increased	N	up	NA
TTYH1	48.3834	-1.12868	0.713799	-1.58123	0.113826	0.267562	none	A2A	increased	N	up	NA
TUBD1	46.3763	0.497214	0.224156	2.21816	0.0265439	0.0968374	none	A2A	increased	N	up	NA
TWF2	1020.87	-0.459595	0.214265	-2.14498	0.0319543	0.110647	none	A2A	increased	N	up	NA
U2AF1L4	379.697	-0.566494	0.259189	-2.18564	0.0288417	0.102832	none	A2A	increased	N	up	NA
U2AF2	4870.56	-0.128615	0.168486	-0.763357	0.445251	0.641783	none	A2A	increased	N	up	NA
UBAC1	485.711	-0.0481881	0.221347	-0.217704	0.82766	0.908067	none	A2A	increased	N	up	NA
UBE2C	340.165	-0.920236	0.548338	-1.67823	0.0933029	0.23445	none	A2A	increased	N	up	NA
UBE2S	1621.12	-0.537308	0.283542	-1.89499	0.0580942	0.169775	none	A2A	increased	N	up	NA
UBE4B	889.258	0.48699	0.229689	2.12021	0.0339884	0.115663	none	A2A	increased	N	up	NA
UBTD2	188.675	0.073533	0.373388	0.196935	0.843879	0.918137	none	A2A	increased	N	up	NA
ULK1	2571.44	-0.315961	0.285861	-1.10529	0.269032	0.471817	none	A2A	increased	N	up	NA
UNKL	459.86	-0.10557	0.283532	-0.372338	0.709641	0.835195	none	A2A	increased	N	up	NA
USO1	627.54	0.619805	0.183745	3.37318	0.000743047	0.006336	none	A2A	increased	N	up	NA
USP10	1128.29	0.335846	0.140114	2.39695	0.0165323	0.06898	none	A2A	increased	N	up	NA
USP42	536.647	-0.560381	0.299693	-1.86985	0.0615049	0.175948	none	A2A	increased	N	up	NA
USP48	1062.15	0.156932	0.24214	0.648102	0.516919	0.700324	none	A2A	increased	N	up	NA
UTS2	70.4478	1.55614	0.748885	2.07795	0.0377142	0.124868	none	A2A	increased	N	up	NA
VAMP3	663.071	0.164943	0.206187	0.799967	0.42373	0.624437	none	A2A	increased	N	up	NA
VAPA	2204.15	-0.0571971	0.333817	-0.171342	0.863954	0.929413	none	A2A	increased	N	up	NA
VIPAS39	252.82	0.423771	0.254731	1.6636	0.0961919	0.239031	none	A2A	increased	N	up	NA
VKORC1	369.48	0.482885	0.282139	1.71151	0.0869868	0.223415	none	A2A	increased	N	up	NA
VSIG10	36.6961	-0.162282	0.948067	-0.171171	0.864089	0.929445	none	A2A	increased	N	up	NA
WDR5	1034.03	-0.357081	0.277982	-1.28454	0.198951	0.388653	none	A2A	increased	N	up	NA
WNT8A	4.13842	3.47459	1.4332	2.42437	0.0153351	0.0654454	none	A2A	increased	N	up	NA
WRAP73	342.945	0.285944	0.297152	0.962281	0.335909	0.541931	none	A2A	increased	N	up	NA
WRNIP1	1316.95	0.439404	0.21493	2.0444	0.0409136	0.132385	none	A2A	increased	N	up	NA
WSB2	306.764	-0.903258	0.371364	-2.43227	0.0150045	0.064429	none	A2A	increased	N	up	NA
XKR8	150.583	-0.16065	0.306163	-0.524721	0.599777	0.75978	none	A2A	increased	N	up	NA
YIF1B	602.531	0.0923769	0.241248	0.382912	0.701785	0.830759	none	A2A	increased	N	up	NA
YTHDF3	1253.91	0.394449	0.268663	1.46819	0.142052	0.312227	none	A2A	increased	N	up	NA
ZBED3	281.549	-0.0308478	0.366067	-0.0842681	0.932843	0.965291	none	A2A	increased	N	up	zf-BED
ZBTB42	120.561	0.182547	0.39793	0.458741	0.64642	0.794915	none	A2A	increased	N	up	ZBTB
ZC3H18	1269.25	-0.176709	0.14064	-1.25646	0.208948	0.400873	none	A2A	increased	N	up	NA
ZDHHC7	823.214	0.147272	0.264969	0.555809	0.578341	0.745956	none	A2A	increased	N	up	NA
ZFPM1	622.782	0.0868307	0.443018	0.195998	0.844612	0.91828	none	A2A	increased	inconsistent	up	zf-C2H2
ZKSCAN2	316.519	-0.763191	0.317564	-2.40327	0.0162492	0.0682508	none	A2A	increased	N	up	zf-C2H2
ZMYND8	770.637	0.784652	0.302643	2.59267	0.00952351	0.0457572	none	A2A	increased	N	up	NA
ZNF343	89.5188	0.0506572	0.327009	0.154911	0.876892	0.935861	none	A2A	increased	N	up	zf-C2H2
ZNF579	287.797	-0.236779	0.229713	-1.03076	0.302652	0.508949	none	A2A	increased	N	up	zf-C2H2
ZNF580	521.505	-0.261078	0.227969	-1.14524	0.252111	0.453413	none	A2A	increased	N	up	zf-C2H2
ZNF581	362.35	-0.487882	0.210679	-2.31575	0.0205718	0.0806254	none	A2A	increased	N	up	zf-C2H2
ZNF598	1710.86	0.0504566	0.352925	0.142967	0.886316	0.940744	none	A2A	increased	N	up	NA
ZNF619	43.413	1.37117	0.581784	2.35685	0.0184309	0.0747566	none	A2A	increased	N	up	zf-C2H2
ZNF620	32.8921	0.924204	0.462946	1.99635	0.0458955	0.144041	none	A2A	increased	N	up	zf-C2H2
ZNF621	388.089	0.74387	0.359672	2.06819	0.0386225	0.127296	none	A2A	increased	N	up	zf-C2H2
ZNF628	684.996	-0.541465	0.276083	-1.96124	0.0498509	0.152758	none	A2A	increased	N	up	zf-C2H2
ZNF646	615.912	0.0387958	0.158287	0.245097	0.806381	0.896029	none	A2A	increased	N	up	zf-C2H2
ZNF653	148.162	-0.507219	0.221891	-2.28589	0.0222607	0.085635	none	A2A	increased	N	up	zf-C2H2
ZNF668	631.837	0.415902	0.44604	0.932432	0.351113	0.558344	none	A2A	increased	N	up	zf-C2H2
ZNF784	272.695	-0.292381	0.279589	-1.04575	0.295674	0.501793	none	A2A	increased	N	up	zf-C2H2
ZNF865	881.928	-0.173676	0.164773	-1.05403	0.291868	0.497226	none	A2A	increased	N	up	zf-C2H2
ZNFX1	727.761	0.167922	0.282592	0.59422	0.552365	0.728101	none	A2A	increased	N	up	Others
ZSWIM6	98.2135	0.619927	0.782799	0.791936	0.428398	0.628025	none	A2A	increased	N	up	NA
ZUFSP	209.349	0.113055	0.341995	0.330576	0.740964	0.855458	none	A2A	increased	N	up	NA
ABTB1	1143.97	0.362919	0.196513	1.84679	0.0647774	0.18252	none	A2A	increased	reduced	inconsisitent	NA
AKIRIN1	1343.21	0.395276	0.293379	1.34732	0.177877	0.362023	none	A2A	increased	reduced	inconsisitent	NA
ATPIF1	706.173	-0.283311	0.202088	-1.40192	0.160939	0.33954	none	A2A	increased	reduced	inconsisitent	NA
CLEC11A	1457.04	-0.782795	0.97205	-0.805303	0.420645	0.621825	none	A2A	increased	reduced	inconsisitent	NA
DBNDD2	4.3963	0.111742	0.861547	0.129699	0.896804	0.945958	none	A2A	increased	reduced	inconsisitent	NA
DBP	179.326	-0.698213	0.352788	-1.97913	0.0478015	0.148519	none	A2A	increased	reduced	inconsisitent	TF_bZIP
DPF1	74.4904	0.697435	0.902986	0.772364	0.439899	0.637688	none	A2A	increased	reduced	inconsisitent	NA
DUSP7	213.525	0.38213	0.359716	1.06231	0.288095	0.492876	none	A2A	increased	reduced	inconsisitent	NA
EMP3	1315	0.351873	0.33961	1.03611	0.300152	0.506284	none	A2A	increased	reduced	inconsisitent	NA
ENY2	794.261	-0.00528315	0.195814	-0.0269804	0.978475	0.989361	none	A2A	increased	reduced	inconsisitent	NA
FOXP1	1203.87	0.904514	0.236158	3.83012	0.000128082	0.00153954	none	A2A	increased	reduced	inconsisitent	Fork_head
GSTZ1	112.209	-0.463907	0.363227	-1.27718	0.201538	0.391657	none	A2A	increased	reduced	inconsisitent	NA
LCMT1	306.067	0.092224	0.194619	0.47387	0.635592	0.787328	none	A2A	increased	reduced	inconsisitent	NA
MAGEF1	315.343	-0.180836	0.334426	-0.540735	0.58869	0.752981	none	A2A	increased	reduced	inconsisitent	NA
MANBAL	92.3271	-0.0193947	0.19731	-0.0982957	0.921698	0.958981	none	A2A	increased	reduced	inconsisitent	NA
PPP6R1	6901.67	0.648591	0.141749	4.57563	4.748e-06	0.000103847	none	A2A	increased	reduced	inconsisitent	NA
REST	1323.24	-0.278466	0.305169	-0.912497	0.361507	0.568953	none	A2A	increased	reduced	inconsisitent	zf-C2H2
RFC5	436.815	-0.920083	0.187702	-4.90183	9.49461e-07	2.76303e-05	none	A2A	increased	reduced	inconsisitent	NA
SDHAF1	142.997	-0.273424	0.207574	-1.31724	0.187758	0.37446	none	A2A	increased	reduced	inconsisitent	NA
SLIRP	151.358	-0.153988	0.230708	-0.667459	0.504479	0.6903	none	A2A	increased	reduced	inconsisitent	NA
SRC	373.531	-1.56203	0.61794	-2.5278	0.0114781	0.0526764	none	A2A	increased	reduced	inconsisitent	NA
SYT5	22.4258	-0.976357	0.759251	-1.28595	0.198461	0.388079	none	A2A	increased	reduced	inconsisitent	NA
THAP9	74.6311	0.10295	0.247671	0.41567	0.677651	0.814608	none	A2A	increased	reduced	inconsisitent	THAP
VPS8	553.666	0.584814	0.206579	2.83095	0.00464105	0.0263247	none	A2A	increased	reduced	inconsisitent	NA
VSIG10L	22.4187	0.202366	0.494919	0.408888	0.682621	0.817596	none	A2A	increased	reduced	inconsisitent	NA
ABCA1	631.154	1.39101	0.704283	1.97508	0.0482593	0.149437	none	A2A	N	enhanced	up	NA
ABHD16B	118.111	0.386002	0.356166	1.08377	0.278466	0.482119	none	A2A	N	enhanced	up	NA
ABL1	1915.19	0.155823	0.289142	0.538914	0.589946	0.753449	none	A2A	N	enhanced	up	NA
ACOX2	2.81371	4.01286	1.66046	2.41671	0.0156614	0.06655	none	A2A	N	enhanced	up	NA
ACSBG1	18.4582	-1.27435	0.748202	-1.70321	0.0885286	0.226264	none	A2A	N	enhanced	up	NA
ACSF2	337.755	0.55962	0.37642	1.48669	0.137097	0.305069	none	A2A	N	enhanced	up	NA
ADAP1	164.61	0.869058	0.669785	1.29752	0.194453	0.382786	none	A2A	N	enhanced	up	NA
ADCK5	183.333	-0.238197	0.235668	-1.01073	0.312144	0.518291	none	A2A	N	enhanced	up	NA
ADORA2A	9.23488	1.17556	0.641176	1.83344	0.0667366	0.186439	none	A2A	N	enhanced	up	NA
ADPRHL1	14.4934	0.750147	0.667362	1.12405	0.260992	0.463337	none	A2A	N	enhanced	up	NA
ADRM1	1088.31	-0.120716	0.224893	-0.536772	0.591425	0.754106	none	A2A	N	enhanced	up	NA
AGO2	441.392	-0.646404	0.297399	-2.17352	0.0297409	0.105277	none	A2A	N	enhanced	up	NA
AGRN	520.144	0.200676	0.5973	0.335972	0.736892	0.852559	none	A2A	N	enhanced	up	NA
AHCY	1532.98	-0.590413	0.326775	-1.80678	0.0707959	0.194681	none	A2A	N	enhanced	up	NA
AIM1	715.385	-0.806075	0.564659	-1.42754	0.153423	0.328445	none	A2A	N	enhanced	up	NA
AIMP1	700.58	-0.273123	0.167033	-1.63514	0.102019	0.248845	none	A2A	N	enhanced	up	NA
AJAP1	700.405	-3.09406	1.24589	-2.48341	0.0130131	0.0579884	none	A2A	N	enhanced	up	NA
AK1	164.809	-0.076721	0.461009	-0.16642	0.867827	0.931653	none	A2A	N	enhanced	up	NA
AKAP8L	1867.42	0.0360605	0.169576	0.212652	0.831599	0.910428	none	A2A	N	enhanced	up	NA
ALDH16A1	1202.62	0.145421	0.250088	0.581477	0.560919	0.73431	none	A2A	N	enhanced	up	NA
ALKBH3	211.275	-0.289685	0.161466	-1.7941	0.0727977	0.198321	none	A2A	N	enhanced	up	NA
ALOX5	240.005	1.37204	1.04076	1.31831	0.187402	0.374057	none	A2A	N	enhanced	up	NA
ALOX5AP	403.724	0.714408	0.729511	0.979297	0.327433	0.532922	none	A2A	N	enhanced	up	NA
ANKDD1A	59.8422	0.451064	0.541041	0.833695	0.404453	0.607164	none	A2A	N	enhanced	up	NA
ANKRD63	4.12372	3.62043	1.50241	2.40975	0.0159634	0.0674394	none	A2A	N	enhanced	up	NA
AP2A1	1175.58	0.537875	0.146895	3.66163	0.000250611	0.00264644	none	A2A	N	enhanced	up	NA
AP2A2	1402.5	1.10264	0.404519	2.72581	0.00641442	0.0336735	none	A2A	N	enhanced	up	NA
AP3M2	197.713	0.773996	0.256252	3.02045	0.00252397	0.0163108	none	A2A	N	enhanced	up	NA
AP3S1	457.532	0.329896	0.283739	1.16268	0.244961	0.444253	none	A2A	N	enhanced	up	NA
ARGLU1	3847.33	0.53477	0.280724	1.90497	0.0567845	0.167292	none	A2A	N	enhanced	up	NA
ARHGAP4	9558.76	0.144927	0.225013	0.644082	0.519522	0.702205	none	A2A	N	enhanced	up	NA
ARL4D	47.9099	-1.81246	0.699127	-2.59246	0.00952925	0.0457689	none	A2A	N	enhanced	up	NA
ARMC5	1396.4	1.08	0.341911	3.15873	0.00158458	0.0114799	none	A2A	N	enhanced	up	NA
ARMC7	150.439	-0.0704106	0.333172	-0.211334	0.832627	0.910758	none	A2A	N	enhanced	up	NA
ARSK	39.3873	-0.0821667	0.415002	-0.197991	0.843052	0.917743	none	A2A	N	enhanced	up	NA
ASCL4	2.62041	0.757138	1.08013	0.700968	0.483323	0.673146	none	A2A	N	enhanced	up	bHLH
ASTL	14.0418	-1.53257	0.627753	-2.44136	0.0146319	0.0630674	none	A2A	N	enhanced	up	NA
ATG4D	795.232	-0.39903	0.236708	-1.68575	0.0918434	0.231806	none	A2A	N	enhanced	up	NA
ATG9B	36.1099	-1.56428	0.570529	-2.74181	0.00611021	0.0324727	none	A2A	N	enhanced	up	NA
ATP6V0A2	922.397	0.769774	0.25059	3.07185	0.00212736	0.0142298	none	A2A	N	enhanced	up	NA
ATP6V0E1	509.788	0.838821	0.342584	2.44851	0.0143447	0.0622955	none	A2A	N	enhanced	up	NA
ATP6V0E2	260.572	0.326696	0.564199	0.579043	0.56256	0.735622	none	A2A	N	enhanced	up	NA
ATXN1	157.224	-0.334881	0.642753	-0.52101	0.60236	0.761664	none	A2A	N	enhanced	up	NA
AUTS2	445.58	0.618891	0.626185	0.988351	0.322981	0.528187	none	A2A	N	enhanced	up	NA
BAG4	254.128	-0.0140764	0.32895	-0.042792	0.965867	0.983513	none	A2A	N	enhanced	up	NA
BAIAP2	130.584	-1.53194	0.595641	-2.57192	0.0101136	0.0479261	none	A2A	N	enhanced	up	NA
BANF1	1158.76	-0.286951	0.189235	-1.51637	0.129425	0.293236	none	A2A	N	enhanced	up	NA
BBS2	318.898	0.482088	0.34749	1.38734	0.165337	0.344921	none	A2A	N	enhanced	up	NA
BCL2A1	116.949	1.31278	0.871855	1.50573	0.132137	0.29748	none	A2A	N	enhanced	up	NA
BCL6	1003.52	-0.896836	0.423178	-2.11929	0.0340661	0.115813	none	A2A	N	enhanced	up	ZBTB
BIN3	405.368	-0.185541	0.18721	-0.991084	0.321645	0.527351	none	A2A	N	enhanced	up	NA
BRD7	1398.45	-0.291117	0.15211	-1.91387	0.0556373	0.165144	none	A2A	N	enhanced	up	NA
BRF2	222.052	-0.598719	0.251058	-2.38479	0.017089	0.0706191	none	A2A	N	enhanced	up	NA
BSDC1	1110.71	0.292893	0.276123	1.06073	0.288811	0.493724	none	A2A	N	enhanced	up	NA
C10orf91	11.5711	0.827339	0.860129	0.961878	0.336111	0.542194	none	A2A	N	enhanced	up	NA
C11orf58	2118.98	0.0583442	0.125624	0.464433	0.642337	0.792906	none	A2A	N	enhanced	up	NA
C14orf166	1265.11	-0.282769	0.0853273	-3.31394	0.000919924	0.00746689	none	A2A	N	enhanced	up	NA
C15orf40	92.687	0.0434318	0.247869	0.175221	0.860906	0.928116	none	A2A	N	enhanced	up	NA
C15orf52	102.117	1.40779	0.488477	2.882	0.00395164	0.0231848	none	A2A	N	enhanced	up	NA
C16orf62	547.671	0.754324	0.236046	3.19566	0.0013951	0.0103181	none	A2A	N	enhanced	up	NA
C17orf100	28.3063	-0.0661041	0.577127	-0.11454	0.90881	0.952064	none	A2A	N	enhanced	up	NA
C17orf107	6.5943	0.40602	0.744508	0.545354	0.58551	0.751068	none	A2A	N	enhanced	up	NA
C17orf50	15.1726	-2.01724	0.955399	-2.11142	0.0347366	0.1174	none	A2A	N	enhanced	up	NA
C1QTNF6	75.4872	0.142303	0.319429	0.445493	0.655964	0.801501	none	A2A	N	enhanced	up	NA
C1orf159	273.342	-0.302249	0.378882	-0.797739	0.425022	0.625446	none	A2A	N	enhanced	up	NA
C20orf197	148.69	-0.403875	0.960099	-0.42066	0.674004	0.812899	none	A2A	N	enhanced	up	NA
C2orf82	6.20514	2.23649	0.764911	2.92386	0.00345719	0.0208685	none	A2A	N	enhanced	up	NA
C7orf50	327.538	0.325584	0.311321	1.04581	0.295647	0.501793	none	A2A	N	enhanced	up	NA
C7orf61	12.2299	0.529499	0.465478	1.13754	0.255314	0.456798	none	A2A	N	enhanced	up	NA
CACNA2D4	403.628	1.95339	0.799963	2.44185	0.0146123	0.0630089	none	A2A	N	enhanced	up	NA
CALM3	4247.06	-0.985567	0.232365	-4.24146	2.22073e-05	0.000359873	none	A2A	N	enhanced	up	NA
CAPN10	713.604	-0.121586	0.21739	-0.559296	0.57596	0.744134	none	A2A	N	enhanced	up	NA
CARM1	982.082	-0.137048	0.183156	-0.748261	0.454303	0.648944	none	A2A	N	enhanced	up	NA
CASP8	1722.03	-0.849473	0.295453	-2.87515	0.00403835	0.0235934	none	A2A	N	enhanced	up	NA
CBFA2T3	5363.36	0.64572	0.224081	2.88163	0.00395624	0.0231922	none	A2A	N	enhanced	up	NA
CBLL1	511.689	-0.0354652	0.226043	-0.156896	0.875327	0.934933	none	A2A	N	enhanced	up	NA
CBR4	125.091	1.02874	0.340924	3.01751	0.0025486	0.0164229	none	A2A	N	enhanced	up	NA
CBX8	122.149	-0.524639	0.515596	-1.01754	0.308897	0.515033	none	A2A	N	enhanced	up	NA
CCDC130	732.796	-0.0595167	0.156246	-0.380916	0.703265	0.831657	none	A2A	N	enhanced	up	NA
CCNH	275.182	0.724551	0.170238	4.25611	2.08016e-05	0.000341692	none	A2A	N	enhanced	up	NA
CCR1	10.1327	1.22856	1.08224	1.1352	0.256291	0.457773	none	A2A	N	enhanced	up	NA
CD300A	547.903	0.811564	0.385438	2.10556	0.0352425	0.118674	none	A2A	N	enhanced	up	NA
CD300LB	4.05306	0.773001	1.21656	0.6354	0.525167	0.706991	none	A2A	N	enhanced	up	NA
CD3G	796.134	-1.10447	0.453232	-2.43687	0.0148148	0.0637365	none	A2A	N	enhanced	up	NA
CD79B	247.12	1.29632	0.692464	1.87203	0.0612021	0.175409	none	A2A	N	enhanced	up	NA
CDC42EP2	25.3372	-0.135883	0.485401	-0.27994	0.779524	0.87876	none	A2A	N	enhanced	up	NA
CDH26	9.98804	1.72972	0.663296	2.60777	0.00911349	0.0442486	none	A2A	N	enhanced	up	NA
CDK9	2297.55	-0.142859	0.224946	-0.635081	0.525375	0.707203	none	A2A	N	enhanced	up	NA
CDKN1B	1299.06	-0.459477	0.526522	-0.872664	0.382846	0.588401	none	A2A	N	enhanced	up	NA
CDKN1C	44.1183	1.28632	0.998709	1.28798	0.197752	0.387405	none	A2A	N	enhanced	up	NA
CDKN2C	1099.2	-1.74436	0.578902	-3.01323	0.00258487	0.0165614	none	A2A	N	enhanced	up	NA
CEBPB	373.049	0.475731	0.644343	0.73832	0.46032	0.652919	none	A2A	N	enhanced	up	TF_bZIP
CEL	51.4701	1.2233	0.467936	2.61424	0.00894258	0.0435872	none	A2A	N	enhanced	up	NA
CELSR3	189.48	-0.199808	0.641306	-0.311564	0.755372	0.864005	none	A2A	N	enhanced	up	NA
CEP68	800.69	0.177135	0.239095	0.740857	0.45878	0.651808	none	A2A	N	enhanced	up	NA
CES4A	11.1656	-1.58809	1.17921	-1.34674	0.178063	0.362081	none	A2A	N	enhanced	up	NA
CETN3	67.8877	0.519864	0.419832	1.23827	0.215617	0.409051	none	A2A	N	enhanced	up	NA
CFLAR	2453.43	0.763869	0.213525	3.57742	0.000347003	0.00345578	none	A2A	N	enhanced	up	NA
CHAF1A	1477.28	-0.969847	0.269908	-3.59326	0.000326573	0.00328785	none	A2A	N	enhanced	up	NA
CHD5	61.4128	0.167132	0.763927	0.21878	0.826821	0.907868	none	A2A	N	enhanced	up	NA
CHIT1	6.33229	1.01393	1.2256	0.827289	0.408073	0.609947	none	A2A	N	enhanced	up	NA
CHRNB2	4.44533	1.06026	0.760509	1.39415	0.163272	0.342527	none	A2A	N	enhanced	up	NA
CHSY1	1204.32	0.198935	0.387323	0.513615	0.607521	0.764963	none	A2A	N	enhanced	up	NA
CIAO1	1349.24	0.0313625	0.138412	0.226589	0.820744	0.904283	none	A2A	N	enhanced	up	NA
CLP1	198.31	-0.553552	0.314434	-1.76047	0.0783276	0.208537	none	A2A	N	enhanced	up	NA
CLSPN	619.607	-1.06413	0.339825	-3.13141	0.00173967	0.0122942	none	A2A	N	enhanced	up	NA
CLYBL	53.8971	0.857358	0.347503	2.46719	0.0136177	0.0599101	none	A2A	N	enhanced	up	NA
CMTM2	100.584	0.938823	0.674931	1.39099	0.164228	0.343662	none	A2A	N	enhanced	up	NA
CNBP	4657.76	-0.466491	0.14903	-3.13018	0.00174697	0.0123286	none	A2A	N	enhanced	up	Others
CNDP2	1368.66	0.623776	0.191229	3.26193	0.00110658	0.0085693	none	A2A	N	enhanced	up	NA
CNIH3	16.0954	0.47059	0.910766	0.516696	0.605368	0.763891	none	A2A	N	enhanced	up	NA
CNP	917.529	-0.0772161	0.147907	-0.522057	0.601631	0.761012	none	A2A	N	enhanced	up	NA
CNTRL	1942.95	0.572589	0.177459	3.22661	0.00125268	0.00942099	none	A2A	N	enhanced	up	NA
COL6A1	82.9368	-1.3866	0.942587	-1.47105	0.141277	0.311015	none	A2A	N	enhanced	up	NA
COPG1	1142.51	0.0602962	0.172616	0.349308	0.726858	0.847092	none	A2A	N	enhanced	up	NA
COPS8	528.933	-0.166113	0.205695	-0.807568	0.419339	0.620879	none	A2A	N	enhanced	up	NA
CRELD2	395.77	0.2441	0.205314	1.18891	0.234476	0.432358	none	A2A	N	enhanced	up	NA
CS	2564.2	0.0172483	0.148563	0.116101	0.907572	0.951759	none	A2A	N	enhanced	up	NA
CSF1R	27.9888	1.95176	0.740101	2.63715	0.00836054	0.0414221	none	A2A	N	enhanced	up	NA
CSK	2462.82	0.329516	0.127999	2.57437	0.0100422	0.047653	none	A2A	N	enhanced	up	NA
CTDSP1	1732.14	0.160015	0.173253	0.923591	0.355699	0.562953	none	A2A	N	enhanced	up	NA
CUX2	81.5911	1.60446	1.04498	1.5354	0.124686	0.285779	none	A2A	N	enhanced	up	CUT
CXCR4	4689.55	-0.537704	0.346903	-1.55001	0.121139	0.27983	none	A2A	N	enhanced	up	NA
CYP2W1	5.005	1.5433	0.821443	1.87877	0.0602759	0.173799	none	A2A	N	enhanced	up	NA
DCAF7	1429.33	0.238964	0.261802	0.912765	0.361366	0.568854	none	A2A	N	enhanced	up	NA
DCPS	193.583	0.417051	0.271466	1.53629	0.124467	0.285372	none	A2A	N	enhanced	up	NA
DCTD	918.813	0.301035	0.207889	1.44806	0.147602	0.320499	none	A2A	N	enhanced	up	NA
DDX20	527.453	-0.100443	0.260913	-0.384967	0.700262	0.829738	none	A2A	N	enhanced	up	NA
DDX49	831.913	0.0644224	0.140581	0.458256	0.646768	0.795002	none	A2A	N	enhanced	up	NA
DDX56	870.931	-0.0259973	0.185836	-0.139894	0.888744	0.941965	none	A2A	N	enhanced	up	NA
DECR1	390.193	-0.097807	0.161025	-0.607401	0.543585	0.721202	none	A2A	N	enhanced	up	NA
DEDD	399.955	-0.00508731	0.252399	-0.0201558	0.983919	0.992101	none	A2A	N	enhanced	up	NA
DHRS3	151.54	1.8955	0.832595	2.27662	0.0228089	0.087072	none	A2A	N	enhanced	up	NA
DIP2A	1196.33	0.591991	0.180051	3.28791	0.00100935	0.00798187	none	A2A	N	enhanced	up	NA
DNAH10	59.1205	0.5478	0.48334	1.13336	0.257062	0.458545	none	A2A	N	enhanced	up	NA
DNAJB12	753.525	-0.0164834	0.16707	-0.0986617	0.921407	0.958937	none	A2A	N	enhanced	up	NA
DNAJC27	236.294	-0.00528293	0.320369	-0.0164901	0.986843	0.993528	none	A2A	N	enhanced	up	NA
DNM2	3625.54	-0.162312	0.153836	-1.05509	0.291382	0.496649	none	A2A	N	enhanced	up	NA
DNMT3L	3.49426	1.3544	1.28073	1.05752	0.290274	0.495448	none	A2A	N	enhanced	up	NA
DOPEY1	315.964	0.40159	0.231343	1.73591	0.0825802	0.216563	none	A2A	N	enhanced	up	NA
DPCD	36.4509	0.300179	0.64537	0.465128	0.64184	0.792723	none	A2A	N	enhanced	up	NA
DPP7	2154.24	-0.494091	0.317496	-1.55621	0.119657	0.277195	none	A2A	N	enhanced	up	NA
DTX1	367.758	-0.230701	1.03923	-0.221992	0.82432	0.906177	none	A2A	N	enhanced	up	NA
DTX4	71.2526	0.959652	0.609144	1.57541	0.115161	0.269901	none	A2A	N	enhanced	up	NA
DUSP1	11825.4	0.104351	0.50196	0.207887	0.835317	0.912485	none	A2A	N	enhanced	up	NA
DUSP28	84.9228	-0.187639	0.21653	-0.866573	0.386176	0.590892	none	A2A	N	enhanced	up	NA
DYNLRB1	584.089	-0.113922	0.143239	-0.79533	0.426421	0.6266	none	A2A	N	enhanced	up	NA
E2F4	1381.44	-0.285876	0.154772	-1.84708	0.0647362	0.18251	none	A2A	N	enhanced	up	E2F
EDC4	2349.05	-0.139328	0.216608	-0.643226	0.520078	0.702809	none	A2A	N	enhanced	up	NA
EFNB1	95.2781	1.03699	0.617298	1.67988	0.0929807	0.233813	none	A2A	N	enhanced	up	NA
EIF2AK3	318.916	-0.63476	0.254665	-2.49253	0.0126837	0.0569984	none	A2A	N	enhanced	up	NA
EIF3B	3540.82	-0.00269752	0.245453	-0.01099	0.991231	0.996135	none	A2A	N	enhanced	up	NA
EIF3I	1926.94	-0.161283	0.143491	-1.124	0.261014	0.463337	none	A2A	N	enhanced	up	NA
ELANE	398.831	-3.03249	1.35718	-2.2344	0.0254566	0.0940118	none	A2A	N	enhanced	up	NA
ELP6	240.095	-0.343044	0.170957	-2.00661	0.0447915	0.141359	none	A2A	N	enhanced	up	NA
EMC4	606.698	-0.0184747	0.13234	-0.1396	0.888976	0.942139	none	A2A	N	enhanced	up	NA
EMILIN1	41.3468	0.572555	0.341314	1.6775	0.0934444	0.234595	none	A2A	N	enhanced	up	NA
EML2	367.563	-0.232643	0.242244	-0.960366	0.336871	0.543104	none	A2A	N	enhanced	up	NA
EPB41	1578.5	-0.387315	0.19744	-1.96169	0.0497989	0.152645	none	A2A	N	enhanced	up	NA
ERAP1	2270.56	-0.22262	0.285215	-0.780536	0.435076	0.633505	none	A2A	N	enhanced	up	NA
ERCC3	1011.5	-0.0371567	0.153663	-0.241807	0.80893	0.898068	none	A2A	N	enhanced	up	NA
ERICH1	467.075	0.311798	0.184903	1.68628	0.091741	0.231781	none	A2A	N	enhanced	up	NA
ESRP2	12.4247	-1.54085	0.738319	-2.08697	0.0368909	0.12273	none	A2A	N	enhanced	up	NA
ETV5	274.957	1.21608	0.946238	1.28517	0.198732	0.388334	none	A2A	N	enhanced	up	ETS
EVPL	246.729	3.45545	1.26603	2.72937	0.00634563	0.0334793	none	A2A	N	enhanced	up	NA
EXOSC8	317.913	-0.00253212	0.128352	-0.019728	0.98426	0.992327	none	A2A	N	enhanced	up	NA
FADD	353.425	-0.824197	0.303542	-2.71526	0.00662231	0.0344914	none	A2A	N	enhanced	up	NA
FAM122A	189.463	0.620564	0.272086	2.28076	0.0225626	0.0865621	none	A2A	N	enhanced	up	NA
FAM129B	279.667	-1.97058	0.76203	-2.58596	0.00971071	0.0464914	none	A2A	N	enhanced	up	NA
FAM132A	30.5184	0.00700332	0.649722	0.0107789	0.9914	0.996135	none	A2A	N	enhanced	up	NA
FAM179A	56.3874	-0.26242	0.400414	-0.65537	0.512229	0.697234	none	A2A	N	enhanced	up	NA
FAM207A	331.829	-0.545803	0.235909	-2.31362	0.0206887	0.081037	none	A2A	N	enhanced	up	NA
FAM86C1	44.0512	0.49599	0.286889	1.72885	0.0838351	0.218322	none	A2A	N	enhanced	up	NA
FARS2	238.627	-0.248876	0.204371	-1.21777	0.223313	0.418357	none	A2A	N	enhanced	up	NA
FBN3	3.69649	1.20891	1.24458	0.97134	0.331379	0.537131	none	A2A	N	enhanced	up	NA
FBRSL1	3392.62	0.182974	0.319281	0.573082	0.566589	0.737821	none	A2A	N	enhanced	up	NA
FBXL20	641.118	0.0237372	0.135316	0.175421	0.860749	0.928091	none	A2A	N	enhanced	up	NA
FBXO44	391.605	-1.10773	0.496775	-2.22984	0.0257578	0.0948455	none	A2A	N	enhanced	up	NA
FEM1A	865.53	-0.1901	0.2797	-0.679658	0.496721	0.684571	none	A2A	N	enhanced	up	NA
FEN1	875.995	-0.811432	0.259041	-3.13244	0.00173358	0.0122637	none	A2A	N	enhanced	up	NA
FERMT3	2816.57	0.661299	0.176749	3.74146	0.000182952	0.00203985	none	A2A	N	enhanced	up	NA
FGD3	1379.46	-0.327251	0.201822	-1.62149	0.104913	0.253667	none	A2A	N	enhanced	up	NA
FGF9	5.5894	0.345345	1.04543	0.330338	0.741145	0.855458	none	A2A	N	enhanced	up	NA
FGFR1OP	336.214	0.707494	0.237462	2.97939	0.00288819	0.0180241	none	A2A	N	enhanced	up	NA
FKRP	434.356	-0.101344	0.218452	-0.463916	0.642708	0.793073	none	A2A	N	enhanced	up	NA
FNDC3A	1222.37	-0.112311	0.219008	-0.512817	0.608079	0.765456	none	A2A	N	enhanced	up	NA
FRMD8	697.014	0.268914	0.214067	1.25621	0.209038	0.400935	none	A2A	N	enhanced	up	NA
FXN	150.438	1.30252	0.530972	2.45309	0.0141635	0.0617633	none	A2A	N	enhanced	up	NA
FYB	3668.23	-1.33282	0.572072	-2.32981	0.0198164	0.0786081	none	A2A	N	enhanced	up	NA
GABPB1	437.731	0.229126	0.315674	0.725829	0.467944	0.660309	none	A2A	N	enhanced	up	Others
GAR1	290.706	0.145138	0.156616	0.926717	0.354073	0.561202	none	A2A	N	enhanced	up	NA
GCDH	536.514	-0.0680497	0.181176	-0.3756	0.707215	0.833617	none	A2A	N	enhanced	up	NA
GCHFR	129.391	-1.35436	0.566786	-2.38954	0.0168693	0.069878	none	A2A	N	enhanced	up	NA
GDPD5	106.835	-0.128804	0.71764	-0.179483	0.857558	0.925735	none	A2A	N	enhanced	up	NA
GID4	145.861	0.285418	0.29502	0.967453	0.333318	0.539072	none	A2A	N	enhanced	up	NA
GIGYF1	3887.66	-0.2564	0.287359	-0.892262	0.372252	0.579334	none	A2A	N	enhanced	up	NA
GJC2	72.4662	0.0471761	0.626322	0.0753224	0.939958	0.969196	none	A2A	N	enhanced	up	NA
GLTP	490.426	-0.0132577	0.194252	-0.0682501	0.945587	0.971804	none	A2A	N	enhanced	up	NA
GMPR	5.93299	1.11061	0.883673	1.25681	0.208821	0.400741	none	A2A	N	enhanced	up	NA
GNAI2	5365.89	0.15302	0.12137	1.26077	0.207392	0.398773	none	A2A	N	enhanced	up	NA
GNAQ	3755.02	-0.532029	0.231321	-2.29996	0.0214503	0.0831018	none	A2A	N	enhanced	up	NA
GNPTAB	1497.73	0.599094	0.245195	2.44334	0.014552	0.0628994	none	A2A	N	enhanced	up	NA
GOLGA7B	12.1821	-0.263568	0.612627	-0.430225	0.667032	0.80838	none	A2A	N	enhanced	up	NA
GPER1	2.37495	-0.596341	1.06002	-0.562576	0.573724	0.742108	none	A2A	N	enhanced	up	NA
GPR162	85.9547	-0.809757	0.945221	-0.856686	0.391618	0.595134	none	A2A	N	enhanced	up	NA
GPR18	61.0662	0.211922	0.72292	0.293147	0.76941	0.873283	none	A2A	N	enhanced	up	NA
GPR65	62.4642	1.12336	0.519533	2.16226	0.0305982	0.107591	none	A2A	N	enhanced	up	NA
GPT	122.547	0.954431	0.475323	2.00796	0.0446471	0.141	none	A2A	N	enhanced	up	NA
GRID2IP	19.9639	-0.0555149	0.573623	-0.0967794	0.922902	0.959644	none	A2A	N	enhanced	up	NA
GTF2H5	139.544	-0.486232	0.31542	-1.54154	0.123185	0.283142	none	A2A	N	enhanced	up	NA
GTF3C5	1830.84	-0.241885	0.333382	-0.72555	0.468115	0.660416	none	A2A	N	enhanced	up	NA
GUK1	2624.61	-0.987411	0.327364	-3.01625	0.00255922	0.0164616	none	A2A	N	enhanced	up	NA
GYPC	2172.8	0.673711	0.411246	1.63822	0.101376	0.247713	none	A2A	N	enhanced	up	NA
HAS3	37.9915	-0.897846	0.442462	-2.0292	0.0424375	0.135843	none	A2A	N	enhanced	up	NA
HDAC1	2624.33	0.0730205	0.23186	0.314933	0.752813	0.86222	none	A2A	N	enhanced	up	NA
HDC	10.668	0.517754	1.04378	0.496037	0.619868	0.775495	none	A2A	N	enhanced	up	NA
HECA	1623.1	-0.467589	0.313473	-1.49164	0.135794	0.302804	none	A2A	N	enhanced	up	NA
HEMK1	538.093	0.083282	0.304995	0.27306	0.784807	0.882516	none	A2A	N	enhanced	up	NA
HERPUD1	1051.66	-0.0494422	0.462501	-0.106902	0.914867	0.955287	none	A2A	N	enhanced	up	NA
HES1	542.576	-0.362391	1.13165	-0.320233	0.748792	0.859751	none	A2A	N	enhanced	up	bHLH
HEXDC	1171.66	0.43074	0.274788	1.56754	0.116989	0.273212	none	A2A	N	enhanced	up	NA
HIPK3	946.36	0.219572	0.215342	1.01964	0.307899	0.514444	none	A2A	N	enhanced	up	NA
HIST1H2BE	5.41097	0.740038	0.885026	0.836177	0.403056	0.606198	none	A2A	N	enhanced	up	NA
HIVEP1	942.923	-0.617251	0.464558	-1.32869	0.183951	0.369587	none	A2A	N	enhanced	up	zf-C2H2
HLA-DRB5	13.2503	-0.86781	1.28645	-0.674579	0.499943	0.687223	none	A2A	N	enhanced	up	NA
HLA-E	12692.6	0.854919	0.422951	2.02132	0.0432465	0.137571	none	A2A	N	enhanced	up	NA
HLCS	245.299	-0.0738122	0.248379	-0.297176	0.766332	0.870645	none	A2A	N	enhanced	up	NA
HMGA1	5419.1	-0.380004	0.459839	-0.826383	0.408587	0.610583	none	A2A	N	enhanced	up	HMGA
HN1	1844.6	-0.390985	0.241618	-1.61819	0.105621	0.254978	none	A2A	N	enhanced	up	NA
HNF1A	7.29955	0.143816	0.485945	0.295951	0.767267	0.871553	none	A2A	N	enhanced	up	Homeobox
HNRNPA3	7652.65	-0.197516	0.116349	-1.69761	0.0895817	0.22813	none	A2A	N	enhanced	up	NA
HNRNPD	6228.02	-0.288095	0.140163	-2.05543	0.039838	0.129915	none	A2A	N	enhanced	up	NA
HOXA11	207.657	1.83048	2.13773	0.856276	0.391845	0.595291	none	A2A	N	enhanced	up	Homeobox
HOXA3	219.662	-1.62208	2.0229	-0.80186	0.422634	0.623687	none	A2A	N	enhanced	up	Homeobox
HPCAL1	699.071	0.558607	0.202418	2.75967	0.00578596	0.0312664	none	A2A	N	enhanced	up	NA
HSBP1	686	0.473143	0.176039	2.68772	0.0071942	0.0370374	none	A2A	N	enhanced	up	NA
HSD17B14	28.4788	-2.52569	0.942628	-2.67942	0.00737506	0.0377436	none	A2A	N	enhanced	up	NA
HSD17B6	8.87096	-1.27147	0.812454	-1.56497	0.11759	0.274115	none	A2A	N	enhanced	up	NA
HSPA8	12057.4	-0.73214	0.318801	-2.29654	0.0216451	0.0836688	none	A2A	N	enhanced	up	NA
HUS1	257.974	-0.304433	0.16434	-1.85246	0.0639604	0.180803	none	A2A	N	enhanced	up	NA
ID2	534.519	1.92409	0.652945	2.94678	0.003211	0.0196808	none	A2A	N	enhanced	up	bHLH
IDH3A	721.52	-0.18615	0.440109	-0.422962	0.672323	0.81159	none	A2A	N	enhanced	up	NA
IDUA	1094.21	0.713516	0.362839	1.96648	0.0492434	0.151467	none	A2A	N	enhanced	up	NA
IFFO1	543.776	0.121521	0.262361	0.463182	0.643234	0.7931	none	A2A	N	enhanced	up	NA
IFI6	722.863	-0.0275934	0.405417	-0.0680618	0.945736	0.971819	none	A2A	N	enhanced	up	NA
IGLL5	30.8829	0.975106	1.44096	0.676706	0.498593	0.686253	none	A2A	N	enhanced	up	NA
IMP4	638.298	-0.16061	0.254543	-0.630975	0.528057	0.709431	none	A2A	N	enhanced	up	NA
INPP5A	218.028	0.482464	0.317237	1.52083	0.128302	0.291419	none	A2A	N	enhanced	up	NA
INPP5K	772.154	-0.455318	0.17992	-2.53067	0.0113846	0.0523341	none	A2A	N	enhanced	up	NA
INTS6	630.873	0.641185	0.195504	3.27966	0.00103934	0.00816719	none	A2A	N	enhanced	up	NA
IQCA1	7.92235	-2.83493	1.23454	-2.29634	0.0216562	0.0836692	none	A2A	N	enhanced	up	NA
IRAK2	15.2472	1.96642	0.750671	2.61956	0.00880442	0.0430809	none	A2A	N	enhanced	up	NA
IRF2BP2	8896.03	0.672026	0.343396	1.957	0.0503478	0.153803	none	A2A	N	enhanced	up	NA
IRS2	644.556	0.538965	0.798871	0.674658	0.499893	0.687223	none	A2A	N	enhanced	up	NA
IRX5	677.586	-1.45673	0.811415	-1.79529	0.0726071	0.197995	none	A2A	N	enhanced	up	Homeobox
ITGAX	319.959	2.13152	0.773386	2.75609	0.00584974	0.0314916	none	A2A	N	enhanced	up	NA
ITK	830.432	-1.23159	0.48762	-2.52572	0.0115461	0.0529159	none	A2A	N	enhanced	up	NA
ITPA	552.606	0.106376	0.18852	0.564266	0.572573	0.74145	none	A2A	N	enhanced	up	NA
JUNB	9266.85	0.774643	0.570622	1.35754	0.174609	0.357595	none	A2A	N	enhanced	up	TF_bZIP
KAT5	534.384	-0.287825	0.184098	-1.56343	0.117951	0.27456	none	A2A	N	enhanced	up	NA
KATNB1	1047.14	-0.0823918	0.24314	-0.338866	0.734711	0.851719	none	A2A	N	enhanced	up	NA
KCNK9	2.59985	-0.252176	0.834101	-0.302332	0.762399	0.868378	none	A2A	N	enhanced	up	NA
KIAA0391	584.294	-0.288273	0.218621	-1.3186	0.187303	0.373983	none	A2A	N	enhanced	up	NA
KIAA1468	665.853	0.66768	0.141413	4.72147	2.34144e-06	5.83662e-05	none	A2A	N	enhanced	up	NA
KIAA1683	216.849	0.578667	0.537467	1.07666	0.281634	0.485476	none	A2A	N	enhanced	up	NA
KIF26A	10.9288	-0.845002	0.896421	-0.942639	0.345865	0.552621	none	A2A	N	enhanced	up	NA
KIF2A	1212.84	-0.249997	0.24867	-1.00534	0.314735	0.520902	none	A2A	N	enhanced	up	NA
KIF3C	273.496	0.106125	0.29375	0.361279	0.717891	0.840824	none	A2A	N	enhanced	up	NA
KIFC2	839.941	-0.0427203	0.488671	-0.0874215	0.930336	0.964279	none	A2A	N	enhanced	up	NA
KLF2	3733.7	0.184975	0.549547	0.336595	0.736422	0.852401	none	A2A	N	enhanced	up	zf-C2H2
KLHDC3	1394.71	-0.0981723	0.181007	-0.542368	0.587565	0.752506	none	A2A	N	enhanced	up	NA
KLHDC9	13.1295	-2.13263	0.747625	-2.85254	0.00433709	0.0249694	none	A2A	N	enhanced	up	NA
KLHL12	431.529	-0.339456	0.291704	-1.1637	0.244544	0.443864	none	A2A	N	enhanced	up	NA
KLHL24	1019.82	-0.103029	0.2727	-0.377809	0.705572	0.833031	none	A2A	N	enhanced	up	NA
KRI1	1686.42	-0.193938	0.208071	-0.932075	0.351298	0.558344	none	A2A	N	enhanced	up	NA
LIF	42.0819	1.10574	0.808865	1.36702	0.171618	0.353385	none	A2A	N	enhanced	up	NA
LIMD2	3993.98	0.072637	0.276468	0.262732	0.792757	0.88751	none	A2A	N	enhanced	up	NA
LMBR1	457.174	0.545813	0.167906	3.25071	0.00115117	0.00883056	none	A2A	N	enhanced	up	NA
LONRF1	261.158	0.21556	0.446797	0.482457	0.629481	0.783127	none	A2A	N	enhanced	up	NA
LOXHD1	6.58656	1.62614	0.863383	1.88345	0.0596395	0.172504	none	A2A	N	enhanced	up	NA
MAFB	129.242	-0.56536	0.855449	-0.660893	0.508681	0.693989	none	A2A	N	enhanced	up	TF_bZIP
MAP3K1	589.439	-0.0340594	0.410988	-0.082872	0.933953	0.966151	none	A2A	N	enhanced	up	NA
MAP3K7	642.114	0.284528	0.147312	1.93147	0.0534247	0.160124	none	A2A	N	enhanced	up	NA
MAPK13	320.855	-1.03974	0.598394	-1.73755	0.0822899	0.215966	none	A2A	N	enhanced	up	NA
MAPRE3	33.8615	0.885241	0.825525	1.07234	0.283569	0.487701	none	A2A	N	enhanced	up	NA
MASP2	81.5391	0.0848196	0.378213	0.224264	0.822552	0.904833	none	A2A	N	enhanced	up	NA
MATN1	16.2586	0.184351	0.701559	0.262774	0.792725	0.88751	none	A2A	N	enhanced	up	NA
MBP	700.797	1.95088	0.717498	2.71901	0.00654781	0.0341806	none	A2A	N	enhanced	up	NA
MCM3	2543.04	-0.766232	0.268361	-2.85523	0.00430052	0.0248209	none	A2A	N	enhanced	up	NA
MDGA1	125.268	-0.238146	1.00703	-0.236483	0.813058	0.900044	none	A2A	N	enhanced	up	NA
MED13L	5347.73	-0.113122	0.279336	-0.404967	0.685502	0.819342	none	A2A	N	enhanced	up	NA
MESP1	8.45052	-0.499157	0.778816	-0.640918	0.521576	0.70387	none	A2A	N	enhanced	up	bHLH
MMP9	94.9275	-1.13197	1.03133	-1.09758	0.272386	0.475523	none	A2A	N	enhanced	up	NA
MORN3	35.2617	-1.56632	0.550194	-2.84686	0.00441534	0.0253671	none	A2A	N	enhanced	up	NA
MPEG1	30.5445	0.307891	1.11359	0.276484	0.782176	0.880601	none	A2A	N	enhanced	up	NA
MRGBP	420.329	-0.541447	0.197179	-2.74596	0.00603333	0.032163	none	A2A	N	enhanced	up	NA
MSH5	2.92289	-0.39969	0.91423	-0.437187	0.661975	0.805359	none	A2A	N	enhanced	up	NA
MSN	13623.2	0.189578	0.173536	1.09244	0.274639	0.478308	none	A2A	N	enhanced	up	NA
MT2A	259.756	0.295134	0.539214	0.547342	0.584144	0.749912	none	A2A	N	enhanced	up	NA
MYC	1138.38	-0.135741	0.612086	-0.221768	0.824495	0.906177	none	A2A	N	enhanced	up	bHLH
MYO15B	8737.63	0.468148	0.299551	1.56283	0.118092	0.274701	none	A2A	N	enhanced	up	NA
MYO7A	7.9777	-0.719009	0.722521	-0.99514	0.319668	0.525804	none	A2A	N	enhanced	up	NA
NAA15	1320.82	-0.0779644	0.245639	-0.317394	0.750944	0.861222	none	A2A	N	enhanced	up	NA
NADK2	460.807	0.171093	0.219045	0.781084	0.434753	0.633389	none	A2A	N	enhanced	up	NA
NAGLU	355.242	0.523471	0.315954	1.65679	0.0975614	0.241217	none	A2A	N	enhanced	up	NA
NANOS3	19.9789	-0.81724	0.642789	-1.2714	0.203587	0.394239	none	A2A	N	enhanced	up	NA
NBAS	632.496	0.111233	0.215257	0.516745	0.605334	0.763891	none	A2A	N	enhanced	up	NA
NCF4	625.144	1.74881	1.03559	1.68871	0.0912749	0.230868	none	A2A	N	enhanced	up	NA
NCKAP5L	574.311	0.49494	0.15835	3.12561	0.00177439	0.0124505	none	A2A	N	enhanced	up	NA
NCOR2	6484.65	-0.683867	0.227482	-3.00624	0.00264499	0.0168565	none	A2A	N	enhanced	up	MYB
NCSTN	995.327	0.918991	0.14231	6.45765	1.06344e-10	9.59967e-09	none	A2A	N	enhanced	up	NA
NDOR1	1362.14	-0.355591	0.21741	-1.63558	0.101928	0.24871	none	A2A	N	enhanced	up	NA
NDUFB6	236.605	-0.120895	0.249071	-0.485385	0.627403	0.781314	none	A2A	N	enhanced	up	NA
NFAT5	1001.32	0.880621	0.255739	3.44343	0.000574377	0.00518481	none	A2A	N	enhanced	up	RHD
NFIL3	1151.7	1.38935	0.851284	1.63207	0.102665	0.249937	none	A2A	N	enhanced	up	TF_bZIP
NFKBIA	4135.15	0.827336	0.472879	1.74957	0.0801924	0.21195	none	A2A	N	enhanced	up	NA
NFKBIL1	220.841	0.298406	0.213237	1.39941	0.161689	0.340341	none	A2A	N	enhanced	up	NA
NHLH1	2.76985	0.278733	1.01813	0.273769	0.784262	0.882231	none	A2A	N	enhanced	up	bHLH
NIPAL3	448.66	0.555368	0.326759	1.69963	0.0892013	0.227286	none	A2A	N	enhanced	up	NA
NISCH	2829.33	-0.0975556	0.206731	-0.471897	0.637	0.788719	none	A2A	N	enhanced	up	NA
NLGN3	62.4338	-0.656294	0.341336	-1.92272	0.0545152	0.162546	none	A2A	N	enhanced	up	NA
NMRAL1	408.638	-0.302792	0.357232	-0.847607	0.396657	0.600424	none	A2A	N	enhanced	up	NA
NOC4L	424.32	-0.24972	0.252837	-0.987674	0.323312	0.528267	none	A2A	N	enhanced	up	NA
NOL6	1055.39	0.115013	0.209923	0.547883	0.583772	0.749743	none	A2A	N	enhanced	up	NA
NOM1	606.641	-0.185361	0.246865	-0.750859	0.452738	0.647846	none	A2A	N	enhanced	up	NA
NOXA1	11.8793	1.87258	1.13	1.65714	0.0974905	0.241118	none	A2A	N	enhanced	up	NA
NPAS1	60.5685	1.38489	0.678368	2.0415	0.0412014	0.132913	none	A2A	N	enhanced	up	bHLH
NPTN	281.879	0.590186	0.189626	3.11237	0.00185591	0.0128528	none	A2A	N	enhanced	up	NA
NRXN2	1030.05	1.58662	0.592925	2.67592	0.00745235	0.0380968	none	A2A	N	enhanced	up	NA
NSFL1C	851.155	0.342665	0.115496	2.9669	0.00300819	0.0186328	none	A2A	N	enhanced	up	NA
[truncated: 12,383 more rows]
