# Supplementary material for: 3D genome alterations associated with dysregulated HOXA13 expression in high-risk T-lineage acute lymphoblastic leukemia
Source: Nat Commun. 2021 Jun 17;12:3708. doi: 10.1038/s41467-021-24044-5 (PMC8211852; doi:10.1038/s41467-021-24044-5)
Supplement: Supplementary file 9 — Supplementary Data 6 [file 41467_2021_24044_MOESM9_ESM.xlsx]

## Sheet: patient and healthy donor infor
PATIENT ID	IMMUNOPHENOTYPE	DX.WBC	DX.BM.BLAST		HEALTHY DONOR ID	AGE	GENDER
76	ETP	0.83	90		N1	26	F
77	ETP	213	84.5		N2	35	F
93	ETP	105.9	82		N3	31	M
97	ETP	7.92	52.71		N4	32	M
98	ETP	184	90
102	Non-ETP	22.24	80
103	Non-ETP	143.94	67
107	ETP	46.94	76
108	ETP	233.07	84
115	ETP	9.17	90
116	Non-ETP	353.9	84
117	Non-ETP	68	90
118	Non-ETP	88.52	93
121	Non-ETP	35.8	76
122	Non-ETP	150.9	75
123	Non-ETP	148.9	82
124	Non-ETP		88
132	Non-ETP	124.9	83.5
