# Supplementary material for: 3D genome alterations associated with dysregulated HOXA13 expression in high-risk T-lineage acute lymphoblastic leukemia
Source: Nat Commun. 2021 Jun 17;12:3708. doi: 10.1038/s41467-021-24044-5 (PMC8211852; doi:10.1038/s41467-021-24044-5)
Supplement: Supplementary file 11 — Source Data [file 41467_2021_24044_MOESM11_ESM.xlsx]

## Sheet: 1c
genename	log2FoldChange	expression	compartment	Dscore	loop
ABCA4	8.93854	up	B2A	increased	N
ABL1	1.38838	up	A2A	N	enhanced
ABTB2	2.63443	up	A2A	N	enhanced
ACACA	1.21023	up	A2A	increased	N
ACADM	1.46358	up	B2B	N	enhanced
ACPT	1.71093	up	A2A	increased	N
ADAMTS2	6.61529	up	A2A	N	enhanced
ADCYAP1	7.10384	up	A2A	increased	N
ADRBK2	3.70635	up	other	N	enhanced
AFF2	4.16748	up	B2A	increased	N
AFF3	3.13222	up	A2A	increased	N
AGPAT5	1.26415	up	A2A	N	enhanced
AJAP1	8.26446	up	A2A	increased	inconsistent
AKR1C3	4.57429	up	B2A	increased	N
ALDH1A2	10.4446	up	B2A	N	N
AMD1	1.22411	up	A2A	increased	N
AMOTL2	5.04944	up	A2A	N	enhanced
ANGPT1	7.80593	up	B2A	increased	N
ANKRD33B	3.03464	up	A2A	N	enhanced
ANTXR1	9.1343	up	A2A	N	enhanced
APCDD1	4.761	up	A2A	increased	N
APOE	3.95116	up	A2A	increased	N
ARHGAP22	8.18801	up	A2A	increased	enhanced
ARHGAP24	5.44336	up	B2A	N	N
ARHGAP29	7.16785	up	B2B	increased	N
ARL5B	1.81401	up	other	increased	N
ARMC6	1.23782	up	A2A	increased	N
ARMCX1	4.77919	up	A2A	N	enhanced
ARNTL2	5.05595	up	other	increased	N
ARPP21	8.41906	up	B2A	increased	N
ASAP2	3.59992	up	A2A	N	enhanced
ASPM	4.12051	up	B2B	N	enhanced
ASRGL1	3.70388	up	A2A	N	enhanced
ATAD5	1.22109	up	A2A	N	enhanced
ATP6V0A4	6.29082	up	A2A	increased	N
ATP6V1H	1.10855	up	A2A	increased	N
ATXN10	1.15758	up	B2A	N	N
AURKC	3.25245	up	other	increased	N
B3GNT2	2.24405	up	A2A	increased	inconsistent
B3GNTL1	1.58741	up	A2A	increased	N
B4GALT6	5.47691	up	A2A	N	enhanced
BAALC	9.55552	up	A2A	increased	enhanced
BAD	1.36568	up	A2A	increased	N
BAMBI	6.59813	up	A2A	N	enhanced
BARD1	2.06079	up	B2B	increased	N
BAZ2B	1.41329	up	A2A	N	enhanced
BCAM	7.43328	up	A2A	increased	N
BCAT1	6.38194	up	B2B	N	enhanced
BCL11A	7.86443	up	B2A	increased	enhanced
BCL6	2.86885	up	A2A	N	enhanced
BCL7A	4.56972	up	A2A	N	enhanced
BCOR	1.12393	up	A2A	N	enhanced
BEND6	7.21583	up	A2A	N	enhanced
BMF	3.53521	up	A2A	N	enhanced
BMP2K	1.71482	up	A2A	N	enhanced
BMPR1B	5.855	up	B2A	N	N
BRIP1	2.62321	up	B2B	increased	N
BUB1	3.95953	up	A2A	N	enhanced
C11orf74	2.98449	up	B2A	N	N
C19orf18	3.03445	up	B2B	increased	N
C19orf48	2.37128	up	A2A	increased	N
C19orf81	4.33016	up	A2A	increased	N
C20orf197	3.0441	up	other	increased	inconsistent
C9orf47	6.2165	up	A2A	N	enhanced
CA8	6.27106	up	B2A	increased	N
CALN1	9.61249	up	other	increased	N
CBFA2T3	9.46856	up	A2A	N	enhanced
CCDC106	1.42696	up	A2A	increased	N
CCDC81	1.7344	up	B2A	N	N
CCNJ	1.63778	up	A2A	N	enhanced
CCNJL	4.8906	up	A2A	increased	enhanced
CD109	5.0827	up	A2A	N	enhanced
CD1A	9.23315	up	other	increased	enhanced
CD1B	8.95881	up	B2A	increased	enhanced
CD1C	7.28941	up	other	increased	N
CD1D	9.227	up	A2A	increased	N
CD1E	8.23462	up	B2A	increased	N
CD33	7.99628	up	other	increased	N
CD34	11.633	up	A2A	N	enhanced
CD93	5.25772	up	B2B	N	enhanced
CDCA7	4.16957	up	A2A	increased	N
CDH2	6.87536	up	B2A	N	enhanced
CDH4	4.97255	up	B2A	increased	N
CDK1	4.30887	up	A2A	increased	N
CDK6	3.77451	up	A2A	increased	N
CDKN2C	5.13418	up	A2A	increased	enhanced
CDKN3	3.92429	up	A2A	increased	N
CEACAM19	3.6333	up	B2B	increased	N
CEL	2.21696	up	A2A	N	enhanced
CEP152	1.0864	up	B2B	increased	enhanced
CHCHD3	1.44876	up	A2A	increased	N
CHD5	3.37479	up	A2A	N	enhanced
CHRDL1	9.10356	up	B2A	N	enhanced
CHRNA3	10.1191	up	A2A	N	enhanced
CHST10	2.48903	up	A2A	increased	N
CHST13	7.7598	up	A2A	increased	N
CKAP2L	5.74442	up	A2A	N	enhanced
CKB	4.34892	up	A2A	increased	N
CKS2	4.17545	up	A2A	N	enhanced
CLEC11A	5.99244	up	A2A	increased	N
CLGN	9.17682	up	A2A	increased	enhanced
CLIP2	4.73054	up	A2A	N	enhanced
CLPB	1.0875	up	A2A	N	enhanced
CMTM2	6.42565	up	A2A	N	enhanced
CNKSR3	5.85818	up	other	N	enhanced
COL24A1	6.56292	up	B2B	increased	N
COL9A3	4.65128	up	A2A	N	enhanced
COMMD3	1.48144	up	A2A	N	enhanced
COMMD4	1.23405	up	A2A	N	enhanced
COPE	1.00481	up	A2A	increased	N
COPRS	3.2134	up	other	increased	N
CPPED1	2.25712	up	B2A	N	enhanced
CPVL	5.09582	up	B2A	increased	inconsistent
CREB3L4	1.95847	up	A2A	increased	N
CREB5	4.79689	up	B2A	N	N
CRISP3	7.43918	up	B2B	increased	N
CSF1R	4.76178	up	A2A	N	enhanced
CSMD1	8.0182	up	B2A	increased	enhanced
CTDSPL	3.33654	up	A2A	increased	enhanced
CTHRC1	7.95213	up	A2A	increased	N
CTIF	2.94927	up	A2A	N	enhanced
CTNND1	2.98077	up	A2A	N	enhanced
CTTN	3.01738	up	A2A	increased	N
CUX1	2.11375	up	A2A	increased	N
CXCL2	9.20583	up	A2A	increased	enhanced
CXCL3	8.17213	up	A2A	increased	enhanced
CXXC5	2.64557	up	A2A	N	enhanced
CXorf21	3.10624	up	A2A	increased	enhanced
CYBRD1	4.48352	up	A2A	N	enhanced
DAAM2	3.83954	up	other	increased	N
DAPK1	7.80478	up	A2A	N	enhanced
DDO	6.94936	up	A2A	increased	N
DDX49	1.14021	up	A2A	increased	N
DENND5B	8.51068	up	B2B	N	enhanced
DEPTOR	4.728	up	A2A	N	enhanced
DGKG	8.14401	up	A2A	increased	N
DHCR7	1.82301	up	A2A	increased	N
DHRS11	2.05351	up	A2A	increased	N
DLG5	1.61645	up	A2A	increased	enhanced
DMC1	4.07022	up	A2A	N	enhanced
DMD	5.79562	up	B2A	increased	N
DNAAF3	8.26359	up	A2A	increased	N
DNAJB11	1.05441	up	A2A	increased	N
DPF1	7.44548	up	A2A	increased	enhanced
DPYSL3	6.23455	up	B2A	N	N
DUSP10	5.01004	up	other	increased	N
DUSP14	1.81014	up	A2A	increased	N
DUSP6	4.53629	up	other	N	enhanced
DZIP1L	5.61645	up	A2A	N	enhanced
EBF3	3.4799	up	A2A	N	enhanced
EBPL	1.68999	up	A2A	increased	N
EEPD1	2.74241	up	A2A	N	enhanced
EFNB2	4.8816	up	A2A	increased	N
EIF2AK4	1.10466	up	A2A	increased	N
EMID1	7.81893	up	A2A	N	enhanced
EPAS1	4.03131	up	A2A	increased	N
EPCAM	7.29303	up	A2A	N	enhanced
EPHB6	2.13513	up	A2A	N	enhanced
ERF	1.22091	up	A2A	increased	N
ERG	9.19607	up	A2A	N	enhanced
ESCO2	4.19826	up	A2A	N	enhanced
ETFA	1.10502	up	A2A	increased	N
ETFB	1.1216	up	A2A	increased	N
ETS2	3.60939	up	A2A	N	enhanced
ETV5	9.24483	up	A2A	increased	enhanced
FAM110C	4.80587	up	A2A	increased	N
FAM132A	2.21332	up	A2A	increased	N
FAM19A5	5.85313	up	B2B	increased	enhanced
FAM64A	5.72162	up	A2A	increased	N
FBN1	6.12575	up	B2B	increased	enhanced
FBXO43	3.7544	up	A2A	increased	N
FBXO45	1.29096	up	A2A	increased	N
FBXW9	1.27949	up	A2A	increased	N
FCAR	7.87036	up	B2B	increased	enhanced
FGFR1	3.40444	up	A2A	N	enhanced
FHDC1	3.59371	up	A2A	N	enhanced
FLT3	8.11604	up	A2A	increased	enhanced
FNBP1L	3.10801	up	B2A	N	enhanced
FOXB1	5.66135	up	A2A	N	enhanced
FOXC1	7.55162	up	other	increased	N
FOXM1	3.79809	up	A2A	increased	N
FPR1	6.48076	up	B2B	increased	N
FZD1	4.80624	up	B2B	N	enhanced
FZD6	3.42083	up	A2A	increased	N
G0S2	5.05154	up	other	increased	N
GAB1	4.07039	up	A2A	N	enhanced
GADD45A	3.7333	up	other	N	enhanced
GALNT2	2.94227	up	A2A	increased	enhanced
GALNT7	1.87902	up	A2A	N	enhanced
GAPT	6.66876	up	A2A	increased	N
GFRA1	20.9617	up	B2B	increased	enhanced
GFRA3	6.37456	up	A2A	N	enhanced
GJC1	8.54573	up	A2A	N	enhanced
GLT1D1	5.74967	up	A2A	increased	N
GLUL	4.1798	up	other	N	enhanced
GMDS	1.9869	up	A2A	increased	N
GNB4	4.73494	up	A2A	N	enhanced
GRIK5	4.59226	up	A2A	increased	N
GTF3C4	1.62677	up	A2A	N	enhanced
GUCY1A3	8.0979	up	B2A	increased	enhanced
GUCY1B3	7.57419	up	other	increased	enhanced
GXYLT2	10.432	up	A2A	increased	enhanced
HDAC2	1.23327	up	A2A	increased	N
HELLS	2.50127	up	other	increased	N
HES1	11.2346	up	A2A	N	enhanced
HES4	9.79328	up	A2A	increased	N
HHAT	1.78745	up	B2B	N	enhanced
HHEX	8.01746	up	A2A	N	enhanced
HHIP	10.8574	up	B2A	increased	enhanced
HIST1H2BO	5.37042	up	A2A	N	enhanced
HIST1H3C	5.96969	up	A2A	N	enhanced
HLX	5.43479	up	B2B	increased	enhanced
HMGB3	5.86126	up	A2A	N	enhanced
HMGXB4	1.15709	up	other	increased	N
HMMR	4.1098	up	A2A	increased	N
HPRT1	1.46036	up	A2A	N	enhanced
HRK	6.33014	up	A2A	increased	N
HS6ST1	3.41677	up	A2A	increased	enhanced
HSBP1	1.22919	up	A2A	N	enhanced
HSP90AA1	1.29805	up	A2A	increased	N
HSPBP1	1.3863	up	A2A	increased	N
IDH2	2.67719	up	A2A	N	enhanced
IGF2BP2	8.05685	up	A2A	increased	N
IGFBP2	9.59222	up	A2A	increased	N
IGFBP5	9.43663	up	A2A	increased	N
IGFBP7	5.56157	up	A2A	N	enhanced
IGLL1	12.9882	up	A2A	N	enhanced
IGLON5	4.52486	up	A2A	increased	N
IL11	4.99841	up	A2A	increased	N
IL1B	7.04969	up	A2A	N	enhanced
ILF2	1.72331	up	A2A	increased	N
IRX1	7.45087	up	B2A	increased	enhanced
IRX3	9.99602	up	other	increased	enhanced
IRX5	10.6076	up	B2A	increased	enhanced
ISL2	8.11429	up	A2A	increased	N
ISOC2	1.39235	up	A2A	increased	N
ITGA9	3.5664	up	B2A	increased	enhanced
JARID2	2.04842	up	A2A	increased	inconsistent
KAZN	6.35374	up	A2A	increased	N
KCNH8	7.98744	up	B2B	increased	N
KCNK5	5.6267	up	A2A	N	enhanced
KCNRG	2.28545	up	A2A	increased	N
KCTD1	2.83738	up	B2A	increased	enhanced
KIAA0125	7.09393	up	other	increased	N
KIAA1522	4.61208	up	A2A	increased	N
KIAA1549	6.07753	up	A2A	increased	N
KIAA1644	10.1742	up	B2A	increased	N
KIF20A	4.65009	up	A2A	N	enhanced
KIF6	5.51132	up	B2A	N	N
KIRREL	6.93245	up	A2A	increased	enhanced
KLF1	4.69838	up	A2A	increased	N
KLF6	1.86845	up	A2A	increased	enhanced
KLK1	5.75916	up	A2A	increased	N
KLLN	1.53053	up	A2A	increased	N
KREMEN1	8.66957	up	B2A	N	enhanced
KRTAP5-9	4.10684	up	A2A	increased	N
KYNU	7.38228	up	B2B	increased	N
LAIR1	1.35767	up	A2A	increased	N
LARS2	1.03631	up	A2A	N	enhanced
LAT2	5.40634	up	A2A	N	enhanced
LDLR	3.36541	up	A2A	increased	N
LDOC1L	2.49801	up	other	increased	enhanced
LGALS12	8.58621	up	A2A	increased	N
LHFPL2	6.64256	up	A2A	increased	N
LILRA1	6.16134	up	other	increased	N
LILRA2	8.00402	up	other	increased	N
LILRB3	5.24265	up	A2A	increased	N
LRP12	4.98344	up	B2A	increased	N
LRP8	1.42905	up	A2A	N	enhanced
LRRC1	2.97364	up	A2A	N	enhanced
LRRC26	7.84381	up	A2A	N	enhanced
LRRC38	8.98771	up	A2A	N	enhanced
LRRN1	4.83294	up	other	N	enhanced
LRWD1	1.17858	up	A2A	increased	N
LTBP1	5.77872	up	A2A	increased	enhanced
LZTFL1	3.22545	up	A2A	N	enhanced
LZTS1	4.07351	up	A2A	N	enhanced
MAFB	8.23303	up	B2A	N	enhanced
MAFG	2.06667	up	A2A	increased	N
MAML3	3.02049	up	A2A	increased	enhanced
MAP10	2.89799	up	other	increased	N
MAP1LC3B2	4.40568	up	A2A	increased	N
MAP4K3	1.23085	up	A2A	increased	enhanced
MARCKS	9.65888	up	other	increased	N
MARK4	1.00763	up	A2A	increased	N
MAST1	3.72619	up	A2A	increased	N
MAST2	1.3525	up	A2A	increased	N
MBOAT7	2.20999	up	A2A	increased	N
MCM6	1.91331	up	A2A	N	enhanced
MCTP1	2.64176	up	B2B	increased	N
MED12L	7.37616	up	B2A	N	enhanced
MED13L	1.34767	up	A2A	increased	enhanced
MEGF8	1.0939	up	A2A	increased	N
MEIS1	8.3062	up	B2B	increased	enhanced
MERTK	3.96204	up	A2A	N	enhanced
MEX3B	6.8918	up	A2A	increased	enhanced
MFI2	3.4422	up	other	increased	N
MFSD6L	3.56622	up	A2A	N	enhanced
MGLL	8.42983	up	A2A	increased	enhanced
MGST2	3.75837	up	A2A	increased	N
MID1IP1	1.09291	up	A2A	increased	enhanced
MME	7.43104	up	B2B	increased	N
MMP2	6.90385	up	B2B	increased	N
MMP8	8.50589	up	B2B	N	enhanced
MN1	6.75393	up	other	N	enhanced
MNS1	5.64719	up	B2A	increased	enhanced
MOB3B	3.64571	up	B2A	N	N
MPZL1	3.93529	up	A2A	N	enhanced
MRC2	3.95323	up	B2A	increased	N
MS4A4A	6.37757	up	other	N	enhanced
MS4A7	6.35936	up	A2A	N	enhanced
MTHFD1L	2.50733	up	B2B	increased	N
MTHFD2L	2.13734	up	A2A	increased	N
MYB	5.37432	up	A2A	increased	enhanced
MYCN	9.65317	up	B2A	increased	inconsistent
MYLK	4.0792	up	B2A	increased	N
MYT1L	6.3986	up	A2A	increased	N
NADK2	1.11305	up	A2A	increased	enhanced
NAT14	3.34657	up	A2A	increased	N
NDST1	4.76834	up	A2A	N	enhanced
NDST3	11.0431	up	B2A	increased	enhanced
NEGR1	8.13722	up	B2B	increased	N
NEIL3	5.13214	up	A2A	N	enhanced
NET1	1.7654	up	A2A	increased	N
NETO1	8.68587	up	other	increased	enhanced
NEURL1B	4.3474	up	A2A	N	enhanced
NHSL1	2.91313	up	A2A	N	enhanced
NLGN4X	9.45658	up	B2B	increased	N
NOTCH3	10.5697	up	A2A	increased	N
NPR3	8.05688	up	B2A	N	N
NR4A3	8.57415	up	A2A	N	enhanced
NREP	5.47107	up	B2A	increased	N
NRROS	2.7069	up	A2A	increased	N
NRXN2	9.82565	up	A2A	increased	inconsistent
NSUN7	5.73617	up	A2A	N	enhanced
NTPCR	1.56223	up	A2A	increased	N
NTRK3	4.16148	up	B2B	N	enhanced
NUCB2	2.28701	up	A2A	N	enhanced
NXT1	1.32913	up	A2A	N	enhanced
OAF	2.82199	up	A2A	N	enhanced
OGDHL	7.31141	up	B2A	N	N
OLA1	1.15035	up	A2A	increased	N
OLFM4	7.50286	up	B2A	N	N
OR10R2	7.30697	up	other	increased	N
ORAI2	2.47107	up	A2A	increased	N
ORC6	3.50093	up	other	N	enhanced
OTX1	7.93697	up	other	increased	N
P2RX2	5.16934	up	A2A	increased	N
P2RX5	2.36501	up	A2A	increased	N
P2RX5-TAX1BP3	2.0818	up	A2A	increased	N
P2RY12	5.04182	up	B2A	increased	N
PABPC4L	22.578	up	B2B	increased	N
PAFAH1B3	1.88061	up	A2A	increased	N
PARD3	7.78194	up	B2A	N	enhanced
PCDHB14	7.11912	up	other	increased	N
PCDHB16	6.22981	up	B2B	increased	N
PCDHGB2	4.20157	up	A2A	increased	N
PCTP	1.72859	up	B2B	increased	N
PDGFA	5.57117	up	A2A	N	enhanced
PDLIM1	5.39514	up	B2B	increased	N
PELI2	2.91264	up	B2A	N	enhanced
PEX10	1.03054	up	A2A	increased	enhanced
PEX5L	5.77925	up	B2B	increased	N
PFKP	1.40292	up	A2A	increased	enhanced
PHACTR1	4.94527	up	B2A	N	N
PHF21B	8.02948	up	B2A	N	N
PHLDA3	5.00368	up	A2A	increased	N
PHLPP1	3.00206	up	A2A	N	enhanced
PIGX	1.26926	up	A2A	increased	N
PIGZ	3.95456	up	A2A	increased	N
PIK3C2B	1.32031	up	A2A	increased	N
PIK3R3	3.59674	up	A2A	increased	N
PKP1	5.62344	up	A2A	increased	N
PLCB4	8.66279	up	B2B	N	enhanced
PLIN3	3.02754	up	A2A	increased	N
PLK2	6.59405	up	A2A	increased	enhanced
PMAIP1	4.51393	up	A2A	N	enhanced
PODXL2	1.59821	up	A2A	increased	N
POLA1	1.49309	up	A2A	N	enhanced
POLE	1.69255	up	A2A	increased	N
PPAP2B	7.973	up	other	increased	N
PPM1A	1.07193	up	A2A	N	enhanced
PPP4R1	1.29353	up	A2A	N	enhanced
PRDM16	5.82683	up	A2A	increased	N
PRELID2	5.18649	up	B2A	increased	enhanced
PREX2	9.02027	up	B2A	N	N
PROM1	10.7526	up	A2A	N	enhanced
PSMB2	1.18855	up	A2A	N	enhanced
PSMC3IP	1.73074	up	A2A	N	enhanced
PTMA	1.04961	up	A2A	N	enhanced
PTPN3	7.64074	up	B2A	N	N
PTPRG	6.41619	up	B2B	increased	enhanced
PTPRS	4.06731	up	B2A	increased	N
PTTG1	2.92335	up	A2A	increased	N
PVR	3.60086	up	B2B	increased	N
PVRL2	7.93478	up	other	increased	N
PXDN	7.51558	up	A2A	increased	enhanced
PXMP2	3.06203	up	A2A	increased	N
R3HDM1	1.01935	up	A2A	N	enhanced
RAB13	3.28949	up	A2A	increased	N
RAB32	8.46516	up	other	increased	enhanced
RAB3D	2.36851	up	A2A	increased	N
RAD51AP1	4.54053	up	A2A	increased	N
RAD54L	4.02362	up	A2A	increased	N
RAG2	8.52083	up	B2A	N	N
RAPGEF5	7.0571	up	B2A	increased	enhanced
RASL10B	2.72904	up	B2A	N	N
RASSF8	8.10158	up	B2A	increased	N
RCN1	1.79463	up	B2A	N	N
RCOR1	1.3197	up	A2A	increased	N
RFX8	6.46436	up	A2A	N	enhanced
RGMA	8.76668	up	A2A	increased	N
RHOBTB1	8.49995	up	B2A	increased	N
RIMS2	5.81034	up	B2B	increased	enhanced
RNASEH2A	2.11134	up	A2A	increased	N
RNASEH2B	1.63532	up	A2A	increased	enhanced
RNF150	8.88633	up	B2A	increased	N
RORB	8.00904	up	B2B	N	enhanced
RTN4	1.17359	up	A2A	N	enhanced
S100A12	8.43326	up	A2A	increased	N
S100A8	8.97056	up	A2A	increased	N
S100A9	6.89521	up	A2A	increased	N
S100Z	8.43068	up	A2A	N	enhanced
SALL4	5.47573	up	B2B	N	enhanced
SAMD11	5.3747	up	A2A	increased	N
SAP30	2.37668	up	A2A	N	enhanced
SCCPDH	2.95681	up	B2A	N	N
SCG2	7.2717	up	other	increased	N
SCGB3A1	6.7211	up	A2A	N	enhanced
SCN2A	7.45114	up	B2B	increased	N
SCN3A	8.32529	up	other	increased	N
SERINC2	6.54528	up	A2A	increased	N
SERTAD2	1.04673	up	A2A	N	enhanced
SETBP1	3.41976	up	B2A	increased	N
SGOL1	2.15718	up	other	increased	N
SH2B2	2.93654	up	A2A	increased	N
SH3PXD2B	3.83728	up	A2A	increased	N
SH3RF1	8.45548	up	A2A	N	enhanced
SHANK1	2.7467	up	A2A	increased	N
SHCBP1	4.47173	up	B2B	N	enhanced
SHISA7	4.76937	up	A2A	increased	N
SHQ1	1.28291	up	A2A	increased	N
SIGLEC5	5.03544	up	B2B	increased	N
SIGLEC6	7.09119	up	B2A	increased	enhanced
SIPA1L2	2.17213	up	other	increased	N
SKOR1	3.77046	up	A2A	N	enhanced
SLC22A16	7.88631	up	A2A	increased	N
SLC25A5	1.9902	up	A2A	N	enhanced
SLC2A5	7.66641	up	A2A	N	enhanced
SLC39A8	1.57672	up	A2A	N	enhanced
SLC44A5	6.463	up	B2B	N	enhanced
SLC7A11	7.51279	up	B2A	increased	N
SMAD1	5.04014	up	A2A	N	enhanced
SMO	7.51031	up	A2A	increased	N
SMS	1.76264	up	A2A	increased	N
SOX4	8.17789	up	B2A	increased	enhanced
SPC25	4.49538	up	A2A	N	enhanced
SPIN1	1.54856	up	A2A	N	enhanced
SPINT2	2.00975	up	A2A	increased	N
SPP1	5.76374	up	A2A	N	enhanced
SPRED2	5.46239	up	A2A	N	enhanced
SPRY1	5.78519	up	A2A	increased	enhanced
SPRY2	6.56657	up	other	increased	enhanced
SPTA1	7.29195	up	other	increased	N
SRP14	1.01317	up	A2A	N	enhanced
SSBP2	2.74436	up	A2A	increased	enhanced
ST18	10.3392	up	B2A	increased	N
ST3GAL6	6.20353	up	B2B	N	enhanced
STAC	6.37829	up	other	increased	N
STK3	2.93615	up	A2A	increased	N
STK32B	8.08695	up	B2A	N	enhanced
STS	1.82749	up	A2A	increased	N
SVOPL	5.00134	up	A2A	increased	N
SYT5	5.25958	up	A2A	increased	N
TANC1	3.20786	up	B2A	N	N
TARS	1.1897	up	A2A	increased	N
TASP1	3.53579	up	B2B	N	enhanced
TBC1D9	3.92683	up	A2A	increased	N
TCF12	1.3806	up	A2A	increased	N
TCF4	6.64817	up	B2A	increased	N
TCF7L2	2.19165	up	B2A	N	N
TCTEX1D2	1.30581	up	A2A	increased	N
TEC	4.02393	up	A2A	N	enhanced
TESC	4.11736	up	A2A	increased	N
TET1	1.14627	up	A2A	N	enhanced
TEX9	3.44786	up	B2A	N	enhanced
TFDP2	2.68556	up	A2A	N	enhanced
TFPI	9.77097	up	B2B	increased	enhanced
TFRC	2.62932	up	A2A	increased	N
THBD	7.30851	up	B2B	N	enhanced
THUMPD2	1.48845	up	B2A	increased	enhanced
TIMM13	1.6229	up	A2A	N	enhanced
TINAGL1	7.2713	up	A2A	increased	enhanced
TLN2	3.76638	up	A2A	increased	N
TM7SF3	1.87446	up	A2A	increased	N
TMEM150B	6.63786	up	A2A	increased	N
TMEM178A	2.58441	up	B2A	increased	N
TMEM237	1.85206	up	A2A	N	enhanced
TMEM26	6.77955	up	B2B	increased	N
TMEM97	1.66065	up	A2A	increased	N
TNFAIP2	8.19407	up	A2A	increased	N
TNFRSF21	10.2727	up	B2A	increased	enhanced
TNNI3	5.67064	up	A2A	increased	N
TNNT1	4.66554	up	A2A	increased	N
TNRC18	2.11495	up	A2A	N	enhanced
TNS1	7.06637	up	A2A	increased	N
TNS3	8.98895	up	B2A	N	enhanced
TOX	3.88288	up	A2A	increased	enhanced
TP73	4.23616	up	A2A	increased	N
TRA2B	1.32653	up	A2A	increased	N
TRIM24	1.84887	up	A2A	increased	N
TRIM28	1.49965	up	A2A	increased	N
TRIP6	2.39084	up	A2A	N	enhanced
TRIQK	2.71487	up	B2B	increased	N
TSPAN13	8.29376	up	A2A	increased	N
TSPAN16	6.27066	up	A2A	increased	N
TSPAN2	1.4989	up	A2A	increased	N
TSPAN3	1.53909	up	A2A	increased	N
TSPAN33	1.64661	up	A2A	increased	N
TSPAN7	9.15229	up	A2A	increased	enhanced
TTYH1	3.68264	up	A2A	increased	N
TUBB2A	3.81875	up	A2A	increased	N
TUSC3	7.75169	up	B2B	increased	N
TWISTNB	1.22301	up	other	increased	N
TXN	2.46627	up	A2A	N	enhanced
TXNRD3	2.23163	up	A2A	increased	N
TYMS	4.93035	up	A2A	increased	enhanced
UBE2M	1.07997	up	A2A	increased	N
UBE2S	3.24457	up	A2A	increased	N
UCHL3	1.34169	up	A2A	N	enhanced
UCK2	4.26317	up	other	N	enhanced
UGT3A2	9.47082	up	A2A	N	enhanced
VANGL1	4.03341	up	B2A	increased	enhanced
VASH2	5.38558	up	A2A	N	enhanced
VCAN	8.13041	up	other	increased	N
VEGFA	7.88901	up	A2A	N	enhanced
VGLL4	1.09498	up	A2A	N	enhanced
VLDLR	3.29296	up	B2A	N	enhanced
VPREB1	8.32045	up	B2A	increased	enhanced
VRK1	1.40841	up	A2A	N	enhanced
WASF1	4.86915	up	A2A	increased	N
WDFY4	4.97178	up	B2A	increased	N
WDYHV1	1.72321	up	A2A	N	enhanced
WNT5A	5.57958	up	B2B	N	enhanced
WT1	8.51971	up	B2A	increased	enhanced
YWHAE	2.22473	up	A2A	increased	N
ZBTB8A	7.52118	up	A2A	increased	N
ZC3HAV1L	2.09083	up	A2A	increased	N
ZFHX3	3.13198	up	other	increased	N
ZMIZ1	3.04279	up	A2A	increased	inconsistent
ZNF134	1.2813	up	B2B	increased	N
ZNF433	1.40331	up	B2B	increased	N
ZNF443	1.38095	up	B2B	increased	N
ZNF521	10.7603	up	B2A	N	enhanced
ZNF534	5.29944	up	B2B	increased	N
ZNF543	1.65204	up	other	increased	N
ZNF574	1.49076	up	A2A	increased	N
ZNF581	1.04811	up	A2A	increased	N
ZNF608	6.83748	up	B2A	increased	enhanced
ZNF627	1.16154	up	B2B	increased	N
ZNF695	6.65867	up	other	N	enhanced
ZNF784	1.49033	up	A2A	increased	N
ZNF788	4.31926	up	B2B	increased	N
ZNF85	1.3323	up	B2B	increased	N
ZNF878	2.50108	up	B2B	increased	N
ZNF93	1.421	up	B2B	increased	N
ZSCAN4	6.38291	up	B2B	increased	N
ZSCAN5A	1.75128	up	B2B	increased	N
AACS	1.39833	up	A2A	N	N
AAMDC	1.70352	up	A2A	N	N
ABCA1	2.57077	up	A2A	N	N
ABCA12	3.894	up	B2B	N	N
ABHD17B	2.21065	up	A2A	N	N
ABHD8	1.26357	up	A2A	N	N
ACBD7	6.04901	up	A2A	N	N
ACOT1	1.87268	up	A2A	N	N
ACOT11	3.80271	up	A2A	N	N
ACSBG1	3.55231	up	A2A	N	N
ACSF2	1.43103	up	A2A	N	N
ADA	3.15603	up	A2A	N	N
ADAM33	9.7699	up	A2A	N	inconsistent
ADAM9	1.93806	up	A2A	N	N
ADAMTS15	5.08509	up	A2A	N	N
ADAMTS3	6.03168	up	B2B	N	N
ADAMTS7	6.66351	up	A2A	N	N
ADAP2	3.48458	up	A2A	N	N
ADCY6	7.66553	up	A2A	N	N
AFMID	3.3734	up	A2A	N	N
AGPAT2	2.09885	up	A2A	N	N
AHI1	1.37506	up	A2A	N	N
AHNAK2	3.39789	up	A2A	N	N
AHRR	2.37222	up	A2A	N	N
AHSP	6.71924	up	A2A	N	N
AIF1L	7.0556	up	A2A	N	N
AK8	3.87428	up	A2A	N	N
AKAP2	4.78995	up	A2A	N	N
AKIP1	1.05085	up	A2A	N	N
AKR1A1	1.57455	up	A2A	N	N
ALAS2	4.02402	up	A2A	N	N
ALDH18A1	1.00808	up	A2A	N	N
ALDH1A1	5.55871	up	B2B	N	N
ALDH2	5.19234	up	A2A	N	N
ALDH3B1	3.42244	up	A2A	N	N
ALDH3B2	8.41407	up	A2A	N	N
ALDH4A1	2.4973	up	A2A	N	N
ALDH7A1	3.10239	up	A2A	N	N
ALPK3	3.11508	up	A2A	N	N
ALYREF	2.21549	up	A2A	N	N
AMIGO3	1.21139	up	A2A	N	N
AMOTL1	5.33174	up	A2A	N	N
ANAPC11	1.42482	up	A2A	N	N
ANGPTL6	2.79588	up	A2A	N	N
ANKRD13B	2.43721	up	A2A	N	N
ANKRD28	1.40918	up	A2A	N	N
ANKRD50	5.8186	up	other	N	N
ANLN	5.38804	up	A2A	N	N
ANPEP	5.27949	up	A2A	N	N
ANXA3	6.47739	up	A2A	N	N
AP1S1	1.59141	up	A2A	N	N
AP4M1	2.00156	up	A2A	N	N
APLN	8.63594	up	A2A	N	N
APOA1	4.80137	up	A2A	N	N
APOO	1.10461	up	A2A	N	N
ARC	5.04781	up	A2A	N	inconsistent
ARHGAP11A	2.9104	up	A2A	N	N
ARHGAP11B	1.84342	up	A2A	N	N
ARHGAP21	1.67862	up	A2A	N	N
ARHGAP23	8.02473	up	A2A	N	N
ARHGAP32	2.18129	up	A2A	N	N
ARHGAP33	1.86557	up	A2A	N	N
ARHGAP42	6.50434	up	B2B	N	N
ARHGEF17	10.9443	up	A2A	N	N
ARHGEF40	4.416	up	A2A	N	N
ARL11	4.51643	up	A2A	N	N
ARL5C	6.45976	up	A2A	N	N
ARMC4	6.91317	up	B2B	N	N
ARMC9	2.25715	up	A2A	N	N
ARRDC4	4.90901	up	other	N	N
ARTN	3.75742	up	A2A	N	N
ARVCF	1.95303	up	A2A	N	N
ASB9	4.48065	up	A2A	N	N
ASGR1	4.94494	up	A2A	N	N
ASS1	5.74345	up	A2A	N	N
ATAD2	1.56801	up	A2A	N	N
ATAD3A	1.14824	up	A2A	N	N
ATF3	10.6793	up	A2A	N	N
ATF5	1.18389	up	A2A	N	N
ATP1B1	3.82457	up	B2B	N	N
ATP5B	1.12335	up	A2A	N	N
ATP5C1	1.01579	up	A2A	N	N
ATP5G3	1.44322	up	A2A	N	N
ATP5J	1.18582	up	A2A	N	N
ATP6V0B	1.11588	up	A2A	N	N
ATP9A	5.65576	up	A2A	N	N
ATRNL1	7.6694	up	B2B	N	N
AURKB	4.60841	up	A2A	N	N
AZIN1	1.66668	up	A2A	N	N
AZU1	7.4116	up	A2A	N	N
B3GALNT2	1.25907	up	A2A	N	inconsistent
B3GNT5	4.62789	up	A2A	N	N
BACH1	1.27221	up	A2A	N	N
BAG1	1.2812	up	A2A	N	N
BASP1	4.77869	up	B2B	N	N
BATF3	4.60535	up	A2A	N	N
BCL2L1	1.73299	up	A2A	N	N
BEND3	2.63079	up	A2A	N	N
BEND5	2.42202	up	other	N	N
BEST3	7.36096	up	other	N	N
BHLHE23	11.108	up	A2A	N	N
BIK	2.08914	up	A2A	N	N
BIRC5	5.6498	up	A2A	N	N
BLM	1.89387	up	A2A	N	N
BOP1	1.162	up	A2A	N	N
BPI	9.06446	up	A2A	N	N
BRCA1	3.16607	up	A2A	N	N
BRCA2	2.53086	up	A2A	N	N
BST1	5.3338	up	A2A	N	N
BTBD3	4.16263	up	B2B	N	N
BTF3L4	1.05641	up	A2A	N	N
BTK	4.85682	up	A2A	N	N
BTNL9	6.10078	up	A2A	N	N
BUB1B	6.19086	up	A2A	N	N
BYSL	2.22455	up	A2A	N	N
BZW2	1.60983	up	A2A	N	N
C10orf10	4.43484	up	A2A	N	N
C10orf25	3.29064	up	A2A	N	N
C10orf55	5.46695	up	A2A	N	N
C11orf84	1.72226	up	A2A	N	N
C11orf96	7.86225	up	A2A	N	N
C12orf45	1.45157	up	A2A	N	N
C15orf39	2.13122	up	A2A	N	inconsistent
C16orf46	1.95236	up	A2A	N	N
C16orf59	5.62639	up	A2A	N	N
C16orf93	3.3801	up	other	N	N
C16orf95	1.88796	up	A2A	N	N
C17orf53	4.76782	up	A2A	N	N
C19orf54	1.0825	up	A2A	N	N
C19orf57	1.74659	up	A2A	N	N
C1QTNF1	5.42165	up	A2A	N	N
C1QTNF3	1.01344	up	A2A	N	N
C1QTNF4	7.38344	up	A2A	N	N
C1R	1.33385	up	A2A	N	N
C1orf122	1.19457	up	A2A	N	N
C1orf186	6.67492	up	A2A	N	N
C20orf96	2.05721	up	A2A	N	N
C21orf58	1.83694	up	A2A	N	N
C22orf24	2.53507	up	A2A	N	N
C2orf47	1.06778	up	A2A	N	N
C2orf48	6.14753	up	A2A	N	N
C4orf46	2.0011	up	A2A	N	N
C5AR1	3.67152	up	A2A	N	N
C6orf132	3.96799	up	A2A	N	N
C6orf223	8.2357	up	A2A	N	N
C8orf82	1.63528	up	A2A	N	N
C9orf66	4.1956	up	A2A	N	N
C9orf9	3.33114	up	other	N	N
CACFD1	2.53591	up	A2A	N	N
CACNA1A	2.54949	up	A2A	N	N
CACNB3	2.92448	up	A2A	N	N
CADM4	2.23969	up	A2A	N	N
CALM2	1.17454	up	A2A	N	N
CAMK2N2	4.83981	up	A2A	N	N
CAMP	7.77231	up	A2A	N	N
CAPN11	5.51908	up	A2A	N	N
CAPN14	2.76588	up	A2A	N	N
CAPRIN1	1.26626	up	A2A	N	N
CAPSL	7.67877	up	A2A	N	N
CASC10	9.38361	up	other	N	inconsistent
CASC5	4.52138	up	other	N	N
CASKIN1	4.0164	up	A2A	N	N
CASKIN2	6.46353	up	A2A	N	N
CAT	1.95208	up	A2A	N	N
CBX2	7.10205	up	A2A	N	N
CBX8	3.46944	up	A2A	N	N
CCDC138	2.43135	up	A2A	N	N
CCDC150	3.18618	up	other	N	N
CCDC171	3.2447	up	A2A	N	N
CCDC34	1.70848	up	other	N	N
CCDC71L	1.03301	up	A2A	N	N
CCDC74A	6.11755	up	A2A	N	N
CCDC74B	5.7134	up	A2A	N	N
CCDC88A	2.84873	up	A2A	N	N
CCNA2	3.5591	up	A2A	N	N
CCNB1IP1	1.32874	up	A2A	N	N
CCNB2	5.0809	up	A2A	N	N
CCNE2	2.02281	up	A2A	N	N
CCR9	3.57004	up	A2A	N	N
CCRL2	2.8405	up	A2A	N	N
CCT2	1.32653	up	A2A	N	N
CD300LF	7.58936	up	A2A	N	N
CD36	6.27082	up	B2B	N	N
CD38	3.16603	up	A2A	N	N
CD83	3.45722	up	A2A	N	N
CDC25C	3.38604	up	A2A	N	N
CDC42EP4	4.67541	up	B2B	N	N
CDC6	6.26638	up	A2A	N	N
CDCA2	5.21675	up	A2A	N	N
CDCA3	3.33903	up	A2A	N	N
CDCA5	5.45167	up	A2A	N	N
CDCA7L	2.08071	up	A2A	N	N
CDCA8	4.78311	up	A2A	N	N
CDK18	2.31188	up	A2A	N	N
CDK4	1.37902	up	A2A	N	N
CDK5	1.31229	up	A2A	N	N
CDR2L	4.6182	up	A2A	N	N
CDT1	6.2792	up	A2A	N	N
CEACAM6	7.44299	up	A2A	N	N
CECR6	5.80768	up	B2B	N	N
CELF5	3.99317	up	A2A	N	N
CENPA	6.41469	up	A2A	N	N
CENPE	3.36094	up	A2A	N	N
CENPF	3.79455	up	B2B	N	N
CENPH	2.61606	up	A2A	N	N
CENPI	3.57713	up	A2A	N	N
CENPJ	1.43035	up	A2A	N	N
CENPM	4.20995	up	A2A	N	N
CENPN	3.06821	up	A2A	N	N
CENPP	2.25522	up	A2A	N	inconsistent
CENPW	4.94726	up	B2B	N	N
CEP128	2.18895	up	B2B	N	N
CEP170	1.20778	up	B2B	N	N
CEP55	5.03064	up	A2A	N	N
CEP57L1	1.20722	up	A2A	N	N
CEP70	3.14706	up	A2A	N	N
CERCAM	4.21537	up	A2A	N	N
CES3	6.31906	up	A2A	N	N
CETN2	1.3657	up	A2A	N	N
CHAF1B	2.43821	up	A2A	N	N
CHCHD2	1.3638	up	A2A	N	N
CHD1L	1.07645	up	A2A	N	N
CHEK1	3.78467	up	A2A	N	N
CHEK2	1.03376	up	A2A	N	N
CHI3L1	6.35717	up	A2A	N	N
CHP1	1.19595	up	A2A	N	N
CHRFAM7A	5.03962	up	B2B	N	N
CHRM4	2.89495	up	A2A	N	N
CHRNA5	4.81281	up	A2A	N	N
CHRNA7	5.55872	up	B2B	N	N
CHRNA9	4.5957	up	A2A	N	N
CHRNB4	5.71916	up	A2A	N	N
CHST1	7.79335	up	A2A	N	N
CHST11	1.82354	up	A2A	N	inconsistent
CHST14	1.10518	up	A2A	N	N
CHST15	4.40697	up	A2A	N	N
CHST2	2.1069	up	A2A	N	N
CHSY1	1.31072	up	A2A	N	N
CIB2	3.49546	up	A2A	N	N
CIB3	5.00311	up	A2A	N	N
CKAP2	1.17019	up	A2A	N	N
CKS1B	2.88126	up	A2A	N	N
CLCA1	6.98737	up	B2B	N	N
CLDN5	9.02166	up	A2A	N	N
CLDN9	6.72715	up	A2A	N	N
CLEC14A	7.30752	up	B2B	N	N
CLIC1	1.94844	up	A2A	N	N
CLIC4	6.08772	up	A2A	N	N
CLIP3	4.43933	up	A2A	N	N
CLMN	4.11444	up	A2A	N	N
CLN6	1.51181	up	A2A	N	N
CLP1	1.11338	up	A2A	N	N
CMBL	6.18342	up	A2A	N	N
CMPK2	2.12767	up	A2A	N	N
CNIH2	2.69571	up	A2A	N	N
CNTLN	5.81175	up	B2B	N	N
CNTROB	1.21553	up	A2A	N	N
COL16A1	4.55245	up	A2A	N	N
COL23A1	5.30915	up	A2A	N	N
COL2A1	7.48065	up	A2A	N	N
COL5A1	3.75634	up	A2A	N	N
COL7A1	2.73917	up	A2A	N	N
COPG2	1.28376	up	A2A	N	N
CORO1C	3.42242	up	A2A	N	N
CPNE7	5.82886	up	A2A	N	N
CPXM1	8.48075	up	A2A	N	N
CREB3L1	5.7687	up	A2A	N	N
CREB3L3	8.45349	up	A2A	N	N
CRHBP	4.46663	up	A2A	N	N
CRISPLD1	6.76235	up	B2B	N	N
CSF3R	8.743	up	A2A	N	N
CST3	3.05723	up	B2B	N	N
CSTA	5.76773	up	A2A	N	N
CTPS1	1.71368	up	A2A	N	N
CTXN1	7.20213	up	A2A	N	N
CUEDC2	1.14912	up	A2A	N	N
CUX2	3.63567	up	A2A	N	N
CYB5R3	1.14832	up	A2A	N	N
CYBB	6.5785	up	A2A	N	N
CYCS	1.26607	up	A2A	N	N
CYP27B1	2.4227	up	A2A	N	N
CYP4F2	7.40073	up	B2B	N	N
CYTH2	1.22815	up	A2A	N	N
CYTL1	7.77772	up	other	N	N
DAB2	4.37074	up	A2A	N	N
DAP	1.05656	up	A2A	N	N
DDAH2	4.19437	up	A2A	N	N
DDIT3	1.9245	up	A2A	N	N
DDN	5.2295	up	A2A	N	N
DDT	1.08257	up	other	N	N
DECR2	1.6283	up	A2A	N	N
DEPDC1	5.0757	up	B2B	N	N
DEPDC1B	4.23162	up	other	N	N
DERL3	4.07895	up	A2A	N	N
DHCR24	3.18727	up	A2A	N	N
DHFR	2.25842	up	A2A	N	N
DHTKD1	1.26774	up	A2A	N	N
DIAPH3	5.9838	up	A2A	N	N
DIO2	4.54311	up	B2B	N	N
DIRAS1	6.71704	up	A2A	N	N
DLG4	2.33052	up	A2A	N	N
DLGAP5	4.47024	up	A2A	N	N
DLX2	4.96387	up	A2A	N	N
DNA2	1.63456	up	A2A	N	N
DNAAF2	1.51152	up	A2A	N	N
DNAJC12	5.29199	up	A2A	N	N
DNAJC25	1.17037	up	A2A	N	N
DNAJC9	1.55257	up	A2A	N	N
DNASE1L2	1.57038	up	A2A	N	N
DNM1	4.4995	up	A2A	N	N
DNMT3B	6.99903	up	A2A	N	inconsistent
DNTT	9.42304	up	A2A	N	inconsistent
DOC2A	4.88019	up	A2A	N	N
DOCK4	3.0235	up	A2A	N	N
DOCK5	5.09804	up	A2A	N	N
DPEP1	11.1098	up	A2A	N	N
DPF3	3.33731	up	A2A	N	N
DPP3	1.20804	up	A2A	N	N
DPYSL2	1.78374	up	A2A	N	N
DQX1	4.16397	up	A2A	N	N
DRP2	4.67806	up	A2A	N	N
DSCC1	5.04236	up	A2A	N	N
DSG2	6.20614	up	A2A	N	N
DTL	5.39568	up	A2A	N	N
DUT	1.2081	up	B2B	N	N
DYNLL1	1.521	up	A2A	N	N
E2F1	5.50319	up	A2A	N	N
E2F2	3.77373	up	A2A	N	N
E2F6	1.12337	up	A2A	N	N
E2F7	5.95087	up	B2B	N	N
E2F8	5.33337	up	A2A	N	N
EAF2	3.31576	up	A2A	N	N
ECE2	1.78643	up	A2A	N	N
ECHS1	1.0238	up	A2A	N	N
ECT2	2.81117	up	A2A	N	N
EDA2R	3.94801	up	other	N	N
EFEMP1	5.75862	up	B2B	N	N
EGFL7	7.99312	up	A2A	N	N
EGR3	5.04915	up	A2A	N	inconsistent
EHD2	9.66621	up	A2A	N	N
EIF4A3	1.29008	up	A2A	N	N
EIF4EBP1	3.42244	up	A2A	N	N
EIF6	1.15239	up	A2A	N	N
ELFN2	3.65674	up	A2A	N	N
ELN	6.02127	up	A2A	N	N
ELOVL5	1.11938	up	A2A	N	N
EMILIN2	2.27472	up	A2A	N	N
EMP1	6.39462	up	A2A	N	N
ENAH	4.73891	up	A2A	N	N
EPDR1	5.54451	up	other	N	N
ERGIC1	1.6075	up	A2A	N	N
ERI2	1.77278	up	A2A	N	N
ERV3-1	1.53771	up	A2A	N	N
ERVFRD-1	5.13915	up	A2A	N	N
ESPL1	5.67812	up	A2A	N	N
EXO1	4.25458	up	B2B	N	N
EXOSC4	1.9698	up	A2A	N	N
EXTL2	2.50202	up	B2B	N	N
EZH2	2.18722	up	A2A	N	N
F13A1	8.21955	up	other	N	N
F2RL2	4.30318	up	A2A	N	N
FA2H	6.2008	up	A2A	N	N
FAAH	3.04711	up	A2A	N	N
FABP5	3.57969	up	A2A	N	N
FADS1	5.93228	up	A2A	N	N
FADS2	6.02129	up	A2A	N	N
FADS3	2.36004	up	A2A	N	N
FAH	2.72786	up	A2A	N	N
FAIM	1.67685	up	A2A	N	N
FAM102B	1.18033	up	other	N	N
FAM124A	5.16114	up	A2A	N	N
FAM124B	4.73057	up	A2A	N	N
FAM129C	3.10025	up	A2A	N	N
FAM132B	5.2522	up	other	N	N
FAM171A2	3.81789	up	A2A	N	N
FAM180B	6.01827	up	A2A	N	N
FAM198A	4.90224	up	A2A	N	N
FAM20C	3.8156	up	A2A	N	N
FAM212A	4.10706	up	A2A	N	N
FAM222A	3.20308	up	A2A	N	inconsistent
FAM227A	5.01433	up	A2A	N	N
FAM27E3	4.88802	up	B2B	N	N
FAM57B	6.88949	up	A2A	N	N
FAM60A	1.22374	up	A2A	N	N
FAM69B	2.73913	up	A2A	N	N
FAM72B	4.4525	up	B2B	N	N
FANCA	2.58025	up	A2A	N	N
FANCG	1.48458	up	A2A	N	N
FANCI	2.45286	up	A2A	N	N
FARP1	3.17525	up	A2A	N	N
FAT1	11.1466	up	other	N	N
FBLIM1	7.07678	up	A2A	N	N
FBXL13	1.53203	up	A2A	N	N
FCN1	6.52041	up	A2A	N	N
FDFT1	1.20664	up	A2A	N	N
FDPS	1.17427	up	A2A	N	N
FDXR	1.40357	up	A2A	N	N
FECH	1.16471	up	A2A	N	N
FEN1	3.07511	up	A2A	N	N
FERMT1	5.16005	up	B2B	N	N
FGD5	5.51654	up	A2A	N	N
FGD6	3.06091	up	A2A	N	N
FGFR3	8.44589	up	A2A	N	N
FKBP7	3.26469	up	A2A	N	N
FKBPL	1.92323	up	A2A	N	N
FLG	4.94587	up	other	N	N
FLT1	3.706	up	A2A	N	N
FOS	7.74816	up	A2A	N	N
FOSL1	7.45711	up	A2A	N	N
FOXO6	7.88546	up	A2A	N	N
FOXP4	2.08972	up	A2A	N	N
FOXRED2	2.61923	up	A2A	N	N
FRMD6	3.90554	up	A2A	N	N
FRRS1	4.73228	up	B2B	N	N
FSCN1	7.52654	up	A2A	N	N
FSD1L	2.43435	up	B2B	N	N
FSTL1	7.14203	up	other	N	N
FTH1	1.45494	up	A2A	N	N
FUT4	2.21513	up	A2A	N	N
FZD5	5.04565	up	A2A	N	N
GADD45G	5.29112	up	A2A	N	N
GAL3ST2	4.00958	up	A2A	N	N
GALNT14	3.61247	up	A2A	N	N
GALNT6	2.88512	up	A2A	N	N
GAMT	1.64997	up	A2A	N	N
GAR1	1.09139	up	A2A	N	N
GAS2	3.8272	up	B2B	N	N
GAS2L1	4.43409	up	A2A	N	N
GAS7	4.06859	up	B2B	N	N
GATSL2	2.26131	up	B2B	N	N
GBGT1	4.17857	up	A2A	N	N
GCAT	3.36599	up	A2A	N	N
GCNT1	3.11835	up	A2A	N	N
GCSAML	5.90356	up	B2B	N	N
GCSH	2.05078	up	A2A	N	N
GDF10	4.74791	up	A2A	N	N
GEN1	1.23154	up	A2A	N	N
GFOD1	2.45221	up	A2A	N	N
GGCT	1.181	up	A2A	N	N
GINS3	2.63717	up	A2A	N	N
GJC2	2.79387	up	A2A	N	N
GLA	1.8799	up	A2A	N	N
GLDC	4.32042	up	A2A	N	N
GLO1	1.10951	up	A2A	N	N
GLP1R	6.52365	up	A2A	N	N
GLRX5	1.37552	up	A2A	N	N
GLYATL2	21.4241	up	other	N	N
GNAQ	1.79336	up	A2A	N	inconsistent
GNG13	4.13471	up	A2A	N	N
GNG4	9.25875	up	A2A	N	N
GNG5	1.11121	up	B2B	N	N
GNMT	2.47986	up	A2A	N	N
GOLGA8H	2.42525	up	A2A	N	N
GPC2	1.44284	up	A2A	N	N
GPC4	7.02669	up	other	N	N
GPR137C	3.86542	up	A2A	N	N
GPR162	7.83553	up	A2A	N	N
GPR17	7.6803	up	A2A	N	N
GPR176	5.93149	up	A2A	N	N
GPR84	5.37159	up	A2A	N	N
GPRC5C	6.98976	up	A2A	N	N
GPSM1	3.70985	up	A2A	N	N
GPSM2	3.83992	up	A2A	N	N
GPT2	5.18717	up	other	N	N
GPX1	1.5879	up	A2A	N	N
GRAMD1B	1.53813	up	A2A	N	N
GRAMD1C	3.23732	up	A2A	N	N
GREB1	3.67556	up	A2A	N	N
GRK4	1.73369	up	A2A	N	inconsistent
GSG2	5.29468	up	A2A	N	N
GSN	3.6955	up	A2A	N	inconsistent
GSTZ1	1.61834	up	A2A	N	N
GTF2F2	1.55339	up	A2A	N	N
GTF3C5	1.32031	up	A2A	N	inconsistent
GYG2	8.27786	up	A2A	N	N
GZF1	1.12439	up	A2A	N	inconsistent
H1FX	2.21796	up	A2A	N	N
H2AFV	1.15404	up	A2A	N	N
H2AFX	3.19984	up	A2A	N	N
H2AFY	2.61814	up	A2A	N	N
H3F3B	2.01476	up	A2A	N	N
HAAO	4.2689	up	A2A	N	N
HADH	1.57192	up	A2A	N	N
HBA1	7.72836	up	A2A	N	N
HBA2	8.71233	up	A2A	N	N
HBB	6.88958	up	B2B	N	N
HBD	8.35027	up	B2B	N	N
HBEGF	4.67018	up	A2A	N	N
HBG2	6.05719	up	B2B	N	N
HCK	4.75287	up	A2A	N	N
HDGF	1.51008	up	A2A	N	N
HDGFRP3	3.39504	up	other	N	N
HENMT1	1.44796	up	A2A	N	N
HES6	2.96138	up	A2A	N	N
HIGD1A	1.2009	up	A2A	N	N
HIRA	1.10503	up	A2A	N	N
HIST1H1B	6.15387	up	A2A	N	N
HIST1H1C	4.5121	up	A2A	N	N
HIST1H1D	5.85139	up	A2A	N	N
HIST1H1E	8.53305	up	A2A	N	N
HIST1H2AC	4.86501	up	A2A	N	N
HIST1H2AE	8.38661	up	A2A	N	N
HIST1H2AG	3.48161	up	A2A	N	inconsistent
HIST1H2AH	6.17219	up	A2A	N	N
HIST1H2AI	6.62593	up	A2A	N	N
HIST1H2AM	5.58116	up	A2A	N	N
HIST1H2BC	5.62517	up	A2A	N	N
HIST1H2BD	5.6462	up	A2A	N	N
HIST1H2BF	6.75845	up	A2A	N	N
HIST1H2BG	6.07254	up	A2A	N	N
HIST1H2BH	6.93341	up	A2A	N	N
HIST1H2BJ	5.64159	up	A2A	N	N
HIST1H2BK	3.44099	up	A2A	N	N
HIST1H2BL	4.78257	up	A2A	N	N
HIST1H2BN	3.93624	up	A2A	N	N
HIST1H3A	6.47964	up	A2A	N	N
HIST1H3B	4.72129	up	A2A	N	N
HIST1H3D	6.73753	up	A2A	N	N
HIST1H3G	5.67258	up	A2A	N	N
HIST1H3H	6.77604	up	A2A	N	N
HIST1H3J	5.02773	up	A2A	N	N
HIST1H4A	5.01903	up	A2A	N	N
HIST1H4B	4.99575	up	A2A	N	N
HIST1H4C	3.2367	up	A2A	N	N
HIST1H4E	7.14265	up	A2A	N	N
HIST1H4H	6.5755	up	A2A	N	N
HIST1H4I	3.1416	up	A2A	N	N
HIST2H2AB	4.634	up	A2A	N	N
HIST2H2AC	2.60753	up	A2A	N	N
HIST2H2BE	4.84645	up	A2A	N	N
HIST2H3D	4.942	up	other	N	N
HJURP	4.94019	up	A2A	N	N
HK2	2.24707	up	A2A	N	N
HMG20B	1.43556	up	A2A	N	N
HMGA1	1.64045	up	A2A	N	N
HMGB1	1.16419	up	A2A	N	N
HMGB2	2.24503	up	A2A	N	N
HMGCR	1.61971	up	A2A	N	N
HMGCS1	2.4997	up	A2A	N	N
HMGN2	1.3754	up	A2A	N	N
HN1	2.38045	up	A2A	N	N
HNRNPA0	1.43642	up	A2A	N	N
HNRNPL	1.00627	up	A2A	N	N
HOMER2	3.48657	up	A2A	N	N
HOXA10	8.4862	up	A2A	N	N
HOXA11	7.84648	up	A2A	N	N
HOXA13	21.9366	up	A2A	N	N
HOXA5	8.49382	up	A2A	N	N
HOXA7	21.7998	up	A2A	N	N
HOXA9	8.94929	up	A2A	N	N
HP	6.69583	up	A2A	N	N
HPDL	2.59015	up	A2A	N	N
HPGDS	5.98642	up	A2A	N	N
HSH2D	3.03038	up	A2A	N	N
HSP90AB1	1.01917	up	A2A	N	N
HTRA3	5.16483	up	A2A	N	N
HYAL2	1.70728	up	A2A	N	N
ICAM4	6.38958	up	A2A	N	N
ICAM5	4.71978	up	A2A	N	N
ID1	6.41722	up	A2A	N	N
IER5L	3.69959	up	A2A	N	N
IFI27L1	2.17527	up	A2A	N	N
IFITM10	4.14567	up	A2A	N	N
IFITM5	3.8748	up	A2A	N	N
IFT140	1.49878	up	A2A	N	N
IGFBP6	3.74284	up	A2A	N	N
IGSF9	4.479	up	A2A	N	N
IL17D	3.1495	up	A2A	N	N
IL17RE	2.48027	up	A2A	N	N
IMPA2	3.36391	up	A2A	N	N
IMPDH2	1.30447	up	A2A	N	N
INA	7.47127	up	A2A	N	N
INSIG1	2.09629	up	A2A	N	N
INSR	3.92104	up	other	N	N
INTS7	1.12595	up	A2A	N	N
IQCD	4.95127	up	A2A	N	N
IQGAP3	8.00786	up	A2A	N	N
IRAK3	4.93328	up	A2A	N	N
IRF2BP2	1.42571	up	A2A	N	inconsistent
IRGQ	2.24064	up	A2A	N	N
ITGAE	2.45304	up	A2A	N	N
ITM2A	1.49866	up	A2A	N	N
ITM2C	3.12284	up	A2A	N	N
ITSN1	3.11631	up	A2A	N	N
JDP2	6.36839	up	A2A	N	N
JPH1	7.31919	up	A2A	N	N
JUN	5.79751	up	A2A	N	inconsistent
JUND	2.55508	up	A2A	N	N
JUP	8.36944	up	A2A	N	N
KATNAL1	1.72638	up	A2A	N	N
KCNMB1	6.72234	up	A2A	N	N
KCNMB3	1.91395	up	A2A	N	N
KCTD20	1.06025	up	A2A	N	N
KDM1A	1.0509	up	A2A	N	N
KDM5B	1.88731	up	A2A	N	N
KHDC1	2.59135	up	A2A	N	N
KHDRBS3	6.48017	up	B2B	N	N
KHSRP	1.11739	up	A2A	N	N
KIAA0101	6.26467	up	A2A	N	N
KIAA0226L	9.60801	up	A2A	N	N
KIAA0895	2.985	up	A2A	N	N
KIAA0895L	2.89302	up	A2A	N	N
KIAA1024	1.75017	up	B2B	N	N
KIAA1211	7.73947	up	A2A	N	N
KIAA1217	5.13128	up	B2B	N	N
KIAA1462	7.90563	up	A2A	N	N
KIAA1841	1.0243	up	A2A	N	N
KIAA1958	2.92968	up	A2A	N	N
KIF11	4.01259	up	A2A	N	N
KIF24	4.97874	up	A2A	N	N
KIF3C	1.81523	up	A2A	N	N
KIF4A	5.01647	up	A2A	N	N
KIF7	5.74807	up	A2A	N	N
KIF9	3.02357	up	A2A	N	N
KIFC3	4.61803	up	A2A	N	N
KLF10	3.83697	up	A2A	N	N
KLF4	7.08019	up	B2B	N	N
KLHL15	1.63407	up	A2A	N	N
KLHL23	5.04088	up	A2A	N	N
KNSTRN	1.83261	up	A2A	N	N
KPNA2	3.49704	up	other	N	N
KPTN	2.21116	up	A2A	N	N
KREMEN2	6.32983	up	A2A	N	N
KRT1	5.34929	up	A2A	N	N
LAMA3	3.62898	up	A2A	N	N
LAMA5	3.54446	up	A2A	N	N
LAMB2	6.94968	up	A2A	N	N
LAP3	1.02209	up	A2A	N	N
LARP1B	1.27108	up	A2A	N	N
LCN2	8.70817	up	A2A	N	N
LCT	4.7054	up	A2A	N	N
LDHA	1.60253	up	A2A	N	N
LDHD	3.34834	up	A2A	N	N
LDLRAD4	1.43054	up	A2A	N	inconsistent
LETM1	1.3604	up	A2A	N	N
LETM2	2.24545	up	A2A	N	N
LGALS9	2.26923	up	B2B	N	N
LGR5	7.37372	up	B2B	N	N
LIF	4.0266	up	A2A	N	N
LILRA6	4.81441	up	A2A	N	N
LIPC	3.38734	up	A2A	N	N
LMNB1	2.85358	up	A2A	N	N
LMNB2	2.08718	up	A2A	N	N
LMO2	9.27405	up	A2A	N	N
LOXL3	4.57544	up	A2A	N	N
LPAR4	6.57138	up	other	N	N
LPCAT2	6.25399	up	B2B	N	N
LRFN4	3.71473	up	A2A	N	N
LRP3	5.49305	up	B2B	N	N
LRP4	10.6043	up	A2A	N	N
LRP5	4.65255	up	A2A	N	N
LRRC20	2.79025	up	A2A	N	N
LRRC28	2.1988	up	A2A	N	N
LRRC42	1.42065	up	A2A	N	N
LRRC57	1.13914	up	A2A	N	N
LRRC61	1.60526	up	A2A	N	N
LRRC70	5.15236	up	A2A	N	N
LRRK1	4.00971	up	A2A	N	N
LSM2	1.25543	up	A2A	N	N
LSM7	1.38318	up	A2A	N	N
LST1	2.69383	up	A2A	N	N
LTF	10.6919	up	A2A	N	N
LY6G6C	5.73753	up	A2A	N	N
LY6H	6.89452	up	A2A	N	N
LY86	4.09807	up	A2A	N	N
LYL1	3.35647	up	A2A	N	N
LYN	3.851	up	A2A	N	N
MACROD1	2.11116	up	A2A	N	N
MAD2L2	2.54844	up	A2A	N	N
MAFF	3.00386	up	A2A	N	N
MAGED1	1.888	up	A2A	N	N
MANEAL	3.31748	up	A2A	N	N
MAP1A	5.82598	up	A2A	N	N
MAPK12	5.41147	up	A2A	N	N
MAPRE1	1.29743	up	A2A	N	N
2019-03-05	1.14514	up	A2A	N	N
MBLAC1	1.77562	up	A2A	N	N
MCAT	2.00025	up	A2A	N	N
MCHR1	4.8758	up	other	N	N
MCM4	3.41783	up	A2A	N	N
MCM7	1.65409	up	A2A	N	N
MCOLN1	1.07325	up	A2A	N	N
MCUR1	1.05191	up	A2A	N	N
MDFI	10.0529	up	A2A	N	N
MDK	2.90826	up	A2A	N	N
MED20	1.47125	up	A2A	N	N
MED30	1.66051	up	A2A	N	N
MEF2C	8.2651	up	other	N	N
MEX3A	7.96154	up	A2A	N	N
MEX3D	1.80578	up	A2A	N	N
MFAP4	8.37564	up	A2A	N	N
MFSD2A	4.7903	up	A2A	N	N
MFSD2B	5.25814	up	A2A	N	N
MGAT3	2.9678	up	A2A	N	N
MID1	5.99786	up	B2B	N	N
MIDN	1.5841	up	A2A	N	N
MILR1	6.63244	up	other	N	N
MIS18A	1.67204	up	A2A	N	N
MIS18BP1	1.09909	up	A2A	N	N
MKI67	3.95641	up	A2A	N	N
MLC1	3.81127	up	A2A	N	N
MLF2	1.25991	up	A2A	N	N
MLLT11	2.16894	up	A2A	N	N
MMP15	3.24523	up	A2A	N	N
MMRN1	5.59372	up	other	N	N
MNAT1	1.14452	up	B2B	N	N
MND1	6.63635	up	A2A	N	N
MOB1B	1.3999	up	A2A	N	N
MPC2	1.58398	up	A2A	N	N
MPND	1.05206	up	A2A	N	N
MPP1	3.29653	up	A2A	N	N
MPST	3.51205	up	A2A	N	N
MRC1	4.30272	up	B2B	N	N
MRPL11	1.04688	up	A2A	N	N
MRPL12	1.21037	up	A2A	N	N
MRPL22	1.04756	up	A2A	N	N
MRPL27	1.19023	up	A2A	N	N
MRPL47	1.05444	up	A2A	N	N
MRPS15	1.12121	up	A2A	N	N
MRVI1	4.96375	up	A2A	N	N
MSH6	1.27942	up	A2A	N	N
MSRB3	9.12047	up	B2B	N	N
MTBP	1.09587	up	A2A	N	N
MTF2	1.16314	up	other	N	N
MTHFD1	1.40161	up	A2A	N	N
MTHFD2	1.74096	up	A2A	N	N
MTSS1L	3.19041	up	A2A	N	N
MURC	4.53754	up	A2A	N	N
MYBPC3	5.46913	up	A2A	N	N
MYH10	2.58304	up	A2A	N	N
MYLK2	6.72704	up	A2A	N	N
MYO18B	9.26023	up	B2B	N	N
MYO5C	3.04798	up	A2A	N	N
MYO7B	9.21349	up	A2A	N	inconsistent
MYT1	6.18882	up	A2A	N	N
MZB1	7.6023	up	A2A	N	N
NAP1L5	2.16974	up	A2A	N	N
NASP	1.49066	up	A2A	N	N
NAT8L	3.26624	up	A2A	N	N
NCAPG	4.3489	up	A2A	N	N
NCAPH	3.2983	up	A2A	N	N
NCOR2	1.21947	up	A2A	N	inconsistent
NDC80	1.73985	up	A2A	N	N
NDUFAF5	1.1394	up	B2B	N	inconsistent
NEDD4	1.64521	up	other	N	N
NEU4	8.27756	up	A2A	N	N
NEXN	3.81452	up	B2B	N	N
NFATC4	5.52704	up	A2A	N	N
NFE2	5.79692	up	A2A	N	N
NFIL3	4.05326	up	A2A	N	N
NFIX	3.00297	up	A2A	N	N
NFKBIE	2.11027	up	A2A	N	N
NIPSNAP3A	1.87026	up	A2A	N	N
NLN	1.54036	up	A2A	N	N
NLRP3	3.8634	up	B2B	N	N
NME1	2.33221	up	other	N	N
NME2	2.17299	up	other	N	N
NME4	1.68922	up	A2A	N	N
NME7	1.82738	up	B2B	N	N
NOL3	2.07952	up	A2A	N	N
NOP10	1.06527	up	A2A	N	N
NOTCH4	3.42731	up	A2A	N	N
NOVA1	21.6771	up	B2B	N	N
NOXO1	2.8666	up	A2A	N	N
NPM3	1.26344	up	A2A	N	N
NPPC	4.95171	up	A2A	N	N
NPTX2	10.2172	up	other	N	N
NR2F6	2.08879	up	A2A	N	N
NR4A1	7.87292	up	A2A	N	N
NR5A1	8.09313	up	A2A	N	N
NRARP	5.64005	up	A2A	N	N
NRAS	1.36094	up	A2A	N	N
NRL	1.52524	up	A2A	N	N
NRM	2.07328	up	A2A	N	N
NRTN	4.22548	up	A2A	N	N
NT5C2	1.19179	up	A2A	N	N
NT5DC2	3.93784	up	A2A	N	N
NTN1	3.88854	up	B2B	N	N
NTNG2	3.72716	up	A2A	N	N
NTSR1	4.03212	up	A2A	N	N
NUDT1	2.00377	up	A2A	N	N
NUDT15	1.69664	up	A2A	N	N
NUDT3	1.0896	up	A2A	N	N
NUDT8	3.52386	up	A2A	N	N
NUF2	2.91432	up	B2B	N	N
NUFIP1	1.2875	up	A2A	N	N
NUSAP1	4.74176	up	A2A	N	N
NYNRIN	6.36326	up	A2A	N	N
OBSL1	8.32361	up	A2A	N	N
OGN	6.14583	up	A2A	N	N
OIP5	3.3968	up	A2A	N	N
OLFML2B	4.97386	up	A2A	N	N
OPALIN	6.05975	up	A2A	N	N
OPLAH	2.52714	up	A2A	N	N
ORC1	4.4043	up	A2A	N	N
OSCP1	2.71603	up	A2A	N	N
OXER1	3.3537	up	A2A	N	N
OXTR	3.80184	up	B2B	N	N
P2RY1	6.77955	up	other	N	N
P2RY2	5.11971	up	A2A	N	N
PABPN1L	6.93093	up	A2A	N	N
PAIP1	1.04605	up	A2A	N	N
PAK1	1.9162	up	A2A	N	N
PAK4	1.27882	up	A2A	N	N
PAK6	2.50462	up	A2A	N	N
PALD1	6.26609	up	A2A	N	N
PALLD	3.24272	up	A2A	N	N
PALM	9.03941	up	A2A	N	N
PANK1	2.93584	up	A2A	N	N
PAPLN	2.45565	up	A2A	N	N
PAQR4	4.56768	up	A2A	N	N
PAQR6	2.1602	up	A2A	N	N
PARPBP	3.38695	up	other	N	N
PAX5	4.64498	up	A2A	N	N
PBK	5.58857	up	A2A	N	N
PCDH9	7.75882	up	B2B	N	N
PCGF1	1.10914	up	A2A	N	N
PCNA	2.5388	up	A2A	N	N
PCSK4	2.22848	up	A2A	N	N
PCYT1B	8.06656	up	A2A	N	N
PDE6G	3.84653	up	A2A	N	N
PDIA5	1.62096	up	A2A	N	N
PDIK1L	1.132	up	A2A	N	N
PDSS1	2.50227	up	A2A	N	N
PDXP	2.63194	up	A2A	N	N
PELO	1.85167	up	A2A	N	N
PFDN2	1.17301	up	A2A	N	N
PFKFB2	3.33452	up	A2A	N	N
PGBD1	1.74569	up	A2A	N	N
PGK1	1.01735	up	A2A	N	N
PGRMC1	1.55837	up	A2A	N	N
PHF14	1.14813	up	A2A	N	N
PHF5A	1.14848	up	A2A	N	N
PHGDH	3.71047	up	other	N	N
PHKA1	5.92098	up	A2A	N	N
PHPT1	1.12138	up	A2A	N	N
PIK3R6	3.79136	up	A2A	N	N
PINLYP	4.49678	up	A2A	N	N
PIWIL4	1.7944	up	B2B	N	N
PKD2	1.13533	up	A2A	N	N
PKIG	3.63961	up	A2A	N	inconsistent
PKMYT1	6.55741	up	A2A	N	N
PLA2G15	1.48093	up	A2A	N	N
PLAU	9.47417	up	A2A	N	N
PLAUR	5.19722	up	A2A	N	N
PLCD3	2.45093	up	A2A	N	N
PLCH1	7.13041	up	A2A	N	N
PLD4	6.29394	up	A2A	N	N
PLEKHG4B	8.24834	up	A2A	N	N
PLEKHO1	1.61303	up	A2A	N	inconsistent
PLK1	3.20569	up	A2A	N	N
PLK4	3.39571	up	A2A	N	N
PLTP	4.65742	up	A2A	N	N
PLXNB1	4.89962	up	A2A	N	N
PLXNB2	5.42772	up	A2A	N	N
PLXND1	2.50376	up	A2A	N	N
PMFBP1	1.52956	up	A2A	N	N
PNKD	1.78559	up	A2A	N	N
PNMA2	6.69752	up	A2A	N	N
POC1A	4.89847	up	A2A	N	N
PODNL1	1.62827	up	A2A	N	N
POLE2	3.2857	up	A2A	N	N
POLQ	4.25523	up	A2A	N	N
POMP	1.75121	up	A2A	N	inconsistent
POU2AF1	3.01111	up	A2A	N	N
PPCDC	1.63496	up	A2A	N	N
PPM1H	6.46583	up	B2B	N	N
PPP1R14B	2.74107	up	A2A	N	N
PPP1R15A	3.97977	up	A2A	N	N
PPP1R1C	7.13781	up	B2B	N	N
PRADC1	1.15054	up	A2A	N	N
PRDX1	1.4944	up	A2A	N	N
PRDX3	1.0429	up	A2A	N	N
PRDX4	1.25106	up	A2A	N	N
PRG2	4.50155	up	A2A	N	N
PRICKLE4	2.13149	up	A2A	N	N
PRKAB1	1.17986	up	A2A	N	N
PRKAR1B	1.19215	up	A2A	N	N
PRKAR2B	3.34668	up	A2A	N	N
PRMT5	1.05272	up	A2A	N	N
PROB1	3.72743	up	A2A	N	N
PRR11	4.19401	up	A2A	N	N
PRRT4	4.4123	up	A2A	N	N
PRSS3	5.94722	up	A2A	N	N
PRSS57	10.4978	up	A2A	N	N
PRTFDC1	3.65678	up	A2A	N	N
PSD2	3.08525	up	A2A	N	N
PSMA4	1.0961	up	A2A	N	N
PSMA6	1.96416	up	A2A	N	N
PSMB6	1.0901	up	A2A	N	N
PSMB7	1.56692	up	A2A	N	N
PSMD14	1.25115	up	A2A	N	N
PSPH	2.71752	up	A2A	N	N
PTBP2	1.55691	up	B2B	N	N
PTGS1	5.86997	up	A2A	N	N
PTGS2	5.38701	up	B2B	N	N
PTK7	3.55925	up	A2A	N	N
PTPMT1	1.26856	up	A2A	N	N
PTPN14	5.85467	up	B2B	N	N
PTPN7	1.40511	up	A2A	N	N
PTPRD	9.53318	up	B2B	N	N
PTPRF	5.68178	up	A2A	N	N
PTRHD1	1.01014	up	A2A	N	N
PYGL	6.33522	up	A2A	N	N
QPRT	4.9428	up	A2A	N	N
QSOX1	1.19565	up	A2A	N	N
RAB37	1.10369	up	A2A	N	N
RAB9B	2.11371	up	A2A	N	N
RAD51	4.39194	up	A2A	N	N
RARRES2	3.15456	up	A2A	N	N
RASD1	5.49882	up	A2A	N	N
RASEF	7.53725	up	B2B	N	N
RASGEF1B	2.49385	up	A2A	N	N
RASGRF1	4.75518	up	A2A	N	N
RASGRP4	5.0682	up	A2A	N	N
RASL10A	4.45718	up	A2A	N	N
RB1	1.93713	up	A2A	N	N
RBBP8	4.90764	up	A2A	N	N
RBFOX2	4.10894	up	B2B	N	N
RBM42	1.11225	up	A2A	N	N
RBMS2	3.12498	up	A2A	N	N
RCC1	1.97837	up	A2A	N	inconsistent
RCC2	1.40007	up	A2A	N	N
RECQL4	2.79304	up	A2A	N	N
REEP2	3.6587	up	A2A	N	N
RELL1	1.99068	up	A2A	N	inconsistent
REPIN1	1.14821	up	A2A	N	N
RETN	6.32685	up	A2A	N	N
RFC2	1.81529	up	A2A	N	inconsistent
RFC3	1.59625	up	A2A	N	N
RFC5	1.129	up	A2A	N	N
RGPD3	3.03746	up	B2B	N	N
RGS6	5.43173	up	A2A	N	N
RGS9	3.75494	up	A2A	N	N
RHBDD3	1.485	up	A2A	N	N
RHBDL1	2.26233	up	A2A	N	N
RHBDL3	4.82245	up	A2A	N	N
RHOU	2.72169	up	A2A	N	N
RHOV	5.73682	up	A2A	N	N
RHPN1	1.97597	up	A2A	N	N
RILP	2.98964	up	A2A	N	N
RIMS3	1.99743	up	A2A	N	inconsistent
RIN2	5.98231	up	B2B	N	N
RNASE2	6.2191	up	A2A	N	N
RNASE3	7.7136	up	A2A	N	N
RNF103-CHMP3	3.73616	up	A2A	N	N
RNF122	1.81042	up	A2A	N	N
RNF130	2.98005	up	A2A	N	N
RNF135	1.86653	up	A2A	N	N
RNF152	5.69725	up	A2A	N	N
RNF215	1.22954	up	A2A	N	N
RNF24	1.35644	up	A2A	N	N
RRAGD	2.35899	up	A2A	N	N
RRM1	1.08922	up	A2A	N	N
RTKN	5.08436	up	A2A	N	N
RUFY3	1.80914	up	A2A	N	N
RUNX1	1.93383	up	A2A	N	N
RUSC2	4.4787	up	A2A	N	N
S1PR3	7.91042	up	A2A	N	N
SAC3D1	2.95166	up	A2A	N	N
SAMD13	4.94386	up	B2B	N	N
SAPCD2	4.99019	up	A2A	N	N
SCAI	1.22747	up	A2A	N	N
SCAMP5	4.16238	up	A2A	N	N
SCARB1	3.182	up	A2A	N	N
SCARF1	5.32241	up	A2A	N	N
SCD5	3.95173	up	A2A	N	N
SCMH1	1.41973	up	A2A	N	N
SCN8A	2.94768	up	A2A	N	N
SCN9A	6.70125	up	B2B	N	N
SDSL	7.03567	up	A2A	N	N
SEC61B	1.46788	up	A2A	N	N
SELENBP1	5.03816	up	A2A	N	N
SEMA3F	7.20534	up	A2A	N	N
SEMA4A	3.71578	up	A2A	N	N
SEMA7A	3.23906	up	A2A	N	N
SERPINA1	6.87213	up	other	N	N
SERPINE1	9.15558	up	A2A	N	N
SERPING1	8.72799	up	A2A	N	N
SERTAD1	2.42078	up	A2A	N	N
SETMAR	1.03799	up	A2A	N	inconsistent
SGIP1	4.0531	up	B2B	N	N
SGOL2	2.14612	up	other	N	N
SH3TC1	2.6541	up	A2A	N	N
SHANK2	6.2723	up	A2A	N	N
SHANK3	10.3297	up	A2A	N	N
SHB	5.69366	up	A2A	N	N
SHD	4.89002	up	A2A	N	N
SHF	2.35683	up	A2A	N	N
SHMT2	1.17792	up	A2A	N	N
SIL1	1.43247	up	A2A	N	N
SKA3	6.636	up	A2A	N	N
SKIDA1	7.72211	up	A2A	N	N
SKIL	1.86167	up	A2A	N	N
SLBP	1.08653	up	A2A	N	N
SLC10A5	4.20638	up	A2A	N	N
SLC15A2	2.60572	up	A2A	N	N
SLC16A14	3.3323	up	A2A	N	N
SLC16A9	7.87529	up	other	N	N
SLC1A5	2.71432	up	A2A	N	N
SLC22A11	4.76407	up	A2A	N	inconsistent
SLC23A1	2.62884	up	A2A	N	N
SLC25A10	2.18171	up	A2A	N	N
SLC25A33	1.87424	up	A2A	N	N
SLC29A1	4.92711	up	A2A	N	N
SLC29A4	6.00003	up	A2A	N	N
SLC31A1	2.37966	up	A2A	N	N
SLC39A3	1.64492	up	A2A	N	N
SLC3A2	1.38922	up	A2A	N	N
SLC43A2	5.10394	up	A2A	N	inconsistent
SLC43A3	2.12623	up	A2A	N	N
SLC44A1	2.02038	up	A2A	N	N
SLC44A4	4.66249	up	A2A	N	N
SLC4A1	7.14823	up	A2A	N	N
SLC4A3	3.02727	up	A2A	N	N
SLC4A8	3.06855	up	A2A	N	N
SLC6A20	7.42537	up	A2A	N	N
SLC7A3	5.65414	up	A2A	N	N
SLC7A5	3.24161	up	A2A	N	N
SLC8A1	5.98986	up	B2B	N	N
SLCO4A1	4.41448	up	A2A	N	N
SLIT1	8.27512	up	A2A	N	N
SLMO1	2.97675	up	other	N	N
SMARCC1	1.14808	up	A2A	N	N
SMC2	1.78368	up	B2B	N	N
SMIM3	3.6067	up	A2A	N	N
SMOX	10.2851	up	A2A	N	N
SMTN	2.20002	up	A2A	N	N
SNAI1	5.54968	up	A2A	N	N
SNCA	7.28836	up	A2A	N	N
SND1	1.00186	up	A2A	N	N
SNRNP25	1.51889	up	A2A	N	N
SNRPB	1.27396	up	A2A	N	N
SNRPD1	1.55029	up	A2A	N	N
SNX10	1.19469	up	A2A	N	N
SNX32	2.03735	up	A2A	N	N
SOGA1	4.67032	up	A2A	N	N
SORD	2.44737	up	A2A	N	N
SORT1	4.73947	up	A2A	N	N
SPAG1	1.83167	up	A2A	N	N
SPAG6	5.71527	up	A2A	N	N
SPARC	10.7171	up	A2A	N	N
SPATA2	1.17587	up	A2A	N	N
SPATC1	6.70833	up	A2A	N	N
SPATS2	2.32439	up	A2A	N	N
SPC24	3.04446	up	A2A	N	N
SPECC1	2.83548	up	B2B	N	N
SPHK1	3.81632	up	A2A	N	N
SPINK2	4.52976	up	A2A	N	N
SPINT1	3.2271	up	A2A	N	N
SPNS2	5.58566	up	A2A	N	N
SPNS3	4.94538	up	A2A	N	N
SPOCD1	7.67629	up	A2A	N	N
SPSB1	3.45206	up	A2A	N	N
SPTBN2	7.39306	up	A2A	N	N
SPTLC3	3.38559	up	B2B	N	N
SRC	3.99188	up	A2A	N	N
SRCIN1	4.30892	up	A2A	N	N
SRD5A3	2.25116	up	A2A	N	N
SRGAP3	3.58428	up	A2A	N	N
SRSF3	1.23584	up	A2A	N	N
SRSF9	1.03891	up	A2A	N	N
SSBP3	1.11071	up	A2A	N	N
ST3GAL3	1.25507	up	A2A	N	N
ST3GAL4	2.75376	up	A2A	N	N
STAC3	2.46094	up	A2A	N	N
STAP2	1.56996	up	A2A	N	N
STARD3NL	1.21831	up	A2A	N	N
STIL	3.48858	up	A2A	N	N
STON2	7.27394	up	B2B	N	N
STRA6	7.18359	up	A2A	N	N
STT3B	1.54082	up	A2A	N	N
SUMO1	1.04205	up	A2A	N	N
SV2A	2.88885	up	A2A	N	N
SV2C	5.98159	up	A2A	N	N
SYCP2L	3.52607	up	B2B	N	N
SYK	5.81731	up	A2A	N	N
SYNPO2L	3.6814	up	A2A	N	N
TAF9	1.15724	up	A2A	N	N
TBC1D16	3.11226	up	A2A	N	N
TBC1D22B	1.18836	up	A2A	N	N
TBC1D7	1.48878	up	A2A	N	N
TBX10	6.35974	up	A2A	N	N
TBXAS1	2.8064	up	A2A	N	N
TCEAL4	2.16496	up	A2A	N	N
TCEB1	1.36131	up	A2A	N	N
TCF19	1.61365	up	A2A	N	N
TCF3	1.69654	up	A2A	N	N
TCN2	3.56711	up	A2A	N	N
TCTE1	2.20611	up	A2A	N	N
TCTEX1D1	10.2127	up	B2B	N	N
TERT	5.17431	up	A2A	N	N
TFEC	9.4998	up	B2B	N	N
TGM5	6.21731	up	A2A	N	N
THAP9	1.19443	up	A2A	N	N
TICRR	4.86077	up	A2A	N	N
TIMELESS	2.69721	up	A2A	N	N
TIMP2	4.37441	up	A2A	N	N
TIPIN	1.35436	up	A2A	N	N
TJP2	2.1158	up	A2A	N	N
TK1	4.90863	up	A2A	N	N
TLE3	1.79288	up	A2A	N	inconsistent
TLR9	2.25527	up	A2A	N	N
TM6SF1	3.16026	up	A2A	N	N
TMED3	1.0198	up	other	N	N
TMED8	1.01232	up	A2A	N	N
TMEFF1	5.17552	up	A2A	N	N
TMEM158	6.40298	up	A2A	N	N
TMEM170B	1.75718	up	A2A	N	N
TMEM201	2.01811	up	A2A	N	inconsistent
TMEM217	3.32467	up	A2A	N	N
TMEM241	1.41437	up	A2A	N	N
TMEM44	3.63664	up	A2A	N	N
TMSB15A	22.0864	up	other	N	N
TNF	3.80868	up	A2A	N	N
TNFSF13	2.46931	up	A2A	N	N
TNFSF4	3.40089	up	B2B	N	N
TNFSF9	4.22486	up	A2A	N	N
TNNI2	5.58137	up	A2A	N	N
TOP1MT	1.78922	up	A2A	N	N
TP53I3	3.21446	up	A2A	N	N
TPGS2	1.61368	up	A2A	N	N
TPM4	2.38191	up	A2A	N	inconsistent
TPRKB	1.1507	up	A2A	N	N
TPX2	4.71748	up	A2A	N	N
TRAPPC5	1.1687	up	A2A	N	N
TREML2	1.94692	up	A2A	N	N
TRH	8.77548	up	A2A	N	N
TRIAP1	1.35502	up	A2A	N	N
TRIM58	4.91198	up	B2B	N	N
TRIM6	4.34552	up	A2A	N	N
TRIM71	7.02824	up	A2A	N	N
TRIM9	3.65008	up	A2A	N	N
TRO	4.5984	up	A2A	N	N
TROAP	5.31025	up	A2A	N	N
TRPV6	2.80498	up	A2A	N	N
TSC22D1	2.24729	up	A2A	N	N
TSHR	5.27033	up	A2A	N	inconsistent
TSKU	7.78995	up	A2A	N	N
TST	6.2038	up	A2A	N	N
TTC23	2.72073	up	A2A	N	N
TTC28	2.03662	up	B2B	N	N
TTC30A	2.51378	up	A2A	N	N
TTC39A	4.50741	up	A2A	N	N
TTF1	1.3897	up	A2A	N	N
TTLL5	1.18737	up	A2A	N	N
TTLL6	6.12282	up	A2A	N	N
TUBA1A	2.87442	up	A2A	N	N
TUBA1B	2.94454	up	A2A	N	N
TUBA1C	2.53036	up	A2A	N	N
TUBA8	1.26002	up	other	N	N
TUBB	2.53706	up	A2A	N	N
TUBB4B	1.90862	up	A2A	N	N
TUBB6	3.62864	up	A2A	N	N
TUBG1	2.10408	up	A2A	N	N
TXNRD1	1.63735	up	A2A	N	N
UBASH3B	1.87641	up	A2A	N	N
UBE2A	1.00458	up	A2A	N	N
UBE2E1	1.22682	up	A2A	N	inconsistent
UBE2T	2.40359	up	A2A	N	N
UBL7	1.05344	up	A2A	N	N
UBR7	1.02097	up	A2A	N	N
UQCRFS1	1.12686	up	B2B	N	N
USP22	1.19874	up	B2B	N	N
USP43	3.22959	up	B2B	N	N
USP49	1.86159	up	A2A	N	N
USP6NL	2.31878	up	A2A	N	N
UTP11L	1.12591	up	other	N	N
UVRAG	1.09706	up	A2A	N	N
VANGL2	6.50443	up	A2A	N	N
VARS	1.20597	up	A2A	N	N
VAT1	3.25818	up	A2A	N	N
VAV3	2.09191	up	B2B	N	N
VDAC2	1.04929	up	A2A	N	N
VGF	4.79145	up	A2A	N	N
VIPR2	6.03813	up	A2A	N	N
VPS37B	1.00607	up	A2A	N	N
VWCE	7.75467	up	A2A	N	N
WBP5	4.58995	up	other	N	N
WDHD1	1.98292	up	A2A	N	N
WDR18	1.31253	up	A2A	N	N
WDR31	2.5609	up	A2A	N	N
WDR49	4.35273	up	B2B	N	N
WDR62	3.97764	up	A2A	N	N
WDR66	3.37733	up	A2A	N	N
WDR90	2.11545	up	A2A	N	N
WEE1	2.80815	up	A2A	N	N
WHSC1	1.6579	up	A2A	N	N
WWOX	1.58706	up	B2B	N	N
XG	3.92508	up	A2A	N	N
XRCC2	2.93613	up	A2A	N	N
XRCC6BP1	1.3027	up	other	N	N
XYLB	2.25473	up	A2A	N	N
YBX1	1.22196	up	A2A	N	N
YOD1	1.79753	up	A2A	N	N
YRDC	1.4525	up	A2A	N	N
YWHAH	1.77031	up	A2A	N	N
ZBED3	3.39788	up	A2A	N	N
ZBED4	1.16609	up	A2A	N	N
ZBTB12	2.18699	up	A2A	N	N
ZBTB21	1.52089	up	A2A	N	inconsistent
ZC3H12C	5.36078	up	B2B	N	N
ZC4H2	1.73883	up	A2A	N	N
ZCRB1	1.06125	up	other	N	N
ZNF114	6.37882	up	A2A	N	N
ZNF184	1.21516	up	A2A	N	N
ZNF219	3.17706	up	A2A	N	N
ZNF273	1.41017	up	A2A	N	N
ZNF282	1.08661	up	A2A	N	N
ZNF326	1.39469	up	B2B	N	N
ZNF358	1.84463	up	A2A	N	N
ZNF385A	4.42608	up	A2A	N	N
ZNF428	1.95862	up	A2A	N	N
ZNF488	4.7346	up	A2A	N	N
ZNF492	3.49161	up	B2B	N	N
ZNF496	1.72285	up	other	N	N
ZNF57	2.20431	up	A2A	N	N
ZNF593	1.64398	up	A2A	N	N
ZNF618	3.80403	up	A2A	N	N
ZNF629	2.0033	up	A2A	N	N
ZNF660	3.28529	up	A2A	N	N
ZNF668	2.2339	up	A2A	N	N
ZNF704	4.7459	up	A2A	N	N
ZNF711	4.07559	up	other	N	N
ZNF713	2.06672	up	A2A	N	N
ZNF726	2.57114	up	B2B	N	N
ZNF730	5.02966	up	B2B	N	N
ZNF775	1.46485	up	A2A	N	N
ZNRF1	4.86934	up	A2A	N	N
ZRANB3	1.3196	up	A2A	N	N
ZSCAN2	1.57713	up	A2A	N	N
ZSWIM4	1.59789	up	A2A	N	N
ZWINT	3.69033	up	B2B	N	N
A1BG	1.29945	up	A2A	increased	reduced
ATG10	1.01301	up	A2A	increased	reduced
BACE2	4.44505	up	A2A	decreased	enhanced
BCR	1.33859	up	A2A	increased	reduced
C1orf228	2.65354	up	A2A	increased	reduced
CDK19	1.13256	up	A2A	increased	reduced
CEACAM8	8.24575	up	A2B	increased	N
CHCHD6	1.39992	up	A2A	increased	reduced
CUEDC1	4.42786	up	A2A	decreased	enhanced
DNAJC1	2.11149	up	A2B	N	enhanced
ETV6	2.40513	up	A2A	increased	reduced
FAF1	1.51982	up	A2B	increased	N
FASN	2.22305	up	A2A	increased	reduced
FGGY	2.36283	up	A2B	N	enhanced
GBE1	1.42782	up	A2B	increased	N
GTF3C6	1.18563	up	A2A	increased	reduced
HILPDA	2.9206	up	A2A	increased	reduced
ING2	1.95068	up	A2A	decreased	enhanced
KCNK17	8.87814	up	A2A	decreased	enhanced
KIF14	6.17551	up	B2A	N	reduced
KIF18A	4.38074	up	A2B	increased	N
MCM2	4.2236	up	A2A	increased	reduced
MSI2	1.82094	up	B2A	increased	reduced
NKX3-1	5.49357	up	A2A	decreased	enhanced
PADI2	5.74295	up	A2A	decreased	enhanced
PCDH10	12.353	up	B2A	decreased	enhanced
POLD1	1.62042	up	A2A	increased	reduced
PPIF	2.68845	up	A2A	increased	reduced
PRDX5	1.54637	up	A2A	increased	reduced
PRUNE2	4.9762	up	B2A	decreased	N
RAG1	6.5322	up	B2A	N	reduced
RNF168	1.46592	up	A2A	increased	reduced
RTN3	1.41297	up	A2A	increased	reduced
SCUBE1	7.2803	up	B2A	increased	reduced
SIGLEC12	7.6218	up	B2A	increased	reduced
SLC16A2	4.30671	up	A2A	decreased	enhanced
SLC9A7	2.6392	up	A2A	increased	reduced
SMARCA4	1.51663	up	A2A	increased	reduced
SMYD3	2.362	up	A2A	increased	reduced
SNRPE	1.62213	up	A2A	increased	reduced
SPSB4	8.71337	up	A2A	decreased	enhanced
STK38L	1.26978	up	A2A	increased	reduced
SUV420H2	1.42651	up	other	increased	reduced
TBCD	1.23914	up	A2A	increased	reduced
TMEM17	4.89296	up	other	decreased	enhanced
TOMM40	1.49872	up	A2A	increased	reduced
TRIB1	3.408	up	A2A	decreased	enhanced
TSEN34	1.17238	up	A2A	increased	reduced
TTC26	1.39392	up	A2A	increased	reduced
TTC7A	2.10514	up	A2A	increased	reduced
VSIG10L	2.72361	up	A2A	increased	reduced
ZNF43	1.26976	up	B2B	increased	reduced
ZNF579	1.02663	up	A2A	increased	reduced
ZNF628	1.75813	up	A2A	increased	reduced
ZNF8	1.10362	up	A2A	increased	reduced
ABCA13	7.09888	up	B2B	decreased	N
ABCC1	1.12555	up	A2A	N	reduced
ABHD12B	7.27971	up	A2A	N	reduced
ACOT7	2.85893	up	A2A	N	reduced
ACY3	6.89615	up	A2A	N	reduced
ADAM11	2.07324	up	A2A	decreased	N
ADAMTS13	1.19888	up	A2A	N	reduced
ADM	4.7673	up	A2A	N	reduced
AEBP1	3.11935	up	A2A	decreased	N
AGBL5	1.27241	up	A2A	N	reduced
AHCY	2.21663	up	A2A	N	reduced
AIF1	2.95263	up	A2A	N	reduced
AIMP2	1.21329	up	A2A	N	reduced
ALCAM	1.99136	up	B2B	N	reduced
AMH	4.74291	up	A2A	N	reduced
ANK2	4.27917	up	A2B	N	N
ANKLE1	2.28452	up	A2A	N	reduced
AP2S1	1.00665	up	A2A	N	reduced
APOL4	5.20744	up	A2A	N	reduced
APOM	2.32995	up	A2A	N	reduced
ARIH2OS	1.55413	up	A2A	decreased	N
ARMC5	1.87105	up	A2A	decreased	N
ASF1B	3.51024	up	A2A	N	reduced
ATP1B3	1.01351	up	A2A	N	reduced
ATP2A1	3.27981	up	A2A	N	reduced
AUNIP	3.24912	up	A2A	decreased	N
AURKA	2.78155	up	other	decreased	N
BANF1	1.04997	up	A2A	N	reduced
BCKDK	1.11632	up	A2A	N	reduced
BCL2L2	2.52459	up	A2A	N	reduced
BID	1.44745	up	A2A	N	reduced
BMP1	2.49713	up	A2A	decreased	N
BNIP1	1.38771	up	A2A	N	reduced
BRF2	1.14502	up	A2A	N	reduced
BSPRY	6.66159	up	A2A	N	reduced
BUD31	1.04512	up	A2A	N	reduced
C11orf49	1.11464	up	A2A	N	reduced
C15orf61	1.0367	up	A2A	N	reduced
C16orf87	2.05541	up	other	N	reduced
C16orf91	1.79881	up	A2A	N	reduced
C17orf96	3.32343	up	A2A	N	reduced
C19orf38	3.30817	up	A2A	N	reduced
C1QBP	1.12523	up	A2A	N	reduced
C1orf112	1.33181	up	other	decreased	N
C6orf25	3.92546	up	A2A	N	reduced
CA1	7.31903	up	A2B	N	N
CABLES1	7.65576	up	A2A	N	reduced
CAMKK2	1.24701	up	A2A	N	reduced
CAPG	4.40562	up	A2A	decreased	N
CCDC124	1.27528	up	A2A	N	reduced
CCDC86	1.26559	up	A2A	decreased	inconsistent
CCNB1	3.39039	up	A2A	N	reduced
CD200	4.2639	up	A2A	N	reduced
CD68	2.09818	up	A2A	N	reduced
CD79A	2.60849	up	A2A	decreased	N
CD82	2.27049	up	A2A	N	reduced
CDC20	7.14874	up	A2A	decreased	reduced
CDC25A	7.32487	up	A2A	N	reduced
CDC42EP2	2.05815	up	A2A	N	reduced
CDC45	5.16382	up	A2A	N	reduced
CDCA4	1.74155	up	A2A	N	reduced
CDK2	1.3089	up	A2A	N	reduced
CDK2AP1	4.60465	up	A2A	N	reduced
CDKN1A	5.6525	up	A2A	N	reduced
CENPO	1.49326	up	A2A	N	reduced
CFDP1	1.22342	up	A2A	N	reduced
CHAF1A	2.74528	up	A2A	N	reduced
CHI3L2	4.19659	up	A2A	decreased	N
CHKA	1.90838	up	A2A	N	reduced
CIT	3.92527	up	A2A	decreased	N
CLSPN	5.26358	up	A2A	N	reduced
CNIH3	4.07485	up	A2A	decreased	inconsistent
CNR2	2.90879	up	A2A	decreased	N
COL20A1	4.78018	up	A2A	N	reduced
COMT	1.65733	up	A2A	N	reduced
COX5A	1.54082	up	A2A	N	reduced
COX8A	1.23577	up	A2A	N	reduced
CPT1A	1.86077	up	A2A	N	reduced
CREM	2.15905	up	A2A	N	reduced
CSRNP1	3.12157	up	A2A	N	reduced
CTF1	2.17381	up	A2A	decreased	N
CTNNAL1	3.67923	up	A2A	decreased	N
CTNNBIP1	1.88555	up	A2A	N	reduced
CTSG	10.6084	up	other	decreased	N
CYC1	1.14557	up	A2A	N	reduced
CYP4F3	5.66367	up	B2B	N	reduced
CYP51A1	2.07331	up	A2A	N	reduced
DBF4B	1.14043	up	A2A	decreased	N
DBI	1.44596	up	A2A	decreased	N
DBN1	2.32537	up	A2A	decreased	N
DCLRE1B	1.53775	up	A2A	decreased	N
DCTPP1	1.68577	up	A2A	N	reduced
DDX39A	1.06367	up	A2A	N	reduced
DMBT1	5.1484	up	other	decreased	N
DMXL2	2.37766	up	A2A	decreased	N
DNAH14	5.7122	up	A2B	N	N
DNAJB6	1.48798	up	A2A	N	reduced
DNMBP	2.0508	up	A2A	decreased	N
DNTTIP1	1.03811	up	A2A	decreased	N
DOHH	1.43863	up	A2A	decreased	N
DOK3	5.35016	up	A2A	decreased	N
DRAP1	1.00743	up	A2A	N	reduced
DRD4	3.32002	up	A2A	N	reduced
DSCAML1	3.88555	up	A2A	decreased	inconsistent
DTYMK	1.68804	up	A2A	N	reduced
DUS3L	1.08804	up	A2A	N	reduced
DUSP1	2.97664	up	A2A	N	reduced
DYRK3	7.50868	up	A2A	decreased	N
EBNA1BP2	1.14566	up	A2A	decreased	N
EFCAB2	1.65003	up	A2A	decreased	N
EFCAB5	1.95229	up	A2A	N	reduced
EGR1	8.98012	up	A2A	N	reduced
EGR2	5.00984	up	A2A	decreased	N
EIF3I	1.07479	up	A2A	N	reduced
ELANE	10.2784	up	A2A	N	reduced
ELOVL4	4.63411	up	A2A	decreased	N
EME1	3.51865	up	A2A	N	reduced
ENDOG	1.84917	up	A2A	N	reduced
ENDOV	1.65189	up	A2A	N	reduced
ENO1	1.48027	up	A2A	N	reduced
ERLIN1	1.42672	up	A2A	decreased	reduced
ETF1	1.25808	up	A2A	N	reduced
EXOSC5	1.13326	up	A2A	N	reduced
F12	3.45693	up	A2A	decreased	N
FAM111B	5.34278	up	A2A	N	reduced
FAM167A	6.34386	up	A2A	N	reduced
FAM212B	3.54306	up	A2A	decreased	N
FAM213A	1.69913	up	A2A	decreased	N
FAM53C	1.21221	up	A2A	N	reduced
FAM83D	3.08088	up	A2A	decreased	N
FBXL19	1.71139	up	A2A	decreased	reduced
FCGR2A	5.93658	up	A2A	decreased	N
FES	4.75106	up	A2A	N	reduced
FKBP1B	3.6234	up	A2A	N	reduced
FOSB	7.94613	up	A2A	N	reduced
FXYD6	9.88193	up	A2A	decreased	N
FZD2	5.88635	up	A2A	decreased	N
G6PC3	1.31581	up	A2A	N	reduced
GAB2	4.7187	up	A2A	N	reduced
GAPDH	2.24465	up	A2A	N	reduced
GDE1	1.14246	up	A2A	decreased	N
GEM	5.77482	up	A2A	N	reduced
GFI1B	8.19926	up	A2A	N	reduced
[truncated: 12,383 more rows]

## Sheet: 1e
sample	Dscore	log2FPKM	type
76	1.10654	6.49373	T-ALL
77	1.17578	7.20392	T-ALL
93	1.24879	6.34395	T-ALL
97	1.236	6.56294	T-ALL
98	1.16969	6.72278	T-ALL
102	1.22671	6.69586	T-ALL
103	1.31779	6.87744	T-ALL
107	1.17891	5.78758	T-ALL
108	0.985158	6.26836	T-ALL
115	1.16666	7.31111	T-ALL
116	1.24937	6.35501	T-ALL
117	1.15952	6.58575	T-ALL
118	1.20935	6.33895	T-ALL
121	1.13899	5.72699	T-ALL
122	1.21845	7.6557	T-ALL
123	1.2227	7.21072	T-ALL
124	1.17479	6.55714	T-ALL
132	1.26588	6.6082	T-ALL
N1	0.99606	3.19024	Normal
N2	1.00738	2.99673	Normal
N3	0.989903	2.91403	Normal
N4	0.989727	2.41353	Normal
Sample 108 was excluded as it has CDK6 related translocation.

## Sheet: 1f
sample	Dscore	log2FPKM	type
76	0.984195	8.24572	T-ALL
77	1.01047	7.43013	T-ALL
93	1.06433	8.80835	T-ALL
97	1.05531	6.81569	T-ALL
98	0.95046	8.94613	T-ALL
102	1.05917	9.35834	T-ALL
103	1.0174	9.51232	T-ALL
107	0.974991	7.1061	T-ALL
108	1.11867	8.15124	T-ALL
115	1.08341	8.25287	T-ALL
116	1.01418	8.60337	T-ALL
117	1.04249	7.95063	T-ALL
118	1.036	7.85375	T-ALL
121	0.974296	7.62029	T-ALL
122	1.09142	8.51503	T-ALL
123	1.08923	8.6504	T-ALL
124	0.980399	7.92878	T-ALL
132	1.05859	8.62575	T-ALL
N1	0.922894	0.289598	Normal
N2	0.951731	-0.27843	Normal
N3	0.910231	-0.0293696	Normal
N4	0.916961	0.697248	Normal

## Sheet: S1g
Normal specific loop						TALL specific loop						Normal specific peak (H3K27ac)			Jurkat specific peak (H3K27ac)			Normal specific peak (CTCF)			Jurkat specific peak (CTCF)
chr1	840000	850000	chr1	990000	1000000	chr1	1887500	1897500	chr1	1972500	1982500	chr1	997654	1000174	chr1	540483	540929	chr1	567501	567602	chr1	994535	995151
chr1	962500	972500	chr1	997500	1007500	chr1	2342500	2352500	chr1	2427500	2437500	chr1	1140318	1142858	chr1	773057	773771	chr1	1208083	1208163	chr1	2040040	2040420
chr1	962500	972500	chr1	1052500	1062500	chr1	3817500	3827500	chr1	4232500	4242500	chr1	1181866	1182091	chr1	776448	777506	chr1	1290196	1290280	chr1	3200457	3200949
chr1	962500	972500	chr1	1222500	1232500	chr1	4230000	4240000	chr1	4320000	4330000	chr1	1258412	1258638	chr1	777912	778870	chr1	1397793	1397873	chr1	3236502	3236999
chr1	1237500	1247500	chr1	1302500	1312500	chr1	4232500	4242500	chr1	4477500	4487500	chr1	1369865	1370075	chr1	839488	840500	chr1	1534907	1535101	chr1	5658618	5659063
chr1	1200000	1210000	chr1	1340000	1350000	chr1	4232500	4242500	chr1	4547500	4557500	chr1	1397520	1398101	chr1	846406	846632	chr1	1624358	1624477	chr1	5681082	5681488
chr1	1507500	1517500	chr1	1547500	1557500	chr1	4480000	4490000	chr1	4550000	4560000	chr1	1541907	1543312	chr1	846811	847110	chr1	1790180	1790292	chr1	7278222	7278781
chr1	1547500	1557500	chr1	1587500	1597500	chr1	4227500	4237500	chr1	4567500	4577500	chr1	1548877	1549087	chr1	847581	849348	chr1	2144173	2144419	chr1	12820047	12820687
chr1	1872500	1882500	chr1	1972500	1982500	chr1	4227500	4237500	chr1	4707500	4717500	chr1	1594565	1594933	chr1	858924	859106	chr1	2160675	2160779	chr1	13795795	13796211
chr1	1847500	1857500	chr1	2057500	2067500	chr1	4232500	4242500	chr1	4877500	4887500	chr1	1659713	1661965	chr1	911641	912015	chr1	2510017	2510109	chr1	13840403	13840751
chr1	2190000	2200000	chr1	2240000	2250000	chr1	3817500	3827500	chr1	4882500	4892500	chr1	1713605	1715302	chr1	934189	935409	chr1	3034404	3034484	chr1	13843715	13844122
chr1	2200000	2210000	chr1	2300000	2310000	chr1	4232500	4242500	chr1	4882500	4892500	chr1	1729224	1729961	chr1	935663	936255	chr1	4359220	4359300	chr1	13866186	13866545
chr1	2247500	2257500	chr1	2307500	2317500	chr1	6170000	6180000	chr1	6230000	6240000	chr1	1755002	1755568	chr1	936406	937316	chr1	5032368	5032448	chr1	13897421	13897837
chr1	2060000	2070000	chr1	2510000	2520000	chr1	6797500	6807500	chr1	6837500	6847500	chr1	1755659	1756406	chr1	940167	940600	chr1	6269407	6269520	chr1	14133705	14134082
chr1	2732500	2742500	chr1	2832500	2842500	chr1	6860000	6870000	chr1	7260000	7270000	chr1	1757077	1757287	chr1	940609	940975	chr1	6305116	6305518	chr1	14277165	14277631
chr1	1870000	1880000	chr1	3340000	3350000	chr1	6542500	6552500	chr1	7277500	7287500	chr1	1757898	1758204	chr1	948047	950646	chr1	6454084	6454224	chr1	14690475	14690990
chr1	3537500	3547500	chr1	3707500	3717500	chr1	7277500	7287500	chr1	7702500	7712500	chr1	1758667	1758892	chr1	954927	955375	chr1	6508903	6508983	chr1	14741832	14742274
chr1	3657500	3667500	chr1	3707500	3717500	chr1	7722500	7732500	chr1	7912500	7922500	chr1	1771879	1772350	chr1	955529	955972	chr1	6524703	6524796	chr1	14898328	14898716
chr1	3542500	3552500	chr1	3767500	3777500	chr1	9067500	9077500	chr1	9152500	9162500	chr1	1772593	1772844	chr1	1004484	1004817	chr1	7842664	7842744	chr1	14934797	14935257
chr1	5692500	5702500	chr1	5802500	5812500	chr1	9167500	9177500	chr1	9302500	9312500	chr1	1785444	1785660	chr1	1050997	1051495	chr1	8002481	8002615	chr1	18152615	18153152
chr1	4710000	4720000	chr1	5970000	5980000	chr1	9170000	9180000	chr1	9630000	9640000	chr1	1787353	1787702	chr1	1071676	1073600	chr1	8035374	8035672	chr1	18325350	18325833
chr1	3710000	3720000	chr1	6250000	6260000	chr1	10432500	10442500	chr1	10552500	10562500	chr1	1788723	1789031	chr1	1076011	1076583	chr1	8469389	8469488	chr1	18436718	18437101
chr1	6252500	6262500	chr1	6292500	6302500	chr1	10747500	10757500	chr1	11017500	11027500	chr1	1789842	1790365	chr1	1076928	1077642	chr1	8500163	8500243	chr1	18561244	18561776
chr1	5570000	5580000	chr1	6300000	6310000	chr1	13792500	13802500	chr1	13832500	13842500	chr1	1790436	1790792	chr1	1077836	1082002	chr1	8931617	8931904	chr1	18648885	18649396
chr1	6110000	6120000	chr1	6300000	6310000	chr1	14420000	14430000	chr1	15170000	15180000	chr1	1792094	1792304	chr1	1092115	1092608	chr1	11356054	11356208	chr1	18650746	18651209
chr1	6400000	6410000	chr1	6460000	6470000	chr1	17377500	17387500	chr1	17442500	17452500	chr1	1814999	1815282	chr1	1105644	1105841	chr1	11702431	11702858	chr1	18700330	18700797
chr1	6477500	6487500	chr1	6532500	6542500	chr1	17822500	17832500	chr1	17927500	17937500	chr1	1981064	1981664	chr1	1439020	1439285	chr1	11808987	11809585	chr1	19000508	19000974
chr1	6497500	6507500	chr1	6532500	6542500	chr1	17980000	17990000	chr1	18150000	18160000	chr1	1981936	1982510	chr1	1440212	1440422	chr1	12239266	12239369	chr1	19700806	19701225
chr1	6400000	6410000	chr1	6540000	6550000	chr1	17977500	17987500	chr1	18537500	18547500	chr1	2160143	2167422	chr1	1565213	1565688	chr1	12559011	12559091	chr1	20414184	20414562
chr1	6547500	6557500	chr1	6607500	6617500	chr1	17982500	17992500	chr1	18537500	18547500	chr1	2325658	2326024	chr1	1565879	1566424	chr1	12570805	12570903	chr1	20491917	20492322
chr1	6782500	6792500	chr1	7127500	7137500	chr1	19570000	19580000	chr1	19970000	19980000	chr1	2331402	2331698	chr1	1597988	1598304	chr1	14286857	14287447	chr1	21866387	21866714
chr1	8210000	8220000	chr1	8760000	8770000	chr1	19670000	19680000	chr1	19970000	19980000	chr1	2453588	2453856	chr1	1598661	1599384	chr1	15058499	15058633	chr1	22026527	22026914
chr1	8870000	8880000	chr1	8930000	8940000	chr1	21577500	21587500	chr1	21857500	21867500	chr1	2507625	2508171	chr1	1665387	1665583	chr1	15200238	15200318	chr1	22140842	22141407
chr1	8982500	8992500	chr1	9017500	9027500	chr1	27320000	27330000	chr1	27420000	27430000	chr1	2508428	2510792	chr1	1926171	1926634	chr1	15911062	15911166	chr1	23188524	23188957
chr1	8917500	8927500	chr1	9057500	9067500	chr1	27367500	27377500	chr1	27717500	27727500	chr1	2512149	2512615	chr1	1927215	1928232	chr1	16067844	16068229	chr1	29566811	29567194
chr1	9290000	9300000	chr1	9640000	9650000	chr1	27737500	27747500	chr1	27812500	27822500	chr1	2718085	2718310	chr1	1928477	1928691	chr1	16525355	16525435	chr1	29839775	29840162
chr1	9682500	9692500	chr1	9717500	9727500	chr1	28732500	28742500	chr1	28827500	28837500	chr1	2780159	2780436	chr1	1956602	1957946	chr1	17215662	17215780	chr1	30129259	30129703
chr1	9707500	9717500	chr1	9742500	9752500	chr1	29560000	29570000	chr1	29660000	29670000	chr1	3445679	3445926	chr1	2068869	2069093	chr1	17287209	17287418	chr1	30179880	30180229
chr1	9742500	9752500	chr1	9777500	9787500	chr1	29557500	29567500	chr1	29772500	29782500	chr1	3568719	3569413	chr1	2082413	2082801	chr1	17732610	17733007	chr1	30558746	30559199
chr1	9967500	9977500	chr1	10087500	10097500	chr1	29557500	29567500	chr1	30262500	30272500	chr1	4327816	4328352	chr1	2207216	2208545	chr1	19276695	19276775	chr1	30881587	30881924
chr1	10452500	10462500	chr1	10532500	10542500	chr1	30262500	30272500	chr1	30847500	30857500	chr1	4771066	4771283	chr1	2210849	2211310	chr1	19422782	19423059	chr1	31658316	31658863
chr1	10270000	10280000	chr1	10550000	10560000	chr1	30262500	30272500	chr1	31177500	31187500	chr1	5388740	5390054	chr1	2246299	2246682	chr1	19766390	19766659	chr1	31687595	31688005
chr1	10530000	10540000	chr1	11070000	11080000	chr1	31187500	31197500	chr1	31652500	31662500	chr1	5390249	5390459	chr1	2246759	2248038	chr1	20703372	20703797	chr1	31869477	31869860
chr1	11067500	11077500	chr1	11117500	11127500	chr1	31967500	31977500	chr1	32007500	32017500	chr1	5390517	5390870	chr1	2250172	2250425	chr1	21012558	21012638	chr1	31982942	31983322
chr1	11090000	11100000	chr1	11150000	11160000	chr1	32030000	32040000	chr1	32080000	32090000	chr1	5391290	5391539	chr1	2471574	2472824	chr1	21059698	21059781	chr1	32914719	32915081
chr1	11117500	11127500	chr1	11152500	11162500	chr1	32980000	32990000	chr1	33110000	33120000	chr1	5430017	5430463	chr1	2474591	2475606	chr1	21656107	21656260	chr1	34106673	34107092
chr1	11090000	11100000	chr1	11180000	11190000	chr1	33830000	33840000	chr1	33920000	33930000	chr1	5430517	5431183	chr1	2476960	2477563	chr1	22283765	22283911	chr1	34479414	34480004
chr1	11070000	11080000	chr1	11330000	11340000	chr1	33757500	33767500	chr1	34072500	34082500	chr1	5448105	5449106	chr1	2944910	2945513	chr1	22358065	22358185	chr1	34864496	34864876
chr1	11297500	11307500	chr1	11347500	11357500	chr1	36037500	36047500	chr1	36102500	36112500	chr1	5454106	5454386	chr1	2947945	2948123	chr1	23857867	23858055	chr1	37329732	37330289
chr1	11300000	11310000	chr1	11780000	11790000	chr1	39070000	39080000	chr1	39290000	39300000	chr1	5464143	5464353	chr1	2948280	2949740	chr1	24285400	24285669	chr1	37562153	37562592
chr1	11070000	11080000	chr1	11860000	11870000	chr1	39452500	39462500	chr1	39552500	39562500	chr1	6014588	6014964	chr1	2949875	2952203	chr1	24777583	24777732	chr1	38869337	38869786
chr1	11710000	11720000	chr1	11960000	11970000	chr1	40547500	40557500	chr1	40867500	40877500	chr1	6015100	6015876	chr1	2952538	2953109	chr1	25071324	25071511	chr1	47088121	47088527
chr1	11862500	11872500	chr1	11962500	11972500	chr1	41087500	41097500	chr1	41127500	41137500	chr1	6265589	6266794	chr1	2955567	2956000	chr1	25224556	25224968	chr1	47434864	47435239
chr1	11327500	11337500	chr1	11982500	11992500	chr1	44880000	44890000	chr1	44950000	44960000	chr1	6281476	6281686	chr1	3289325	3289741	chr1	25279151	25279251	chr1	47456699	47457145
chr1	11987500	11997500	chr1	12072500	12082500	chr1	44467500	44477500	chr1	45112500	45122500	chr1	6288351	6288569	chr1	3432255	3432689	chr1	25290019	25290319	chr1	48996345	48996835
chr1	12037500	12047500	chr1	12072500	12082500	chr1	46587500	46597500	chr1	46627500	46637500	chr1	6507153	6507847	chr1	3433069	3433773	chr1	25317874	25317989	chr1	49038306	49038739
chr1	12182500	12192500	chr1	12232500	12242500	chr1	47642500	47652500	chr1	47897500	47907500	chr1	6524137	6527094	chr1	3513795	3515092	chr1	25348975	25349161	chr1	49381911	49382607
chr1	12570000	12580000	chr1	12670000	12680000	chr1	47897500	47907500	chr1	47992500	48002500	chr1	6586283	6586752	chr1	3533488	3533749	chr1	25358992	25359108	chr1	50230713	50231321
chr1	12462500	12472500	chr1	12677500	12687500	chr1	48460000	48470000	chr1	48520000	48530000	chr1	6595309	6595615	chr1	3615961	3616175	chr1	25566269	25566813	chr1	50546584	50547109
chr1	15102500	15112500	chr1	15367500	15377500	chr1	48567500	48577500	chr1	48667500	48677500	chr1	6598783	6599065	chr1	3616470	3616839	chr1	25893226	25893331	chr1	51071163	51071540
chr1	15712500	15722500	chr1	15752500	15762500	chr1	49032500	49042500	chr1	49157500	49167500	chr1	6603947	6604225	chr1	3617507	3618003	chr1	25937499	25937697	chr1	54181131	54181562
chr1	15902500	15912500	chr1	15937500	15947500	chr1	50832500	50842500	chr1	51162500	51172500	chr1	6604631	6607523	chr1	3618382	3618952	chr1	25942752	25942842	chr1	54277277	54277690
chr1	16010000	16020000	chr1	16160000	16170000	chr1	51332500	51342500	chr1	51427500	51437500	chr1	6866369	6866585	chr1	3632059	3634676	chr1	26081487	26081567	chr1	55803753	55804204
chr1	16160000	16170000	chr1	16530000	16540000	chr1	53787500	53797500	chr1	53827500	53837500	chr1	7887019	7887745	chr1	3635301	3637460	chr1	26685307	26685428	chr1	55944372	55944797
chr1	16530000	16540000	chr1	16690000	16700000	chr1	53787500	53797500	chr1	53852500	53862500	chr1	8000742	8000999	chr1	3796567	3799221	chr1	26717994	26718292	chr1	56167700	56168149
chr1	16560000	16570000	chr1	16690000	16700000	chr1	55737500	55747500	chr1	57042500	57052500	chr1	8002181	8002816	chr1	3799457	3801501	chr1	26722790	26723110	chr1	56358837	56359258
chr1	17237500	17247500	chr1	17332500	17342500	chr1	55742500	55752500	chr1	57042500	57052500	chr1	8009497	8009869	chr1	3802172	3803869	chr1	27003983	27004339	chr1	57042817	57043158
chr1	17332500	17342500	chr1	17372500	17382500	chr1	59160000	59170000	chr1	59230000	59240000	chr1	8013613	8015107	chr1	3815889	3821595	chr1	27286914	27287008	chr1	57045011	57045659
chr1	17980000	17990000	chr1	19200000	19210000	chr1	59760000	59770000	chr1	60150000	60160000	chr1	8016235	8017040	chr1	3821685	3822525	chr1	27438620	27438871	chr1	57433963	57434297
chr1	19247500	19257500	chr1	19397500	19407500	chr1	67230000	67240000	chr1	67390000	67400000	chr1	8024241	8024549	chr1	3822678	3823465	chr1	27561133	27561257	chr1	57483362	57483815
chr1	19710000	19720000	chr1	19900000	19910000	chr1	68097500	68107500	chr1	68147500	68157500	chr1	8024830	8025421	chr1	4100645	4100991	chr1	27580235	27580315	chr1	58501181	58501632
chr1	19762500	19772500	chr1	19902500	19912500	chr1	68312500	68322500	chr1	68572500	68582500	chr1	8157064	8157906	chr1	4105434	4105921	chr1	27627143	27627704	chr1	58620997	58621470
chr1	19917500	19927500	chr1	19967500	19977500	chr1	68580000	68590000	chr1	68800000	68810000	chr1	8242002	8242601	chr1	4106345	4108661	chr1	27849618	27849929	chr1	58669977	58670331
chr1	19762500	19772500	chr1	19972500	19982500	chr1	68310000	68320000	chr1	68810000	68820000	chr1	8242790	8243288	chr1	4115119	4115299	chr1	27854676	27854756	chr1	60183720	60184149
chr1	19982500	19992500	chr1	20027500	20037500	chr1	72050000	72060000	chr1	72490000	72500000	chr1	8243415	8243625	chr1	4119002	4119576	chr1	28241200	28241345	chr1	60746996	60747525
chr1	20700000	20710000	chr1	20810000	20820000	chr1	76077500	76087500	chr1	76182500	76192500	chr1	8277150	8277772	chr1	5482745	5484037	chr1	28286575	28286879	chr1	60891192	60891567
chr1	20842500	20852500	chr1	20962500	20972500	chr1	76080000	76090000	chr1	76250000	76260000	chr1	8434573	8434896	chr1	5656707	5657010	chr1	28907786	28907950	chr1	61230828	61231333
chr1	21830000	21840000	chr1	21980000	21990000	chr1	85080000	85090000	chr1	85230000	85240000	chr1	8438299	8438961	chr1	5958396	5958652	chr1	28969574	28969878	chr1	61314258	61314779
chr1	23297500	23307500	chr1	23422500	23432500	chr1	85767500	85777500	chr1	85862500	85872500	chr1	8439295	8439761	chr1	5959009	5959573	chr1	29083482	29083668	chr1	62012942	62013518
chr1	24012500	24022500	chr1	24062500	24072500	chr1	85770000	85780000	chr1	85970000	85980000	chr1	8444212	8444422	chr1	6033686	6038812	chr1	29117446	29117526	chr1	62536052	62536425
chr1	24097500	24107500	chr1	24187500	24197500	chr1	85770000	85780000	chr1	86150000	86160000	chr1	8444674	8445041	chr1	6040690	6041023	chr1	29508371	29508731	chr1	63372070	63372528
chr1	24280000	24290000	chr1	24350000	24360000	chr1	87592500	87602500	chr1	87742500	87752500	chr1	8451382	8451668	chr1	6051004	6051968	chr1	31216945	31217075	chr1	63614674	63615133
chr1	24740000	24750000	chr1	24790000	24800000	chr1	91627500	91637500	chr1	91732500	91742500	chr1	8451860	8452141	chr1	6085211	6090546	chr1	31255854	31255977	chr1	65050078	65050587
chr1	24822500	24832500	chr1	24857500	24867500	chr1	91630000	91640000	chr1	91740000	91750000	chr1	8452602	8452912	chr1	6098511	6098977	chr1	32237832	32237923	chr1	68315723	68316322
chr1	24520000	24530000	chr1	25150000	25160000	chr1	93910000	93920000	chr1	94080000	94090000	chr1	8464719	8465081	chr1	6099277	6099507	chr1	32436471	32436551	chr1	68808401	68808833
chr1	25167500	25177500	chr1	25232500	25242500	chr1	94510000	94520000	chr1	94700000	94710000	chr1	8468853	8469641	chr1	6101293	6101594	chr1	32479166	32479333	chr1	68811866	68812284
chr1	25387500	25397500	chr1	25422500	25432500	chr1	94530000	94540000	chr1	94700000	94710000	chr1	8480053	8480268	chr1	6101776	6102313	chr1	32705893	32706269	chr1	68908567	68909163
chr1	25560000	25570000	chr1	25660000	25670000	chr1	94510000	94520000	chr1	94800000	94810000	chr1	8480774	8481074	chr1	6102524	6102804	chr1	32706753	32706841	chr1	69771318	69771687
chr1	25722500	25732500	chr1	25817500	25827500	chr1	94520000	94530000	chr1	94800000	94810000	chr1	8481204	8481562	chr1	6103967	6105105	chr1	32879552	32880025	chr1	70166435	70166860
chr1	25827500	25837500	chr1	25887500	25897500	chr1	94982500	94992500	chr1	95262500	95272500	chr1	8486695	8486976	chr1	6172941	6173314	chr1	33450266	33450346	chr1	71332211	71332928
chr1	25937500	25947500	chr1	25997500	26007500	chr1	94982500	94992500	chr1	95267500	95277500	chr1	8532941	8533357	chr1	6173396	6173799	chr1	33564986	33565098	chr1	71987327	71987799
chr1	25962500	25972500	chr1	25997500	26007500	chr1	101700000	101710000	chr1	101770000	101780000	chr1	8537201	8537446	chr1	6209042	6209341	chr1	35318089	35318699	chr1	72059229	72059558
chr1	25937500	25947500	chr1	26097500	26107500	chr1	107592500	107602500	chr1	107677500	107687500	chr1	8569992	8571138	chr1	6230367	6231727	chr1	35908549	35908693	chr1	72503425	72503824
chr1	25997500	26007500	chr1	26097500	26107500	chr1	110952500	110962500	chr1	111032500	111042500	chr1	8578181	8578476	chr1	6259802	6260933	chr1	36010651	36011040	chr1	74305650	74306075
chr1	26077500	26087500	chr1	26117500	26127500	chr1	111212500	111222500	chr1	111317500	111327500	chr1	8583021	8583349	chr1	6296210	6296795	chr1	36030109	36030621	chr1	75233089	75233540
chr1	25932500	25942500	chr1	26132500	26142500	chr1	111337500	111347500	chr1	111412500	111422500	chr1	8586501	8586813	chr1	6320322	6321490	chr1	36042972	36043061	chr1	75669341	75670018
chr1	25660000	25670000	chr1	26140000	26150000	chr1	113260000	113270000	chr1	113340000	113350000	chr1	8592873	8593968	chr1	6354339	6354687	chr1	36689963	36690065	chr1	76080188	76081000
chr1	26642500	26652500	chr1	26712500	26722500	chr1	113350000	113360000	chr1	113420000	113430000	chr1	8600194	8600614	chr1	6374880	6375199	chr1	36771952	36772049	chr1	76374225	76374674
chr1	27017500	27027500	chr1	27067500	27077500	chr1	115812500	115822500	chr1	116132500	116142500	chr1	8601084	8601386	chr1	6376198	6377171	chr1	36808327	36808707	chr1	78366348	78366733
chr1	26930000	26940000	chr1	27110000	27120000	chr1	116007500	116017500	chr1	116132500	116142500	chr1	8620273	8620858	chr1	6377439	6378670	chr1	36852245	36852354	chr1	79019509	79019967
chr1	27067500	27077500	chr1	27107500	27117500	chr1	116147500	116157500	chr1	116212500	116222500	chr1	8662211	8663586	chr1	6403336	6403603	chr1	36886338	36886820	chr1	79073022	79073374
chr1	27127500	27137500	chr1	27162500	27172500	chr1	116177500	116187500	chr1	116212500	116222500	chr1	8663729	8664231	chr1	6403942	6404557	chr1	37242318	37242398	chr1	79818937	79819358
chr1	27432500	27442500	chr1	27477500	27487500	chr1	116147500	116157500	chr1	116217500	116227500	chr1	8664360	8664666	chr1	6404936	6405330	chr1	37455059	37455139	chr1	79962830	79963289
chr1	27650000	27660000	chr1	27710000	27720000	chr1	116150000	116160000	chr1	116310000	116320000	chr1	8664767	8665012	chr1	6407940	6409893	chr1	37515491	37515571	chr1	80083439	80083895
chr1	27712500	27722500	chr1	27927500	27937500	chr1	116250000	116260000	chr1	116310000	116320000	chr1	8689438	8689696	chr1	6453580	6454650	chr1	38455644	38456091	chr1	81880120	81880530
chr1	27847500	27857500	chr1	27927500	27937500	chr1	119830000	119840000	chr1	119910000	119920000	chr1	8722520	8722872	chr1	6621733	6621959	chr1	39334034	39334163	chr1	82015227	82015634
chr1	27720000	27730000	chr1	27980000	27990000	chr1	150032500	150042500	chr1	150117500	150127500	chr1	8723844	8724663	chr1	6673801	6675970	chr1	39649355	39649720	chr1	82555824	82556289
chr1	28047500	28057500	chr1	28092500	28102500	chr1	152112500	152122500	chr1	152152500	152162500	chr1	8729985	8730374	chr1	6762010	6762307	chr1	39876597	39876964	chr1	83244262	83244668
chr1	28177500	28187500	chr1	28212500	28222500	chr1	152462500	152472500	chr1	152502500	152512500	chr1	8740938	8741459	chr1	6845505	6845747	chr1	40113401	40113481	chr1	85968435	85968907
chr1	28182500	28192500	chr1	28262500	28272500	chr1	152837500	152847500	chr1	153192500	153202500	chr1	8760961	8761458	chr1	6966500	6966970	chr1	41315491	41316170	chr1	86042600	86043068
chr1	28262500	28272500	chr1	28302500	28312500	chr1	153542500	153552500	chr1	153602500	153612500	chr1	8772359	8772793	chr1	6967296	6967626	chr1	41854163	41854243	chr1	86071706	86072047
chr1	28410000	28420000	chr1	28530000	28540000	chr1	153787500	153797500	chr1	153887500	153897500	chr1	8772959	8773245	chr1	6971151	6971437	chr1	41981766	41982152	chr1	86350179	86350710
chr1	28652500	28662500	chr1	28692500	28702500	chr1	153787500	153797500	chr1	153912500	153922500	chr1	8773502	8773843	chr1	6971951	6972204	chr1	43823830	43823959	chr1	86377453	86377826
chr1	28827500	28837500	chr1	28872500	28882500	chr1	156060000	156070000	chr1	156280000	156290000	chr1	8788742	8789020	chr1	6975582	6975822	chr1	44375935	44376015	chr1	90466519	90466901
chr1	28837500	28847500	chr1	28902500	28912500	chr1	156800000	156810000	chr1	156890000	156900000	chr1	8812494	8812725	chr1	6975892	6976485	chr1	45251749	45252200	chr1	91027521	91028014
chr1	28830000	28840000	chr1	28990000	29000000	chr1	156857500	156867500	chr1	156892500	156902500	chr1	8873735	8873992	chr1	6976966	6978359	chr1	45259372	45259682	chr1	91080255	91080917
chr1	28830000	28840000	chr1	29060000	29070000	chr1	157547500	157557500	chr1	157657500	157667500	chr1	8924717	8925044	chr1	6978593	6981544	chr1	45285934	45286038	chr1	91081895	91082261
chr1	28690000	28700000	chr1	29200000	29210000	chr1	157330000	157340000	chr1	157910000	157920000	chr1	8928348	8928618	chr1	6981816	6982034	chr1	45480088	45480548	chr1	91195014	91195547
chr1	28560000	28570000	chr1	29210000	29220000	chr1	157547500	157557500	chr1	157907500	157917500	chr1	8958946	8961077	chr1	6982228	6983005	chr1	45696291	45696578	chr1	94085076	94085499
chr1	29240000	29250000	chr1	29290000	29300000	chr1	157957500	157967500	chr1	158002500	158012500	chr1	8963770	8963992	chr1	6983224	6984391	chr1	45705332	45705412	chr1	94198048	94198488
chr1	29207500	29217500	chr1	29307500	29317500	chr1	158212500	158222500	chr1	158292500	158302500	chr1	8965698	8966005	chr1	6985629	6985877	chr1	45965522	45965923	chr1	94528891	94529272
chr1	28830000	28840000	chr1	29500000	29510000	chr1	158210000	158220000	chr1	158360000	158370000	chr1	8967755	8968023	chr1	6987830	6988295	chr1	46050665	46050793	chr1	94801340	94801864
chr1	29202500	29212500	chr1	29522500	29532500	chr1	158297500	158307500	chr1	158362500	158372500	chr1	8977670	8977900	chr1	6988596	6988851	chr1	46763458	46763538	chr1	95267497	95268000
chr1	31212500	31222500	chr1	31247500	31257500	chr1	158780000	158790000	chr1	158970000	158980000	chr1	8977955	8978259	chr1	7027448	7027637	chr1	46813608	46814291	chr1	95774520	95774895
chr1	31190000	31200000	chr1	31530000	31540000	chr1	159100000	159110000	chr1	159180000	159190000	chr1	8980399	8980741	chr1	7028180	7028416	chr1	47871641	47871721	chr1	96701518	96702168
chr1	32022500	32032500	chr1	32252500	32262500	chr1	160307500	160317500	chr1	160342500	160352500	chr1	8984877	8985339	chr1	7740092	7741523	chr1	47898156	47898370	chr1	97991079	97991611
chr1	32122500	32132500	chr1	32252500	32262500	chr1	161500000	161510000	chr1	161580000	161590000	chr1	8985771	8986469	chr1	8271805	8272473	chr1	48559269	48559843	chr1	99021936	99022507
chr1	32437500	32447500	chr1	32522500	32532500	chr1	165732500	165742500	chr1	165837500	165847500	chr1	9000370	9000719	chr1	9181735	9182203	chr1	48822694	48822774	chr1	100194350	100194863
chr1	32472500	32482500	chr1	32532500	32542500	chr1	165792500	165802500	chr1	165837500	165847500	chr1	9000830	9001040	chr1	9182410	9182823	chr1	48932514	48932594	chr1	102235076	102235545
chr1	32532500	32542500	chr1	32567500	32577500	chr1	165732500	165742500	chr1	165842500	165852500	chr1	9001404	9001835	chr1	9185004	9185480	chr1	50253454	50253534	chr1	102899964	102900454
chr1	32642500	32652500	chr1	32682500	32692500	chr1	165892500	165902500	chr1	166397500	166407500	chr1	9002096	9002622	chr1	9186054	9186257	chr1	53169017	53169097	chr1	102921471	102922049
chr1	32570000	32580000	chr1	32750000	32760000	chr1	167232500	167242500	chr1	167307500	167317500	chr1	9002838	9003836	chr1	9189445	9189979	chr1	53387304	53387550	chr1	103016252	103016757
chr1	32752500	32762500	chr1	32797500	32807500	chr1	167690000	167700000	chr1	167720000	167730000	chr1	9004945	9005201	chr1	9299291	9301205	chr1	53777846	53777926	chr1	104491161	104491515
chr1	32530000	32540000	chr1	32860000	32870000	chr1	167770000	167780000	chr1	167900000	167910000	chr1	9005337	9007962	chr1	9338158	9338381	chr1	54870952	54871050	chr1	105190720	105191227
chr1	32800000	32810000	chr1	32870000	32880000	chr1	173987500	173997500	chr1	174032500	174042500	chr1	9010468	9010755	chr1	9338534	9341454	chr1	55267195	55267347	chr1	105421193	105421541
chr1	33560000	33570000	chr1	33640000	33650000	chr1	175340000	175350000	chr1	176040000	176050000	chr1	9025607	9025966	chr1	9341515	9342511	chr1	55276077	55276510	chr1	106336164	106336556
chr1	33587500	33597500	chr1	33642500	33652500	chr1	176522500	176532500	chr1	176657500	176667500	chr1	9026617	9028512	chr1	9457624	9459222	chr1	59247374	59247819	chr1	106564886	106565358
chr1	33642500	33652500	chr1	33812500	33822500	chr1	176527500	176537500	chr1	176657500	176667500	chr1	9045529	9045742	chr1	9459332	9461441	chr1	60232240	60232320	chr1	106902908	106903196
chr1	33812500	33822500	chr1	33892500	33902500	chr1	176340000	176350000	chr1	176840000	176850000	chr1	9049033	9049367	chr1	9461951	9462317	chr1	60853737	60853817	chr1	107739589	107739986
chr1	35320000	35330000	chr1	35490000	35500000	chr1	176522500	176532500	chr1	176842500	176852500	chr1	9135278	9135501	chr1	9462430	9462655	chr1	61381536	61381616	chr1	107819532	107820120
chr1	35490000	35500000	chr1	35650000	35660000	chr1	176527500	176537500	chr1	176842500	176852500	chr1	9223680	9223983	chr1	9464136	9464329	chr1	61404691	61404771	chr1	108072148	108072584
chr1	35912500	35922500	chr1	36002500	36012500	chr1	176340000	176350000	chr1	176850000	176860000	chr1	9241461	9243498	chr1	9464383	9464562	chr1	62532170	62532250	chr1	108507694	108508485
chr1	36030000	36040000	chr1	36230000	36240000	chr1	176857500	176867500	chr1	177912500	177922500	chr1	9695750	9695960	chr1	9465364	9466243	chr1	63300320	63300417	chr1	108592094	108592577
chr1	36550000	36560000	chr1	36850000	36860000	chr1	179050000	179060000	chr1	179190000	179200000	chr1	9703705	9704459	chr1	9466326	9466905	chr1	65468249	65468386	chr1	109733876	109734405
chr1	36687500	36697500	chr1	36847500	36857500	chr1	181440000	181450000	chr1	181640000	181650000	chr1	9716469	9716775	chr1	9467299	9467653	chr1	65528725	65529092	chr1	110192136	110192654
chr1	37037500	37047500	chr1	37787500	37797500	chr1	182107500	182117500	chr1	182222500	182232500	chr1	9717393	9718930	chr1	9471222	9471405	chr1	65541054	65541547	chr1	110465859	110466632
chr1	36560000	36570000	chr1	37900000	37910000	chr1	182107500	182117500	chr1	182262500	182272500	chr1	9766972	9767281	chr1	9471877	9472122	chr1	66451736	66451816	chr1	112841178	112841608
chr1	36620000	36630000	chr1	37940000	37950000	chr1	182222500	182232500	chr1	182262500	182272500	chr1	9768666	9768879	chr1	9472498	9474226	chr1	66499572	66499652	chr1	114575845	114576366
chr1	38062500	38072500	chr1	38137500	38147500	chr1	182262500	182272500	chr1	182357500	182367500	chr1	9771732	9771943	chr1	9474460	9475026	chr1	66748109	66748247	chr1	114970732	114971111
chr1	38960000	38970000	chr1	39040000	39050000	chr1	182267500	182277500	chr1	182357500	182367500	chr1	9773989	9774208	chr1	9476446	9476725	chr1	68428053	68428133	chr1	116049784	116050387
chr1	39567500	39577500	chr1	39642500	39652500	chr1	182410000	182420000	chr1	182560000	182570000	chr1	9786573	9786922	chr1	9476875	9478497	chr1	69110070	69110150	chr1	116220195	116220629
chr1	39642500	39652500	chr1	39717500	39727500	chr1	184042500	184052500	chr1	184187500	184197500	chr1	9787047	9789887	chr1	9478832	9479131	chr1	77179277	77179357	chr1	116314394	116314954
chr1	39950000	39960000	chr1	40000000	40010000	chr1	184350000	184360000	chr1	184450000	184460000	chr1	9859588	9860173	chr1	9480234	9480838	chr1	79377735	79377856	chr1	116676718	116677282
chr1	40132500	40142500	chr1	40177500	40187500	chr1	184042500	184052500	chr1	184652500	184662500	chr1	9860298	9860780	chr1	9481375	9481739	chr1	84049466	84049571	chr1	118693979	118694368
chr1	40070000	40080000	chr1	40260000	40270000	chr1	186280000	186290000	chr1	186320000	186330000	chr1	9922741	9922985	chr1	9486007	9486389	chr1	85063550	85063630	chr1	118847627	118847933
chr1	40387500	40397500	chr1	40432500	40442500	chr1	186280000	186290000	chr1	186330000	186340000	chr1	9963727	9964064	chr1	9486704	9487078	chr1	85377216	85377296	chr1	120086759	120087240
chr1	40602500	40612500	chr1	41127500	41137500	chr1	196280000	196290000	chr1	196630000	196640000	chr1	10057314	10057574	chr1	9488476	9488953	chr1	85439388	85439476	chr1	149105721	149106464
chr1	41072500	41082500	chr1	41127500	41137500	chr1	197112500	197122500	chr1	197147500	197157500	chr1	10216374	10216584	chr1	9489186	9489830	chr1	90076337	90076545	chr1	151853987	151854457
chr1	41130000	41140000	chr1	41320000	41330000	chr1	198900000	198910000	chr1	199140000	199150000	chr1	10225441	10225651	chr1	9555148	9555998	chr1	90088503	90088734	chr1	152154897	152155282
chr1	42210000	42220000	chr1	42270000	42280000	chr1	201412500	201422500	chr1	201447500	201457500	chr1	10276181	10276885	chr1	9598922	9599321	chr1	90643069	90643149	chr1	152469764	152470096
chr1	43382500	43392500	chr1	43417500	43427500	chr1	201412500	201422500	chr1	201472500	201482500	chr1	10343407	10343872	chr1	9846758	9848408	chr1	90741593	90741673	chr1	152516300	152516771
chr1	43690000	43700000	chr1	44110000	44120000	chr1	202427500	202437500	chr1	202537500	202547500	chr1	10467192	10467451	chr1	9953030	9953571	chr1	91852753	91853164	chr1	152717713	152718091
chr1	43830000	43840000	chr1	44110000	44120000	chr1	204177500	204187500	chr1	204327500	204337500	chr1	10472807	10473191	chr1	9967731	9967909	chr1	91978815	91979064	chr1	152749904	152750361
chr1	44410000	44420000	chr1	44490000	44500000	chr1	204957500	204967500	chr1	205027500	205037500	chr1	10553794	10554124	chr1	9970684	9971790	chr1	92058021	92058101	chr1	152850483	152850883
chr1	44670000	44680000	chr1	45090000	45100000	chr1	208077500	208087500	chr1	208127500	208137500	chr1	10582412	10582681	chr1	10434392	10434851	chr1	92270189	92270277	chr1	152898543	152898954
chr1	45072500	45082500	chr1	45112500	45122500	chr1	210422500	210432500	chr1	210497500	210507500	chr1	10599623	10599850	chr1	10447681	10448115	chr1	92892325	92892405	chr1	153005356	153005731
chr1	45092500	45102500	chr1	45137500	45147500	chr1	210580000	210590000	chr1	210620000	210630000	chr1	10698406	10698827	chr1	10448583	10449067	chr1	94146420	94146516	chr1	153265196	153265637
chr1	45192500	45202500	chr1	45237500	45247500	chr1	210620000	210630000	chr1	210750000	210760000	chr1	11117632	11117842	chr1	10458348	10458928	chr1	94313061	94313158	chr1	154725061	154725353
chr1	45250000	45260000	chr1	45290000	45300000	chr1	210502500	210512500	chr1	210752500	210762500	chr1	11216806	11217055	chr1	10568439	10569039	chr1	95319881	95320359	chr1	156554461	156555002
chr1	45762500	45772500	chr1	45802500	45812500	chr1	210577500	210587500	chr1	210752500	210762500	chr1	11217111	11217452	chr1	10572899	10573172	chr1	96588031	96588111	chr1	157140356	157140930
chr1	45477500	45487500	chr1	45952500	45962500	chr1	212647500	212657500	chr1	212777500	212787500	chr1	11238164	11238374	chr1	10739897	10740164	chr1	96853737	96853817	chr1	157280961	157281261
chr1	46762500	46772500	chr1	46807500	46817500	chr1	213027500	213037500	chr1	213117500	213127500	chr1	11291068	11291283	chr1	10753605	10754493	chr1	97772186	97772266	chr1	157346989	157347481
chr1	47062500	47072500	chr1	47127500	47137500	chr1	221047500	221057500	chr1	221372500	221382500	chr1	11297179	11298060	chr1	10927392	10927734	chr1	99069610	99069699	chr1	157539492	157539923
chr1	47062500	47072500	chr1	47177500	47187500	chr1	221042500	221052500	chr1	221602500	221612500	chr1	11336936	11337183	chr1	10956953	10957399	chr1	101577583	101577714	chr1	157661039	157661706
chr1	47652500	47662500	chr1	48172500	48182500	chr1	221047500	221057500	chr1	221602500	221612500	chr1	11342225	11343458	chr1	10963559	10965528	chr1	103203013	103203126	chr1	157743471	157743968
chr1	48570000	48580000	chr1	48700000	48710000	chr1	222810000	222820000	chr1	223250000	223260000	chr1	11344192	11346298	chr1	10965909	10966745	chr1	106632646	106632783	chr1	157918287	157918703
chr1	51232500	51242500	chr1	51652500	51662500	chr1	224612500	224622500	chr1	224682500	224692500	chr1	11346494	11347380	chr1	10966961	10967224	chr1	106657205	106657285	chr1	157939400	157939955
chr1	51930000	51940000	chr1	52000000	52010000	chr1	224642500	224652500	chr1	224687500	224697500	chr1	11350168	11350541	chr1	10969556	10970040	chr1	106969759	106969839	chr1	158083082	158083655
chr1	51980000	51990000	chr1	52190000	52200000	chr1	224827500	224837500	chr1	225032500	225042500	chr1	11354486	11356143	chr1	10970222	10971128	chr1	108245989	108246139	chr1	158149505	158149900
chr1	53012500	53022500	chr1	53097500	53107500	chr1	224827500	224837500	chr1	225107500	225117500	chr1	11356226	11356972	chr1	10976460	10976696	chr1	109825846	109826202	chr1	158216405	158216843
chr1	53062500	53072500	chr1	53097500	53107500	chr1	229290000	229300000	chr1	229350000	229360000	chr1	11358817	11359683	chr1	10977069	10977604	chr1	110040936	110041234	chr1	158299549	158300009
chr1	53160000	53170000	chr1	53380000	53390000	chr1	229792500	229802500	chr1	230197500	230207500	chr1	11717412	11717630	chr1	10978301	10978999	chr1	110182755	110183394	chr1	158370743	158371236
chr1	53657500	53667500	chr1	53697500	53707500	chr1	230340000	230350000	chr1	230400000	230410000	chr1	11845111	11845403	chr1	10991364	10991862	chr1	110596389	110597110	chr1	158466158	158466551
chr1	54747500	54757500	chr1	54817500	54827500	chr1	230200000	230210000	chr1	230410000	230420000	chr1	11862191	11862517	chr1	10991982	10992255	chr1	110855165	110855621	chr1	158618753	158619151
chr1	54532500	54542500	chr1	54952500	54962500	chr1	230340000	230350000	chr1	230410000	230420000	chr1	12065343	12065702	chr1	10997327	10997572	chr1	111097905	111098282	chr1	160717719	160718295
chr1	54732500	54742500	chr1	54952500	54962500	chr1	231887500	231897500	chr1	231937500	231947500	chr1	12072010	12072269	chr1	10997622	10998096	chr1	111505870	111505950	chr1	162010417	162010871
chr1	54300000	54310000	chr1	55180000	55190000	chr1	232002500	232012500	chr1	233372500	233382500	chr1	12081610	12081881	chr1	10998678	10999027	chr1	111747147	111747258	chr1	162847792	162848265
chr1	55177500	55187500	chr1	55227500	55237500	chr1	233572500	233582500	chr1	233922500	233932500	chr1	12087313	12087599	chr1	10999175	11001265	chr1	111970228	111970308	chr1	163505659	163506090
chr1	55177500	55187500	chr1	55262500	55272500	chr1	233522500	233532500	chr1	234197500	234207500	chr1	12108504	12108718	chr1	11246300	11246478	chr1	114888921	114889616	chr1	163790022	163790441
chr1	55227500	55237500	chr1	55262500	55272500	chr1	233572500	233582500	chr1	234197500	234207500	chr1	12111866	12112831	chr1	11410306	11410524	chr1	115300439	115300924	chr1	163843336	163843759
chr1	55407500	55417500	chr1	55457500	55467500	chr1	234350000	234360000	chr1	234440000	234450000	chr1	12173612	12174299	chr1	11412417	11412872	chr1	115323085	115323250	chr1	164587056	164587429
chr1	58972500	58982500	chr1	59007500	59017500	chr1	234667500	234677500	chr1	234727500	234737500	chr1	12175673	12175924	chr1	11413044	11414130	chr1	115642363	115642481	chr1	164642840	164643293
chr1	59007500	59017500	chr1	59162500	59172500	chr1	234632500	234642500	chr1	234857500	234867500	chr1	12187928	12188366	chr1	11415363	11416660	chr1	116681596	116682198	chr1	165042622	165043028
chr1	59242500	59252500	chr1	59277500	59287500	chr1	234742500	234752500	chr1	234972500	234982500	chr1	12190459	12191129	chr1	11442924	11443102	chr1	117529463	117529572	chr1	165986658	165987035
chr1	59240000	59250000	chr1	59400000	59410000	chr1	235580000	235590000	chr1	235660000	235670000	chr1	12191357	12193611	chr1	11443316	11445463	chr1	117610437	117610766	chr1	166102476	166102877
chr1	59010000	59020000	chr1	60280000	60290000	chr1	243210000	243220000	chr1	243480000	243490000	chr1	12193890	12194223	chr1	11451829	11452098	chr1	118217133	118217550	chr1	166134121	166134491
chr1	59160000	59170000	chr1	60280000	60290000	chr1	243520000	243530000	chr1	243570000	243580000	chr1	12194280	12194558	chr1	11465930	11466214	chr1	119682890	119683016	chr1	167026485	167027026
chr1	59240000	59250000	chr1	60280000	60290000	chr1	244210000	244220000	chr1	244460000	244470000	chr1	12194646	12195154	chr1	11466778	11467165	chr1	121429045	121429125	chr1	167029711	167030106
chr1	60440000	60450000	chr1	61500000	61510000	chr1	244500000	244510000	chr1	244610000	244620000	chr1	12195722	12196073	chr1	11467575	11468728	chr1	121435464	121435544	chr1	170734841	170735222
chr1	61510000	61520000	chr1	61670000	61680000	chr1	244810000	244820000	chr1	244890000	244900000	chr1	12196444	12196740	chr1	11469281	11469485	chr1	121484683	121485480	chr1	170936104	170936623
chr1	61540000	61550000	chr1	62200000	62210000	chr1	247092500	247102500	chr1	247167500	247177500	chr1	12202141	12204645	chr1	11473606	11473789	chr1	147553531	147553805	chr1	173182713	173183202
chr1	62187500	62197500	chr1	62242500	62252500	chr1	247167500	247177500	chr1	247237500	247247500	chr1	12226325	12230958	chr1	11516583	11517694	chr1	147752719	147752815	chr1	173660134	173660667
chr1	64930000	64940000	chr1	65140000	65150000	chr1	247210000	247220000	chr1	247300000	247310000	chr1	12419951	12420190	chr1	11538919	11539563	chr1	148000269	148000463	chr1	175712502	175713146
chr1	65150000	65160000	chr1	65280000	65290000	chr10	2880000	2890000	chr10	2960000	2970000	chr1	12444812	12445106	chr1	11740324	11742543	chr1	148193386	148193466	chr1	176917979	176918728
chr1	66737500	66747500	chr1	66837500	66847500	chr10	2877500	2887500	chr10	2967500	2977500	chr1	12446069	12446328	chr1	11742601	11742877	chr1	150227807	150228104	chr1	177150607	177151224
chr1	66797500	66807500	chr1	66902500	66912500	chr10	2877500	2887500	chr10	3012500	3022500	chr1	12446600	12447131	chr1	11743013	11743349	chr1	150532102	150532969	chr1	177225143	177225848
chr1	77680000	77690000	chr1	77740000	77750000	chr10	2877500	2887500	chr10	3017500	3027500	chr1	12513430	12513966	chr1	11750566	11751684	chr1	150533369	150533799	chr1	177324786	177325080
chr1	77607500	77617500	chr1	77992500	78002500	chr10	2967500	2977500	chr10	3102500	3112500	chr1	12562891	12563359	chr1	11753209	11753544	chr1	150951770	150952388	chr1	177402065	177402411
chr1	78040000	78050000	chr1	78140000	78150000	chr10	3270000	3280000	chr10	3790000	3800000	chr1	14029309	14030024	chr1	11757334	11758288	chr1	150996989	150997400	chr1	177749247	177749674
chr1	85407500	85417500	chr1	85487500	85497500	chr10	3277500	3287500	chr10	3817500	3827500	chr1	14055663	14055900	chr1	11763836	11764054	chr1	151021042	151021235	chr1	177882812	177883189
chr1	85660000	85670000	chr1	85720000	85730000	chr10	3820000	3830000	chr10	4490000	4500000	chr1	14062560	14062837	chr1	11790282	11790525	chr1	151032017	151032396	chr1	178158934	178159422
chr1	87750000	87760000	chr1	88410000	88420000	chr10	4890000	4900000	chr10	5020000	5030000	chr1	14067785	14068087	chr1	11910338	11911414	chr1	151371744	151372090	chr1	178313463	178313958
chr1	89460000	89470000	chr1	89530000	89540000	chr10	4887500	4897500	chr10	5332500	5342500	chr1	14080109	14080593	chr1	11911535	11912233	chr1	151729554	151729634	chr1	178348943	178349390
chr1	89450000	89460000	chr1	89590000	89600000	chr10	6480000	6490000	chr10	6620000	6630000	chr1	14081166	14081389	chr1	12126182	12126693	chr1	151881909	151882082	chr1	180157278	180157766
chr1	89452500	89462500	chr1	89737500	89747500	chr10	6617500	6627500	chr10	6702500	6712500	chr1	14106282	14106547	chr1	12325915	12326143	chr1	153518439	153518519	chr1	180889785	180890180
chr1	89652500	89662500	chr1	89817500	89827500	chr10	6617500	6627500	chr10	6707500	6717500	chr1	15579015	15579387	chr1	12540265	12540477	chr1	153940140	153940441	chr1	180916094	180916627
chr1	89982500	89992500	chr1	90072500	90082500	chr10	6877500	6887500	chr10	6952500	6962500	chr1	15668231	15668530	chr1	12540812	12542144	chr1	154377481	154377896	chr1	181473266	181473842
chr1	91310000	91320000	chr1	91480000	91490000	chr10	7160000	7170000	chr10	7300000	7310000	chr1	15668763	15669316	chr1	12680077	12681143	chr1	154378265	154378516	chr1	181973345	181973760
chr1	92187500	92197500	chr1	92247500	92257500	chr10	6880000	6890000	chr10	7450000	7460000	chr1	15830898	15831114	chr1	13796069	13796426	chr1	154642130	154642650	chr1	182270942	182271263
chr1	92017500	92027500	chr1	92267500	92277500	chr10	8090000	8100000	chr10	11050000	11060000	chr1	15888600	15888840	chr1	13797158	13797336	chr1	154763763	154764057	chr1	183275663	183276220
chr1	92267500	92277500	chr1	92347500	92357500	chr10	13652500	13662500	chr10	13817500	13827500	chr1	15891597	15891887	chr1	13798953	13799131	chr1	154924556	154924674	chr1	184532500	184532805
chr1	93207500	93217500	chr1	93277500	93287500	chr10	15027500	15037500	chr10	15142500	15152500	chr1	15901690	15901900	chr1	13799446	13800076	chr1	154989796	154990598	chr1	186691759	186692306
chr1	93422500	93432500	chr1	93457500	93467500	chr10	17647500	17657500	chr10	18497500	18507500	chr1	15903926	15907357	chr1	13800125	13800361	chr1	155025077	155025258	chr1	187234167	187234494
chr1	93482500	93492500	chr1	93522500	93532500	chr10	20100000	20110000	chr10	21060000	21070000	chr1	15909685	15909901	chr1	13804845	13805532	chr1	155148875	155149515	chr1	188751352	188751759
chr1	93290000	93300000	chr1	93640000	93650000	chr10	21562500	21572500	chr10	21777500	21787500	chr1	15910363	15912201	chr1	13805599	13807918	chr1	155176564	155177066	chr1	190053686	190054088
chr1	93770000	93780000	chr1	93810000	93820000	chr10	21560000	21570000	chr10	22020000	22030000	chr1	15929616	15930502	chr1	13808157	13808396	chr1	155196375	155196816	chr1	190342832	190343245
chr1	93807500	93817500	chr1	94307500	94317500	chr10	22297500	22307500	chr10	22417500	22427500	chr1	15951621	15951841	chr1	13808589	13809162	chr1	155220369	155220875	chr1	191096012	191096332
chr1	94090000	94100000	chr1	94370000	94380000	chr10	22422500	22432500	chr10	22512500	22522500	chr1	15954122	15954353	chr1	13809266	13809638	chr1	155243319	155243403	chr1	192967546	192968126
chr1	94337500	94347500	chr1	94372500	94382500	chr10	21790000	21800000	chr10	22610000	22620000	chr1	16023021	16024995	chr1	13809787	13811136	chr1	155931921	155932009	chr1	194086734	194087052
chr1	94340000	94350000	chr1	94880000	94890000	chr10	22620000	22630000	chr10	23270000	23280000	chr1	16085388	16085622	chr1	13811963	13812427	chr1	156186193	156186645	chr1	194311935	194312448
chr1	94880000	94890000	chr1	95530000	95540000	chr10	24280000	24290000	chr10	24480000	24490000	chr1	16267425	16267852	chr1	13813052	13814397	chr1	156426163	156426609	chr1	195702954	195703400
chr1	99260000	99270000	chr1	99930000	99940000	chr10	24280000	24290000	chr10	24640000	24650000	chr1	16274660	16275058	chr1	13814663	13816504	chr1	156577762	156578292	chr1	196796994	196797376
chr1	100860000	100870000	chr1	100910000	100920000	chr10	24282500	24292500	chr10	24787500	24797500	chr1	16275383	16279498	chr1	13821268	13821544	chr1	156737029	156737231	chr1	197588193	197588525
chr1	100737500	100747500	chr1	100922500	100932500	chr10	24640000	24650000	chr10	24790000	24800000	chr1	16279564	16280185	chr1	13821768	13822182	chr1	156783649	156783782	chr1	198025379	198025766
chr1	100277500	100287500	chr1	101327500	101337500	chr10	24282500	24292500	chr10	24837500	24847500	chr1	16282642	16282891	chr1	13822617	13826927	chr1	159750236	159750790	chr1	198319610	198320038
chr1	101487500	101497500	chr1	101572500	101582500	chr10	26052500	26062500	chr10	26097500	26107500	chr1	16290282	16290688	chr1	13827269	13827447	chr1	159861307	159861831	chr1	198757893	198758286
chr1	101572500	101582500	chr1	101742500	101752500	chr10	27012500	27022500	chr10	27152500	27162500	chr1	16290983	16291605	chr1	13828673	13829262	chr1	159906143	159906619	chr1	199015795	199016138
chr1	101697500	101707500	chr1	101742500	101752500	chr10	28950000	28960000	chr10	29420000	29430000	chr1	16291835	16293411	chr1	13829420	13829669	chr1	160053938	160054185	chr1	199190770	199191263
chr1	109370000	109380000	chr1	109650000	109660000	chr10	30020000	30030000	chr10	30130000	30140000	chr1	16293557	16293992	chr1	13830024	13830449	chr1	160651167	160651695	chr1	199521049	199521502
chr1	109502500	109512500	chr1	109652500	109662500	chr10	30310000	30320000	chr10	30530000	30540000	chr1	16339026	16339543	chr1	13830709	13831118	chr1	161089572	161089744	chr1	199923850	199924254
chr1	109817500	109827500	chr1	110032500	110042500	chr10	31982500	31992500	chr10	32037500	32047500	chr1	16411967	16412218	chr1	13831447	13832227	chr1	161135975	161136077	chr1	201278632	201279051
chr1	110330000	110340000	chr1	110440000	110450000	chr10	31867500	31877500	chr10	32042500	32052500	chr1	16698100	16698445	chr1	13835616	13836079	chr1	161276091	161276271	chr1	201315574	201316159
chr1	110087500	110097500	chr1	110572500	110582500	chr10	35022500	35032500	chr10	35097500	35107500	chr1	16698561	16699702	chr1	13836536	13836813	chr1	161284573	161284705	chr1	204661391	204661820
chr1	110522500	110532500	chr1	110572500	110582500	chr10	43130000	43140000	chr10	43950000	43960000	chr1	16700622	16701216	chr1	13839956	13840488	chr1	161795424	161795504	chr1	204777101	204777571
chr1	110567500	110577500	chr1	110642500	110652500	chr10	44797500	44807500	chr10	45347500	45357500	chr1	16713582	16714245	chr1	13840640	13840989	chr1	162006723	162007107	chr1	205908877	205909282
chr1	110572500	110582500	chr1	110747500	110757500	chr10	49420000	49430000	chr10	49490000	49500000	chr1	16769860	16771226	chr1	13856117	13856654	chr1	162945039	162945119	chr1	207029950	207030575
chr1	110747500	110757500	chr1	110877500	110887500	chr10	46960000	46970000	chr10	49710000	49720000	chr1	16771644	16771941	chr1	13864476	13864906	chr1	165216840	165216920	chr1	207080820	207081227
chr1	110627500	110637500	chr1	110997500	111007500	chr10	49650000	49660000	chr10	49710000	49720000	chr1	17215531	17216434	chr1	13865125	13866781	chr1	165570848	165571251	chr1	208049452	208049905
chr1	111762500	111772500	chr1	111872500	111882500	chr10	49862500	49872500	chr10	50182500	50192500	chr1	17287069	17288405	chr1	13867252	13868118	chr1	165904183	165904263	chr1	208827534	208828020
chr1	112047500	112057500	chr1	112192500	112202500	chr10	49862500	49872500	chr10	50367500	50377500	chr1	17344959	17345231	chr1	13868248	13868587	chr1	167486991	167487100	chr1	208911257	208911618
chr1	112257500	112267500	chr1	112292500	112302500	chr10	49862500	49872500	chr10	50372500	50382500	chr1	17345513	17345907	chr1	14440127	14441075	chr1	168616526	168616606	chr1	209250052	209250448
chr1	114880000	114890000	chr1	115100000	115110000	chr10	50092500	50102500	chr10	50372500	50382500	chr1	17347148	17347358	chr1	14441492	14441693	chr1	168645330	168645424	chr1	209686575	209687084
chr1	115117500	115127500	chr1	115207500	115217500	chr10	54400000	54410000	chr10	54530000	54540000	chr1	17359236	17359448	chr1	14616946	14618473	chr1	168948535	168948649	chr1	209971342	209971761
chr1	115520000	115530000	chr1	115590000	115600000	chr10	54062500	54072500	chr10	54532500	54542500	chr1	17371761	17372025	chr1	14618536	14620436	chr1	169103430	169103706	chr1	210073347	210073674
chr1	116862500	116872500	chr1	116912500	116922500	chr10	54497500	54507500	chr10	54532500	54542500	chr1	17534581	17534974	chr1	14620489	14620927	chr1	170002327	170002416	chr1	210650808	210651294
chr1	117302500	117312500	chr1	117352500	117362500	chr10	61000000	61010000	chr10	61380000	61390000	chr1	17759808	17760194	chr1	14621810	14622239	chr1	170043675	170043755	chr1	214031914	214032331
chr1	117112500	117122500	chr1	117667500	117677500	chr10	61382500	61392500	chr10	61567500	61577500	chr1	19280437	19280750	chr1	14622818	14622996	chr1	172059299	172059754	chr1	214625781	214626118
chr1	117262500	117272500	chr1	117667500	117677500	chr10	61570000	61580000	chr10	61790000	61800000	chr1	19280932	19281664	chr1	14636083	14636306	chr1	173787891	173787971	chr1	214996460	214996953
chr1	118080000	118090000	chr1	118140000	118150000	chr10	62630000	62640000	chr10	62720000	62730000	chr1	19338197	19338636	chr1	14636415	14636667	chr1	174768916	174768996	chr1	216394465	216394950
chr1	118142500	118152500	chr1	118197500	118207500	chr10	62640000	62650000	chr10	62720000	62730000	chr1	19398776	19402273	chr1	14645673	14646322	chr1	174934321	174934443	chr1	216484066	216484532
chr1	144912500	144922500	chr1	145052500	145062500	chr10	63540000	63550000	chr10	63650000	63660000	chr1	19414194	19414822	chr1	14646911	14647382	chr1	174969109	174969253	chr1	217507257	217507675
chr1	144570000	144580000	chr1	145060000	145070000	chr10	63662500	63672500	chr10	63787500	63797500	chr1	19539841	19540109	chr1	14647626	14648860	chr1	174998851	174999273	chr1	217920479	217920953
chr1	144927500	144937500	chr1	145092500	145102500	chr10	63662500	63672500	chr10	63792500	63802500	chr1	19542266	19542672	chr1	14648958	14649879	chr1	175288712	175289160	chr1	218726550	218726942
chr1	145417500	145427500	chr1	145537500	145547500	chr10	65222500	65232500	chr10	65382500	65392500	chr1	19545653	19545894	chr1	14652457	14652785	chr1	176059607	176059687	chr1	219157247	219157584
chr1	145542500	145552500	chr1	145577500	145587500	chr10	70317500	70327500	chr10	70352500	70362500	chr1	19581022	19581233	chr1	14658868	14659061	chr1	178350502	178350582	chr1	219834336	219834815
chr1	147107500	147117500	chr1	147167500	147177500	chr10	71542500	71552500	chr10	71667500	71677500	chr1	19615186	19615667	chr1	14659198	14659477	chr1	179261544	179261768	chr1	219985935	219986361
chr1	150077500	150087500	chr1	150117500	150127500	chr10	72027500	72037500	chr10	72102500	72112500	chr1	19708993	19709212	chr1	14660146	14662540	chr1	179728055	179728168	chr1	220011035	220011431
chr1	149927500	149937500	chr1	150137500	150147500	chr10	72332500	72342500	chr10	72422500	72432500	chr1	19755945	19756552	chr1	14665992	14666201	chr1	179922920	179923030	chr1	220050089	220050469
chr1	149930000	149940000	chr1	150160000	150170000	chr10	72680000	72690000	chr10	72820000	72830000	chr1	19763217	19764701	chr1	14667919	14668156	chr1	180471908	180472209	chr1	220297198	220297655
chr1	150290000	150300000	chr1	150330000	150340000	chr10	73070000	73080000	chr10	73360000	73370000	chr1	19765523	19765740	chr1	14672825	14673040	chr1	181053425	181053777	chr1	220390732	220391101
chr1	150522500	150532500	chr1	150557500	150567500	chr10	73140000	73150000	chr10	73360000	73370000	chr1	19766644	19766854	chr1	14687067	14688382	chr1	182036157	182036237	chr1	220627537	220627906
chr1	150810000	150820000	chr1	150880000	150890000	chr10	73137500	73147500	chr10	73367500	73377500	chr1	19925406	19927642	chr1	14689399	14690300	chr1	183093588	183093668	chr1	221157554	221157965
chr1	150992500	151002500	chr1	151027500	151037500	chr10	73590000	73600000	chr10	73650000	73660000	chr1	19929666	19929914	chr1	14690528	14690723	chr1	183493301	183493381	chr1	221530037	221530430
chr1	151132500	151142500	chr1	151167500	151177500	chr10	73607500	73617500	chr10	73647500	73657500	chr1	19932325	19932662	chr1	14691251	14691565	chr1	183592347	183592716	chr1	221866477	221866856
chr1	151160000	151170000	chr1	151310000	151320000	chr10	74450000	74460000	chr10	74590000	74600000	chr1	19932878	19933411	chr1	14692754	14693385	chr1	183925883	183926070	chr1	223002195	223002661
chr1	151250000	151260000	chr1	151310000	151320000	chr10	76497500	76507500	chr10	76577500	76587500	chr1	19939015	19939267	chr1	14693770	14694344	chr1	186727922	186728002	chr1	223537342	223537826
chr1	151270000	151280000	chr1	151310000	151320000	chr10	78300000	78310000	chr10	78740000	78750000	chr1	20984367	20985191	chr1	14694534	14695320	chr1	190487795	190487875	chr1	223798442	223798917
chr1	151252500	151262500	chr1	151367500	151377500	chr10	79147500	79157500	chr10	79392500	79402500	chr1	21600099	21600363	chr1	14695435	14698082	chr1	191968783	191968863	chr1	224294445	224294825
chr1	151447500	151457500	chr1	151487500	151497500	chr10	79680000	79690000	chr10	79780000	79790000	chr1	21603720	21604141	chr1	14716938	14717982	chr1	192578337	192578417	chr1	224888644	224889147
chr1	151857500	151867500	chr1	151902500	151912500	chr10	79810000	79820000	chr10	79910000	79920000	chr1	21608825	21609306	chr1	14742097	14742483	chr1	198841395	198841475	chr1	225082663	225083037
chr1	151857500	151867500	chr1	151962500	151972500	chr10	79970000	79980000	chr10	80060000	80070000	chr1	22007612	22007986	chr1	14761008	14761354	chr1	200860046	200860164	chr1	226757530	226758031
chr1	153477500	153487500	chr1	153537500	153547500	chr10	79970000	79980000	chr10	80810000	80820000	chr1	22030178	22030435	chr1	14761422	14761794	chr1	201088404	201088742	chr1	227318751	227319448
chr1	153602500	153612500	chr1	153637500	153647500	chr10	80830000	80840000	chr10	80950000	80960000	chr1	22031248	22031631	chr1	15105230	15105461	chr1	201140342	201140436	chr1	227422599	227423120
chr1	153762500	153772500	chr1	153952500	153962500	chr10	88690000	88700000	chr10	88960000	88970000	chr1	22031833	22032058	chr1	15294875	15295700	chr1	201482020	201482493	chr1	227625355	227625778
chr1	153892500	153902500	chr1	153952500	153962500	chr10	90090000	90100000	chr10	90140000	90150000	chr1	22048908	22049118	chr1	15295839	15296349	chr1	203258768	203258868	chr1	228929983	228930362
chr1	154242500	154252500	chr1	154312500	154322500	chr10	91547500	91557500	chr10	92347500	92357500	chr1	22076572	22076907	chr1	15303562	15305013	chr1	203307580	203307948	chr1	230227219	230227617
chr1	154640000	154650000	chr1	154760000	154770000	chr10	92640000	92650000	chr10	93390000	93400000	chr1	22081006	22081368	chr1	15307360	15307784	chr1	203810129	203810209	chr1	230256395	230257166
chr1	154527500	154537500	chr1	154902500	154912500	chr10	92630000	92640000	chr10	93660000	93670000	chr1	22093581	22093910	chr1	15393277	15393521	chr1	204482668	204482755	chr1	230412987	230413353
chr1	154847500	154857500	chr1	154912500	154922500	chr10	94452500	94462500	chr10	94512500	94522500	chr1	22094802	22095015	chr1	15674089	15674592	chr1	204744875	204744955	chr1	230416077	230416434
chr1	154927500	154937500	chr1	154982500	154992500	chr10	96030000	96040000	chr10	96080000	96090000	chr1	22099590	22100208	chr1	15678757	15679582	chr1	205257323	205257617	chr1	230908855	230909264
chr1	154530000	154540000	chr1	154990000	155000000	chr10	96037500	96047500	chr10	96077500	96087500	chr1	22102946	22103171	chr1	15798635	15798912	chr1	205601061	205601407	chr1	230933557	230934015
chr1	155012500	155022500	chr1	155052500	155062500	chr10	96390000	96400000	chr10	97000000	97010000	chr1	22106711	22107038	chr1	15799037	15799246	chr1	205760703	205761125	chr1	231245488	231245943
chr1	155172500	155182500	chr1	155207500	155217500	chr10	97800000	97810000	chr10	98070000	98080000	chr1	22239861	22240432	chr1	15851027	15851404	chr1	206190870	206190950	chr1	231306654	231307096
chr1	155310000	155320000	chr1	155560000	155570000	chr10	101187500	101197500	chr10	101292500	101302500	chr1	22240859	22241257	chr1	16082193	16083543	chr1	206610275	206610355	chr1	233654065	233654566
chr1	155227500	155237500	chr1	155822500	155832500	chr10	101287500	101297500	chr10	101372500	101382500	chr1	22357685	22358762	chr1	16380107	16380424	chr1	206725403	206725582	chr1	234324234	234324783
chr1	155822500	155832500	chr1	155897500	155907500	chr10	101380000	101390000	chr10	101470000	101480000	chr1	22381633	22382295	chr1	16532439	16533033	chr1	206730442	206730656	chr1	235362723	235363196
chr1	155907500	155917500	chr1	155952500	155962500	chr10	102092500	102102500	chr10	102497500	102507500	chr1	22386546	22386893	chr1	16533136	16534314	chr1	207098748	207099084	chr1	235674893	235675505
chr1	156017500	156027500	chr1	156247500	156257500	chr10	102092500	102102500	chr10	102632500	102642500	chr1	22387606	22387860	chr1	16570390	16571033	chr1	207355235	207355491	chr1	235720809	235721292
chr1	156157500	156167500	chr1	156247500	156257500	chr10	102187500	102197500	chr10	102632500	102642500	chr1	22402214	22402493	chr1	16573507	16574028	chr1	207494952	207495141	chr1	235761401	235761932
chr1	156020000	156030000	chr1	156300000	156310000	chr10	102887500	102897500	chr10	102972500	102982500	chr1	22402626	22403079	chr1	16574086	16578302	chr1	207997291	207997513	chr1	236009115	236009501
chr1	156247500	156257500	chr1	156302500	156312500	chr10	103110000	103120000	chr10	103200000	103210000	chr1	22414990	22415206	chr1	16939454	16940539	chr1	208552646	208552782	chr1	237288034	237288691
chr1	156422500	156432500	chr1	156467500	156477500	chr10	103360000	103370000	chr10	103830000	103840000	chr1	22441779	22442004	chr1	17027352	17028679	chr1	208874969	208875049	chr1	237899886	237900387
chr1	156657500	156667500	chr1	156692500	156702500	chr10	103922500	103932500	chr10	104152500	104162500	chr1	22468987	22469213	chr1	17247784	17249237	chr1	209577407	209577487	chr1	237977626	237978030
chr1	156470000	156480000	chr1	156780000	156790000	chr10	104510000	104520000	chr10	104570000	104580000	chr1	23426912	23427260	chr1	17401212	17401820	chr1	209920936	209921601	chr1	238014478	238014978
chr1	156770000	156780000	chr1	156820000	156830000	chr10	104592500	104602500	chr10	104662500	104672500	chr1	23428653	23428897	chr1	17402148	17402332	chr1	210465978	210466077	chr1	238064625	238064980
chr1	156762500	156772500	chr1	156852500	156862500	chr10	112370000	112380000	chr10	112420000	112430000	chr1	23429435	23430213	chr1	17508318	17508785	chr1	211798485	211798695	chr1	238101803	238102279
chr1	156860000	156870000	chr1	156930000	156940000	chr10	112370000	112380000	chr10	112430000	112440000	chr1	23440744	23441284	chr1	17511352	17511530	chr1	212483813	212483893	chr1	240150441	240150908
chr1	158170000	158180000	chr1	159040000	159050000	chr10	112630000	112640000	chr10	112670000	112680000	chr1	23510646	23510872	chr1	17512062	17512814	chr1	213555366	213555461	chr1	241110072	241110702
chr1	159892500	159902500	chr1	159997500	160007500	chr10	112832500	112842500	chr10	112962500	112972500	chr1	23666820	23667041	chr1	17512912	17513521	chr1	214113978	214114058	chr1	241432402	241432858
chr1	159900000	159910000	chr1	160050000	160060000	chr10	113890000	113900000	chr10	114190000	114200000	chr1	23667187	23667642	chr1	17762699	17766226	chr1	214485249	214485329	chr1	242149155	242149648
chr1	160012500	160022500	chr1	160047500	160057500	chr10	114977500	114987500	chr10	115137500	115147500	chr1	23750482	23751220	chr1	17766322	17767620	chr1	214502124	214502572	chr1	242292442	242292883
chr1	159890000	159900000	chr1	160060000	160070000	chr10	115930000	115940000	chr10	116010000	116020000	chr1	23840649	23840965	chr1	17767751	17768991	chr1	214834275	214834567	chr1	242588532	242588910
chr1	160160000	160170000	chr1	160340000	160350000	chr10	116057500	116067500	chr10	116192500	116202500	chr1	23842706	23843127	chr1	18436982	18437821	chr1	215849200	215849280	chr1	243508572	243508962
chr1	160692500	160702500	chr1	160732500	160742500	chr10	116630000	116640000	chr10	116880000	116890000	chr1	24020182	24021159	chr1	18438002	18438200	chr1	216338860	216338940	chr1	245544094	245544525
chr1	159890000	159900000	chr1	160760000	160770000	chr10	116637500	116647500	chr10	116882500	116892500	chr1	24021426	24021742	chr1	18440486	18440887	chr1	216828350	216828430	chr1	245656388	245656741
chr1	161192500	161202500	chr1	161347500	161357500	chr10	117900000	117910000	chr10	118030000	118040000	chr1	24046833	24047415	chr1	18441193	18442229	chr1	216953166	216953246	chr1	245960913	245961364
chr1	162817500	162827500	chr1	163287500	163297500	chr10	117960000	117970000	chr10	118030000	118040000	chr1	24106240	24106452	chr1	18442717	18443040	chr1	218916028	218916108	chr1	247739783	247740371
chr1	165600000	165610000	chr1	165730000	165740000	chr10	117460000	117470000	chr10	118040000	118050000	chr1	24291431	24291861	chr1	18443340	18443521	chr1	220863468	220863784	chr1	249179112	249179478
chr1	166872500	166882500	chr1	167082500	167092500	chr10	120322500	120332500	chr10	120557500	120567500	chr1	24648442	24648876	chr1	18443714	18443968	chr1	223900023	223900134	chr2	715835	716307
chr1	167367500	167377500	chr1	167407500	167417500	chr10	121690000	121700000	chr10	122090000	122100000	chr1	24676602	24676815	chr1	18444379	18445309	chr1	223914573	223914653	chr2	740373	740800
chr1	167187500	167197500	chr1	167417500	167427500	chr10	124262500	124272500	chr10	124457500	124467500	chr1	24677176	24678048	chr1	18452728	18453276	chr1	226065450	226065670	chr2	849993	850539
chr1	167417500	167427500	chr1	167452500	167462500	chr10	124402500	124412500	chr10	124457500	124467500	chr1	24678330	24679116	chr1	18453526	18453824	chr1	226832085	226832199	chr2	894070	894440
chr1	166870000	166880000	chr1	167520000	167530000	chr10	125750000	125760000	chr10	125940000	125950000	chr1	24691123	24691355	chr1	18463895	18464155	chr1	226875223	226875519	chr2	1043188	1043574
chr1	167230000	167240000	chr1	167520000	167530000	chr10	125940000	125950000	chr10	126070000	126080000	chr1	24692035	24692565	chr1	18464429	18465523	chr1	226941863	226941992	chr2	1097743	1098081
chr1	167420000	167430000	chr1	167590000	167600000	chr10	127667500	127677500	chr10	128187500	128197500	chr1	24710520	24712027	chr1	18465605	18467677	chr1	227100377	227100565	chr2	1131761	1132088
chr1	168310000	168320000	chr1	169310000	169320000	chr10	129972500	129982500	chr10	130007500	130017500	chr1	24712214	24712515	chr1	18480966	18481148	chr1	227721048	227721128	chr2	1250019	1250409
chr1	171207500	171217500	chr1	171277500	171287500	chr10	130060000	130070000	chr10	130320000	130330000	chr1	24717964	24719216	chr1	18616695	18616933	chr1	228270142	228270268	chr2	1542286	1542861
chr1	171970000	171980000	chr1	172370000	172380000	chr10	131560000	131570000	chr10	131760000	131770000	chr1	24719505	24719779	chr1	18620284	18620568	chr1	228290047	228290339	chr2	1550702	1551189
chr1	172572500	172582500	chr1	172682500	172692500	chr10	131812500	131822500	chr10	131902500	131912500	chr1	24739567	24740699	chr1	18621053	18622583	chr1	228327667	228327956	chr2	1785097	1785487
chr1	173397500	173407500	chr1	173442500	173452500	chr10	133247500	133257500	chr10	133517500	133527500	chr1	24777235	24777589	chr1	18622634	18623500	chr1	228463652	228463732	chr2	1793424	1793785
chr1	173860000	173870000	chr1	174720000	174730000	chr10	133247500	133257500	chr10	133612500	133622500	chr1	24835397	24835756	chr1	18973686	18973886	chr1	228872114	228872194	chr2	1889942	1890709
chr1	174860000	174870000	chr1	174910000	174920000	chr10	133570000	133580000	chr10	134260000	134270000	chr1	24836888	24837126	chr1	18976379	18976599	chr1	229737661	229737800	chr2	2105676	2106061
chr1	179220000	179230000	chr1	179340000	179350000	chr10	134460000	134470000	chr10	134710000	134720000	chr1	24839395	24839635	chr1	18976831	18977053	chr1	231114710	231115074	chr2	2233696	2234024
chr1	179780000	179790000	chr1	179850000	179860000	chr10	135340000	135350000	chr10	135410000	135420000	chr1	24855496	24855908	chr1	18977099	18977622	chr1	233244417	233244497	chr2	2706887	2707319
chr1	180070000	180080000	chr1	180140000	180150000	chr11	840000	850000	chr11	970000	980000	chr1	24856510	24856744	chr1	18978464	18978982	chr1	233492279	233492359	chr2	3250927	3251304
chr1	180600000	180610000	chr1	181000000	181010000	chr11	1100000	1110000	chr11	2020000	2030000	chr1	24857252	24857481	chr1	18979222	18981490	chr1	234451427	234451507	chr2	3402721	3403199
chr1	181052500	181062500	chr1	181107500	181117500	chr11	2792500	2802500	chr11	2902500	2912500	chr1	24859913	24860357	chr1	18981669	18982497	chr1	234504555	234504635	chr2	4101679	4102229
chr1	182570000	182580000	chr1	182640000	182650000	chr11	2797500	2807500	chr11	2902500	2912500	chr1	24866116	24866758	chr1	18983699	18984204	chr1	234545236	234545385	chr2	4402085	4402612
chr1	183920000	183930000	chr1	184190000	184200000	chr11	3177500	3187500	chr11	3232500	3242500	chr1	24866842	24867088	chr1	18987616	18988288	chr1	235492623	235492714	chr2	4810740	4811054
chr1	184852500	184862500	chr1	184937500	184947500	chr11	5140000	5150000	chr11	5400000	5410000	chr1	25053833	25054281	chr1	18988335	18988764	chr1	236167638	236167718	chr2	5505992	5506425
chr1	185200000	185210000	chr1	185630000	185640000	chr11	7590000	7600000	chr11	7670000	7680000	chr1	25173859	25174114	chr1	18992845	18993240	chr1	239750408	239750679	chr2	6055966	6056551
chr1	186237500	186247500	chr1	186287500	186297500	chr11	8242500	8252500	chr11	8337500	8347500	chr1	25236923	25237757	chr1	19002804	19002983	chr1	241622401	241622481	chr2	6244033	6244449
chr1	192442500	192452500	chr1	192477500	192487500	chr11	8347500	8357500	chr11	8582500	8592500	chr1	25243173	25243658	chr1	19003308	19003550	chr1	241668872	241668952	chr2	10818255	10818986
chr1	193140000	193150000	chr1	194260000	194270000	chr11	8220000	8230000	chr11	8700000	8710000	chr1	25244398	25245172	chr1	19007747	19007969	chr1	242161745	242162185	chr2	12188677	12189128
chr1	196760000	196770000	chr1	196890000	196900000	chr11	8627500	8637500	chr11	8697500	8707500	chr1	25246806	25247046	chr1	19732336	19733227	chr1	242530665	242530745	chr2	14591440	14591830
chr1	198490000	198500000	chr1	198580000	198590000	chr11	12430000	12440000	chr11	12910000	12920000	chr1	25247268	25248737	chr1	20404441	20404679	chr1	243423627	243423707	chr2	14782605	14782980
chr1	198590000	198600000	chr1	198650000	198660000	chr11	15117500	15127500	chr11	15172500	15182500	chr1	25426590	25426806	chr1	20405071	20405653	chr1	244220526	244220669	chr2	15198070	15198722
chr1	198740000	198750000	chr1	199080000	199090000	chr11	14987500	14997500	chr11	15227500	15237500	chr1	25673648	25673943	chr1	20406453	20406760	chr1	244344352	244344432	chr2	16399909	16400283
chr1	200110000	200120000	chr1	200270000	200280000	chr11	15837500	15847500	chr11	16632500	16642500	chr1	25682152	25683049	chr1	20407124	20407626	chr1	244510446	244510542	chr2	16610432	16610998
chr1	199650000	199660000	chr1	200470000	200480000	chr11	16802500	16812500	chr11	16837500	16847500	chr1	25793406	25793996	chr1	20407802	20408157	chr1	246206332	246206412	chr2	16624223	16624637
chr1	200580000	200590000	chr1	201080000	201090000	chr11	16960000	16970000	chr11	17080000	17090000	chr1	25794656	25795034	chr1	20497083	20498128	chr1	247134735	247134998	chr2	16668996	16669360
chr1	201447500	201457500	chr1	201482500	201492500	chr11	16807500	16817500	chr11	17222500	17232500	chr1	25800361	25800730	chr1	20501134	20502142	chr1	247409310	247409390	chr2	16689484	16689980
chr1	201790000	201800000	chr1	201920000	201930000	chr11	17250000	17260000	chr11	17290000	17300000	chr1	25800948	25801752	chr1	20505427	20505677	chr1	247579017	247579097	chr2	16799044	16799520
chr1	202237500	202247500	chr1	202277500	202287500	chr11	17777500	17787500	chr11	17922500	17932500	chr1	25820716	25820985	chr1	20511349	20515018	chr1	248567395	248567655	chr2	16811746	16812126
chr1	202310000	202320000	chr1	202590000	202600000	chr11	17747500	17757500	chr11	18122500	18132500	chr1	25833177	25833391	chr1	20515113	20515401	chr1	248850236	248850424	chr2	17081613	17082129
chr1	202852500	202862500	chr1	202892500	202902500	chr11	20660000	20670000	chr11	21530000	21540000	chr1	25872807	25873153	chr1	20515592	20516145	chr2	290221	290361	chr2	17352764	17353093
chr1	203472500	203482500	chr1	203592500	203602500	chr11	31410000	31420000	chr11	31890000	31900000	chr1	25877479	25877825	chr1	20539571	20539790	chr2	1216079	1216159	chr2	17652037	17652452
chr1	203230000	203240000	chr1	203660000	203670000	chr11	32072500	32082500	chr11	32107500	32117500	chr1	25878041	25879374	chr1	20576951	20577259	chr2	5232939	5233055	chr2	18032993	18033400
chr1	203592500	203602500	chr1	203657500	203667500	chr11	32192500	32202500	chr11	32312500	32322500	chr1	25880688	25881007	chr1	20577320	20577579	chr2	6073774	6073900	chr2	18298891	18299372
chr1	203467500	203477500	chr1	203667500	203677500	chr11	32447500	32457500	chr11	32602500	32612500	chr1	25881715	25882208	chr1	20579388	20579801	chr2	6255245	6255354	chr2	21341211	21341590
chr1	203690000	203700000	chr1	203740000	203750000	chr11	32452500	32462500	chr11	32602500	32612500	chr1	25893152	25893396	chr1	20581836	20582235	chr2	6497820	6497900	chr2	22346876	22347266
chr1	203762500	203772500	chr1	203827500	203837500	chr11	32440000	32450000	chr11	32910000	32920000	chr1	25945489	25947797	chr1	20582363	20582585	chr2	7062623	7062721	chr2	23126904	23127380
chr1	203592500	203602500	chr1	204092500	204102500	chr11	34380000	34390000	chr11	34490000	34500000	chr1	25957645	25957879	chr1	20812161	20812782	chr2	7171915	7172126	chr2	23627219	23627607
chr1	205087500	205097500	chr1	205222500	205232500	chr11	36062500	36072500	chr11	36277500	36287500	chr1	25958137	25959316	chr1	20812837	20813340	chr2	7425272	7425352	chr2	25144068	25144374
chr1	205492500	205502500	chr1	205552500	205562500	chr11	36062500	36072500	chr11	36282500	36292500	chr1	25968531	25969361	chr1	20820537	20820895	chr2	8443745	8443918	chr2	26685355	26685747
chr1	205090000	205100000	chr1	205710000	205720000	chr11	36582500	36592500	chr11	36637500	36647500	chr1	26074524	26074774	chr1	21031599	21032036	chr2	9877503	9877705	chr2	31138331	31138752
chr1	205622500	205632500	chr1	205757500	205767500	chr11	36720000	36730000	chr11	36760000	36770000	chr1	26081079	26081705	chr1	21061580	21061936	chr2	10176155	10176432	chr2	34237809	34238157
chr1	205712500	205722500	chr1	205777500	205787500	chr11	36310000	36320000	chr11	36770000	36780000	chr1	26100560	26100770	chr1	21659551	21659954	chr2	10410716	10410987	chr2	35653603	35654001
chr1	205742500	205752500	chr1	205777500	205787500	chr11	36637500	36647500	chr11	36767500	36777500	chr1	26129420	26129641	chr1	21794783	21795258	chr2	10471303	10471498	chr2	45241171	45241595
chr1	205777500	205787500	chr1	205812500	205822500	chr11	43330000	43340000	chr11	43590000	43600000	chr1	26142880	26143436	chr1	21945154	21946514	chr2	10588793	10589066	chr2	50973683	50974032
chr1	205620000	205630000	chr1	206230000	206240000	chr11	43590000	43600000	chr11	43870000	43880000	chr1	26150629	26150894	chr1	21946778	21947334	chr2	11586806	11587141	chr2	52022612	52023064
chr1	206632500	206642500	chr1	206677500	206687500	chr11	43900000	43910000	chr11	43960000	43970000	chr1	26158459	26158721	chr1	21947689	21948058	chr2	11878691	11878925	chr2	53649886	53650441
chr1	206657500	206667500	chr1	206832500	206842500	chr11	45042500	45052500	chr11	45097500	45107500	chr1	26158854	26159109	chr1	21948473	21949017	chr2	12467063	12467175	chr2	55224932	55225339
chr1	206782500	206792500	chr1	206852500	206862500	chr11	44950000	44960000	chr11	45310000	45320000	chr1	26228998	26229241	chr1	21949196	21952078	chr2	15445969	15446049	chr2	55998706	55999189
chr1	206852500	206862500	chr1	206892500	206902500	chr11	47880000	47890000	chr11	47930000	47940000	chr1	26402459	26402702	chr1	21952503	21953982	chr2	15694958	15695043	chr2	56179534	56179918
chr1	206907500	206917500	chr1	206972500	206982500	chr11	47780000	47790000	chr11	48130000	48140000	chr1	26424393	26424606	chr1	21955331	21956220	chr2	17764666	17764746	chr2	56236853	56237284
chr1	206970000	206980000	chr1	207090000	207100000	chr11	56390000	56400000	chr11	56540000	56550000	chr1	26527275	26530182	chr1	21956816	21961131	chr2	19673771	19673851	chr2	56304634	56305075
chr1	206830000	206840000	chr1	207150000	207160000	chr11	56882500	56892500	chr11	57007500	57017500	chr1	26551572	26551861	chr1	21961267	21961515	chr2	20824146	20824226	chr2	56359287	56359700
chr1	207082500	207092500	chr1	207147500	207157500	chr11	56882500	56892500	chr11	57012500	57022500	chr1	26574071	26574350	chr1	21992143	21993572	chr2	20835721	20835804	chr2	56418786	56419137
chr1	207090000	207100000	chr1	207490000	207500000	chr11	57510000	57520000	chr11	58280000	58290000	chr1	26583993	26584286	chr1	22263955	22264425	chr2	23015976	23016056	chr2	56976101	56976698
chr1	207350000	207360000	chr1	207570000	207580000	chr11	57520000	57530000	chr11	58280000	58290000	chr1	26630309	26630609	chr1	22345054	22346719	chr2	25496309	25496410	chr2	57776643	57777065
chr1	207252500	207262500	chr1	207572500	207582500	chr11	58722500	58732500	chr11	58822500	58832500	chr1	26640778	26641005	chr1	22623497	22624091	chr2	26407574	26407978	chr2	59098885	59099259
chr1	207622500	207632500	chr1	207662500	207672500	chr11	60030000	60040000	chr11	60110000	60120000	chr1	26686427	26687252	chr1	22865534	22865871	chr2	26951242	26951322	chr2	59503169	59503563
chr1	207870000	207880000	chr1	207920000	207930000	chr11	60120000	60130000	chr11	60250000	60260000	chr1	26760873	26761214	chr1	23029345	23029549	chr2	27294246	27294342	chr2	59690013	59690344
chr1	207880000	207890000	chr1	207970000	207980000	chr11	60130000	60140000	chr11	60250000	60260000	chr1	26800914	26801348	chr1	23730246	23730674	chr2	27304062	27304279	chr2	59812058	59812535
chr1	209380000	209390000	chr1	209730000	209740000	chr11	60537500	60547500	chr11	60592500	60602500	chr1	26837319	26837533	chr1	23810760	23811162	chr2	27341963	27342059	chr2	60112719	60113044
chr1	209740000	209750000	chr1	209920000	209930000	chr11	60540000	60550000	chr11	60650000	60660000	chr1	26874580	26875185	chr1	23857905	23858870	chr2	27440205	27440423	chr2	63306003	63306407
chr1	209917500	209927500	chr1	209952500	209962500	chr11	60540000	60550000	chr11	60660000	60670000	chr1	26879618	26879828	chr1	23871418	23872360	chr2	27473053	27473335	chr2	63771115	63771545
chr1	211500000	211510000	chr1	211550000	211560000	chr11	61977500	61987500	chr11	62072500	62082500	chr1	26882557	26882797	chr1	23878518	23878737	chr2	27593039	27593447	chr2	65215761	65216280
chr1	211500000	211510000	chr1	211650000	211660000	chr11	61980000	61990000	chr11	62090000	62100000	chr1	27025721	27026011	chr1	23880086	23882301	chr2	27712539	27712665	chr2	65609562	65610201
chr1	211750000	211760000	chr1	212450000	212460000	chr11	61982500	61992500	chr11	62142500	62152500	chr1	27026397	27026875	chr1	23884487	23886700	chr2	27806025	27806105	chr2	66028146	66028509
chr1	211850000	211860000	chr1	212450000	212460000	chr11	63852500	63862500	chr11	63907500	63917500	chr1	27054082	27054405	chr1	23888653	23889019	chr2	28139427	28139542	chr2	66146070	66146393
chr1	211750000	211760000	chr1	212580000	212590000	chr11	64252500	64262500	chr11	64317500	64327500	chr1	27058982	27059371	chr1	23921076	23921951	chr2	28974516	28974747	chr2	66240603	66241013
chr1	212450000	212460000	chr1	212600000	212610000	chr11	64417500	64427500	chr11	64487500	64497500	chr1	27060298	27060703	chr1	23922489	23923220	chr2	29238073	29238314	chr2	66656109	66656541
chr1	212647500	212657500	chr1	212797500	212807500	chr11	64880000	64890000	chr11	64940000	64950000	chr1	27067646	27067857	chr1	23924005	23926072	chr2	30313686	30314061	chr2	67960805	67961162
chr1	213840000	213850000	chr1	214160000	214170000	chr11	67477500	67487500	chr11	67562500	67572500	chr1	27094335	27094615	chr1	23926275	23930060	chr2	30431136	30431604	chr2	68073354	68074018
chr1	213840000	213850000	chr1	214290000	214300000	chr11	69790000	69800000	chr11	69920000	69930000	chr1	27124011	27124461	chr1	23937224	23937657	chr2	30462156	30462556	chr2	71687769	71688453
chr1	215010000	215020000	chr1	215070000	215080000	chr11	69790000	69800000	chr11	70030000	70040000	chr1	27124906	27125173	chr1	23938089	23942440	chr2	30934402	30934914	chr2	72098669	72099245
chr1	214810000	214820000	chr1	215700000	215710000	chr11	70042500	70052500	chr11	70312500	70322500	chr1	27128781	27129157	chr1	23942625	23943092	chr2	31330007	31330087	chr2	72222188	72222665
chr1	220220000	220230000	chr1	220440000	220450000	chr11	70310000	70320000	chr11	70600000	70610000	chr1	27139136	27139607	chr1	23944487	23947747	chr2	31672391	31672471	chr2	72552893	72553415
chr1	222267500	222277500	chr1	222622500	222632500	chr11	70312500	70322500	chr11	71127500	71137500	chr1	27154761	27157206	chr1	23947979	23948174	chr2	33700691	33701236	chr2	74366022	74366491
chr1	223312500	223322500	chr1	223532500	223542500	chr11	70800000	70810000	chr11	71130000	71140000	chr1	27157539	27158696	chr1	23960926	23961593	chr2	36175504	36175584	chr2	75357334	75357648
chr1	224540000	224550000	chr1	224620000	224630000	chr11	71347500	71357500	chr11	71452500	71462500	chr1	27164606	27165844	chr1	23961675	23962291	chr2	36560876	36561033	chr2	75691649	75692286
chr1	226047500	226057500	chr1	226092500	226102500	chr11	72042500	72052500	chr11	72137500	72147500	chr1	27208074	27208294	chr1	23963807	23964048	chr2	37641552	37641948	chr2	76123746	76124283
chr1	225750000	225760000	chr1	226150000	226160000	chr11	72430000	72440000	chr11	72950000	72960000	chr1	27286161	27286970	chr1	23964125	23964894	chr2	38059713	38060142	chr2	76826799	76827302
chr1	224700000	224710000	chr1	226160000	226170000	chr11	72540000	72550000	chr11	72950000	72960000	chr1	27432232	27432510	chr1	23965486	23967028	chr2	38658465	38658562	chr2	77180858	77181274
chr1	225652500	225662500	chr1	226182500	226192500	chr11	72890000	72900000	chr11	72950000	72960000	chr1	27456998	27457672	chr1	24223343	24224236	chr2	39174775	39175182	chr2	78900162	78900537
chr1	226837500	226847500	chr1	226912500	226922500	chr11	72892500	72902500	chr11	72997500	73007500	chr1	27466149	27466454	chr1	24224364	24224930	chr2	39187516	39187653	chr2	79088507	79089074
chr1	226927500	226937500	chr1	227007500	227017500	chr11	76510000	76520000	chr11	76620000	76630000	chr1	27469017	27469522	chr1	24225926	24226178	chr2	39456968	39457328	chr2	79206598	79207266
chr1	226817500	226827500	chr1	227122500	227132500	chr11	77480000	77490000	chr11	77700000	77710000	chr1	27474852	27475062	chr1	24226595	24226924	chr2	39834428	39834508	chr2	79462187	79462747
chr1	227972500	227982500	chr1	228242500	228252500	chr11	78172500	78182500	chr11	78267500	78277500	chr1	27657962	27658307	chr1	24227711	24227965	chr2	40567950	40568030	chr2	79739839	79740283
chr1	228312500	228322500	chr1	228347500	228357500	chr11	78352500	78362500	chr11	78422500	78432500	chr1	27682455	27682665	chr1	24230442	24230941	chr2	41067403	41067483	chr2	80087657	80088035
chr1	228440000	228450000	chr1	228530000	228540000	chr11	93650000	93660000	chr11	94230000	94240000	chr1	27771826	27772319	chr1	24231184	24232428	chr2	42067807	42068231	chr2	80162839	80163889
chr1	228400000	228410000	chr1	228640000	228650000	chr11	93860000	93870000	chr11	94500000	94510000	chr1	27782437	27782827	chr1	24234521	24234841	chr2	42080888	42081145	chr2	80209589	80209957
chr1	228560000	228570000	chr1	228700000	228710000	chr11	94350000	94360000	chr11	94500000	94510000	chr1	27819677	27820264	chr1	24235011	24240760	chr2	42096839	42097241	chr2	80465663	80466299
chr1	228810000	228820000	chr1	229360000	229370000	chr11	94350000	94360000	chr11	94690000	94700000	chr1	27840001	27840213	chr1	24243141	24243468	chr2	42313541	42313930	chr2	80483357	80483948
chr1	231100000	231110000	chr1	231170000	231180000	chr11	94350000	94360000	chr11	94700000	94710000	chr1	28187571	28187781	chr1	24246333	24246702	chr2	42588701	42588971	chr2	80726282	80726605
chr1	231220000	231230000	chr1	231340000	231350000	chr11	94500000	94510000	chr11	94700000	94710000	chr1	28210128	28210375	chr1	24281274	24282232	chr2	43054766	43055164	chr2	81493249	81493663
chr1	231370000	231380000	chr1	231550000	231560000	chr11	94350000	94360000	chr11	94800000	94810000	chr1	28216051	28216483	chr1	24415606	24416168	chr2	43055933	43056381	chr2	81551182	81551547
chr1	234450000	234460000	chr1	234540000	234550000	chr11	94802500	94812500	chr11	95432500	95442500	chr1	28217173	28219302	chr1	24811433	24811621	chr2	43358526	43358986	chr2	83423279	83423774
chr1	234740000	234750000	chr1	234820000	234830000	chr11	94500000	94510000	chr11	95520000	95530000	chr1	28219905	28220310	chr1	25071777	25072949	chr2	43364086	43364190	chr2	84194954	84195365
chr1	235052500	235062500	chr1	235092500	235102500	chr11	100440000	100450000	chr11	100790000	100800000	chr1	28223209	28223419	chr1	25073110	25073337	chr2	43370169	43370311	chr2	84304479	84305060
chr1	235040000	235050000	chr1	235140000	235150000	chr11	102600000	102610000	chr11	102810000	102820000	chr1	28237525	28237871	chr1	25320882	25324770	chr2	43386245	43386374	chr2	85358261	85358630
chr1	235090000	235100000	chr1	235140000	235150000	chr11	108562500	108572500	chr11	108737500	108747500	chr1	28238695	28239723	chr1	25324897	25326375	chr2	43447196	43447486	chr2	88754271	88754776
chr1	235287500	235297500	chr1	235322500	235332500	chr11	109720000	109730000	chr11	109800000	109810000	chr1	28269476	28270884	chr1	25525219	25525432	chr2	43454607	43455034	chr2	89267172	89267702
chr1	235660000	235670000	chr1	236030000	236040000	chr11	109720000	109730000	chr11	110240000	110250000	chr1	28274875	28275125	chr1	26232140	26232944	chr2	43711396	43711847	chr2	90107973	90108634
chr1	235670000	235680000	chr1	236130000	236140000	chr11	109720000	109730000	chr11	110300000	110310000	chr1	28276515	28276764	chr1	26233062	26233713	chr2	43769404	43769882	chr2	95536098	95536499
chr1	236442500	236452500	chr1	236762500	236772500	chr11	111320000	111330000	chr11	111700000	111710000	chr1	28300737	28301145	chr1	26244300	26245507	chr2	43839598	43840019	chr2	95897371	95897876
chr1	240620000	240630000	chr1	240760000	240770000	chr11	116092500	116102500	chr11	116557500	116567500	chr1	28311683	28311983	chr1	26246510	26246810	chr2	44232488	44232568	chr2	95988927	95989514
chr1	241770000	241780000	chr1	242160000	242170000	chr11	116377500	116387500	chr11	116557500	116567500	chr1	28323360	28323667	chr1	26253777	26254142	chr2	44271283	44271718	chr2	97215650	97216211
chr1	243410000	243420000	chr1	244010000	244020000	chr11	117687500	117697500	chr11	117767500	117777500	chr1	28382798	28383266	chr1	26296950	26299262	chr2	44314325	44314749	chr2	100675741	100676120
chr1	244992500	245002500	chr1	245027500	245037500	chr11	117707500	117717500	chr11	117767500	117777500	chr1	28526573	28527579	chr1	26315290	26315468	chr2	44706464	44707011	chr2	100794487	100794855
chr1	246050000	246060000	chr1	246160000	246170000	chr11	117687500	117697500	chr11	117772500	117782500	chr1	28531233	28531465	chr1	26315709	26321287	chr2	45208712	45209142	chr2	100877204	100877590
chr1	246657500	246667500	chr1	246857500	246867500	chr11	117707500	117717500	chr11	117772500	117782500	chr1	28540664	28540902	chr1	26322617	26323035	chr2	45421323	45421403	chr2	101805142	101805557
chr1	246720000	246730000	chr1	247090000	247100000	chr11	117692500	117702500	chr11	118207500	118217500	chr1	28763909	28764186	chr1	26324816	26325796	chr2	46521349	46521634	chr2	102135343	102135769
chr1	247070000	247080000	chr1	247130000	247140000	chr11	118460000	118470000	chr11	118520000	118530000	chr1	28794070	28794280	chr1	26342849	26344369	chr2	46564868	46564975	chr2	102342064	102342638
chr1	247090000	247100000	chr1	247260000	247270000	chr11	118780000	118790000	chr11	119200000	119210000	chr1	28820745	28821496	chr1	26481445	26482450	chr2	46727369	46727470	chr2	103592472	103592848
chr1	247090000	247100000	chr1	247370000	247380000	chr11	119347500	119357500	chr11	119397500	119407500	chr1	28827509	28827773	chr1	26482835	26483383	chr2	47056381	47056461	chr2	103777699	103778304
chr1	247547500	247557500	chr1	247647500	247657500	chr11	120040000	120050000	chr11	120090000	120100000	chr1	28838435	28839002	chr1	26485518	26486021	chr2	47168852	47169090	chr2	104575659	104576045
chr10	3890000	3900000	chr10	3940000	3950000	chr11	120100000	120110000	chr11	120170000	120180000	chr1	28848708	28849159	chr1	26488081	26488835	chr2	47214119	47214608	chr2	104649829	104650228
chr10	6052500	6062500	chr10	6127500	6137500	chr11	121320000	121330000	chr11	121460000	121470000	chr1	28858960	28859234	chr1	26560050	26560424	chr2	47499389	47499894	chr2	105028831	105029287
chr10	6087500	6097500	chr10	6127500	6137500	chr11	122747500	122757500	chr11	122887500	122897500	chr1	28865028	28865277	chr1	26797831	26800782	chr2	47748118	47748679	chr2	105593193	105593686
chr10	6147500	6157500	chr10	6182500	6192500	chr11	125790000	125800000	chr11	126130000	126140000	chr1	28881472	28881698	chr1	26945450	26945668	chr2	48541474	48541576	chr2	107188946	107189420
chr10	5850000	5860000	chr10	6200000	6210000	chr11	126180000	126190000	chr11	126300000	126310000	chr1	28886858	28887068	chr1	27190601	27193082	chr2	48542424	48542754	chr2	107213259	107214081
chr10	6202500	6212500	chr10	6237500	6247500	chr11	126310000	126320000	chr11	126570000	126580000	chr1	28887450	28887693	chr1	27319818	27319996	chr2	48770442	48770522	chr2	107254494	107254937
chr10	6240000	6250000	chr10	6310000	6320000	chr11	126170000	126180000	chr11	126580000	126590000	chr1	28918779	28919441	chr1	27324347	27324743	chr2	50073904	50073984	chr2	107484594	107484995
chr10	6340000	6350000	chr10	6390000	6400000	chr11	126310000	126320000	chr11	126580000	126590000	chr1	28928419	28928870	chr1	27396785	27397029	chr2	50412349	50412429	chr2	108549452	108549806
chr10	7447500	7457500	chr10	7522500	7532500	chr11	128207500	128217500	chr11	128337500	128347500	chr1	28940934	28941166	chr1	27397367	27397710	chr2	52420887	52420967	chr2	108798948	108799306
chr10	8220000	8230000	chr10	8370000	8380000	chr11	128290000	128300000	chr11	128340000	128350000	chr1	28944947	28945272	chr1	27560201	27560814	chr2	55459758	55459838	chr2	108800895	108801282
chr10	11377500	11387500	chr10	11432500	11442500	chr11	128387500	128397500	chr11	128557500	128567500	chr1	29028008	29028460	chr1	27754037	27756283	chr2	55828862	55828942	chr2	109013330	109013721
chr10	12382500	12392500	chr10	12487500	12497500	chr11	130932500	130942500	chr11	131377500	131387500	chr1	29071194	29071523	chr1	27762008	27762250	chr2	56508263	56508343	chr2	109937791	109938384
chr10	12300000	12310000	chr10	13140000	13150000	chr11	130787500	130797500	chr11	131537500	131547500	chr1	29081300	29081833	chr1	27804440	27804762	chr2	57749978	57750058	chr2	111576693	111577076
chr10	13137500	13147500	chr10	13197500	13207500	chr11	130927500	130937500	chr11	131537500	131547500	chr1	29083087	29083321	chr1	27903208	27903551	chr2	58666851	58666931	chr2	111611920	111612659
chr10	13337500	13347500	chr10	13387500	13397500	chr11	130932500	130942500	chr11	131537500	131547500	chr1	29092645	29092945	chr1	27903594	27904539	chr2	64814034	64814398	chr2	115300875	115301310
chr10	13822500	13832500	chr10	14047500	14057500	chr11	131447500	131457500	chr11	131537500	131547500	chr1	29101504	29102317	chr1	27929702	27931047	chr2	68452393	68452695	chr2	115308877	115309323
chr10	14572500	14582500	chr10	14862500	14872500	chr11	131610000	131620000	chr11	132000000	132010000	chr1	29187374	29187599	chr1	27933098	27934858	chr2	68978833	68979276	chr2	115923066	115923486
chr10	14997500	15007500	chr10	15132500	15142500	chr11	134227500	134237500	chr11	134592500	134602500	chr1	29225901	29226306	chr1	27934907	27935275	chr2	68994933	68995013	chr2	115940651	115941127
chr10	15207500	15217500	chr10	15242500	15252500	chr12	1737500	1747500	chr12	1897500	1907500	chr1	29242783	29243218	chr1	27935509	27937537	chr2	69663776	69663872	chr2	116638165	116638527
chr10	16950000	16960000	chr10	17290000	17300000	chr12	1902500	1912500	chr12	2022500	2032500	chr1	29243276	29243710	chr1	27938300	27938496	chr2	70056594	70056716	chr2	116851795	116852375
chr10	16850000	16860000	chr10	17680000	17690000	chr12	1947500	1957500	chr12	2022500	2032500	chr1	29244611	29244938	chr1	27940461	27941402	chr2	71192031	71192498	chr2	117267547	117268077
chr10	21780000	21790000	chr10	22240000	22250000	chr12	2162500	2172500	chr12	2392500	2402500	chr1	29247278	29247498	chr1	27941450	27946411	chr2	71211994	71212349	chr2	117709723	117710187
chr10	22860000	22870000	chr10	23270000	23280000	chr12	2392500	2402500	chr12	2687500	2697500	chr1	29251914	29256351	chr1	27948060	27948763	chr2	71540842	71540924	chr2	118227645	118228236
chr10	23627500	23637500	chr10	23722500	23732500	chr12	2792500	2802500	chr12	2857500	2867500	chr1	29256670	29257126	chr1	27949266	27952284	chr2	71726636	71726750	chr2	118293678	118294230
chr10	23647500	23657500	chr10	23722500	23732500	chr12	2990000	3000000	chr12	3140000	3150000	chr1	29299909	29300130	chr1	27952357	27953947	chr2	72039320	72039400	chr2	118479461	118480023
chr10	27030000	27040000	chr10	27160000	27170000	chr12	3240000	3250000	chr12	3310000	3320000	chr1	29352346	29352671	chr1	27954384	27955081	chr2	74135095	74135411	chr2	118529743	118530177
chr10	27390000	27400000	chr10	27440000	27450000	chr12	3310000	3320000	chr12	3380000	3390000	chr1	29483152	29483398	chr1	27955202	27955721	chr2	74166621	74166897	chr2	119129087	119129476
chr10	27140000	27150000	chr10	27520000	27530000	chr12	4957500	4967500	chr12	5187500	5197500	chr1	29496906	29497579	chr1	27955777	27956077	chr2	74214723	74214839	chr2	119249923	119250483
chr10	27507500	27517500	chr10	27572500	27582500	chr12	5127500	5137500	chr12	5187500	5197500	chr1	29511919	29512162	chr1	27956810	27962769	chr2	74494240	74494561	chr2	119296839	119297303
chr10	28027500	28037500	chr10	28462500	28472500	chr12	5122500	5132500	chr12	5192500	5202500	chr1	30662730	30664116	chr1	27962975	27963944	chr2	82026904	82026984	chr2	121842491	121842887
chr10	27530000	27540000	chr10	28620000	28630000	chr12	5302500	5312500	chr12	5547500	5557500	chr1	31202126	31202408	chr1	27970078	27970542	chr2	82130644	82130724	chr2	121886393	121886707
chr10	28617500	28627500	chr10	28652500	28662500	chr12	5302500	5312500	chr12	5902500	5912500	chr1	31407323	31407606	chr1	27970641	27970965	chr2	84837198	84837278	chr2	122080463	122080791
chr10	28030000	28040000	chr10	28680000	28690000	chr12	5532500	5542500	chr12	5902500	5912500	chr1	31450229	31451219	chr1	27982151	27982345	chr2	85152733	85153339	chr2	122568823	122569265
chr10	29880000	29890000	chr10	30020000	30030000	chr12	8830000	8840000	chr12	8970000	8980000	chr1	31482729	31483021	chr1	27985050	27986607	chr2	85544569	85544649	chr2	122597221	122597578
chr10	29917500	29927500	chr10	30017500	30027500	chr12	9797500	9807500	chr12	9877500	9887500	chr1	31483315	31484095	chr1	27986663	27987505	chr2	85581587	85581697	chr2	122645625	122646245
chr10	31370000	31380000	chr10	31780000	31790000	chr12	10182500	10192500	chr12	10282500	10292500	chr1	31509302	31509581	chr1	27987718	27990131	chr2	85948672	85948752	chr2	122655131	122655566
chr10	32210000	32220000	chr10	32340000	32350000	chr12	10182500	10192500	chr12	10287500	10297500	chr1	31527906	31528276	chr1	28039591	28041238	chr2	86114892	86114989	chr2	122893621	122894197
chr10	32477500	32487500	chr10	32647500	32657500	chr12	11380000	11390000	chr12	11640000	11650000	chr1	31531100	31531794	chr1	28575219	28576774	chr2	86263133	86263499	chr2	122948923	122949295
chr10	32542500	32552500	chr10	32652500	32662500	chr12	11960000	11970000	chr12	12160000	12170000	chr1	31532091	31532426	chr1	28576951	28577166	chr2	86305954	86306204	chr2	123058278	123058739
chr10	32660000	32670000	chr10	32730000	32740000	chr12	12030000	12040000	chr12	12160000	12170000	chr1	31845823	31846611	chr1	28585164	28585791	chr2	86745720	86745884	chr2	123208607	123209126
chr10	33310000	33320000	chr10	33430000	33440000	chr12	12047500	12057500	chr12	12157500	12167500	chr1	32237563	32238751	chr1	29210969	29211565	chr2	90251751	90251831	chr2	123276892	123277500
chr10	35400000	35410000	chr10	35850000	35860000	chr12	11920000	11930000	chr12	12870000	12880000	chr1	32482070	32482386	chr1	29211965	29212417	chr2	92275884	92275969	chr2	123280653	123281116
chr10	43757500	43767500	chr10	43837500	43847500	chr12	13247500	13257500	chr12	13312500	13322500	chr1	32487175	32487446	chr1	29527332	29527968	chr2	92280860	92280944	chr2	125083198	125083641
chr10	43627500	43637500	chr10	43852500	43862500	chr12	12980000	12990000	chr12	13380000	13390000	chr1	32521885	32522246	chr1	29528159	29529402	chr2	92296787	92296915	chr2	126274077	126274567
chr10	43852500	43862500	chr10	43887500	43897500	chr12	19390000	19400000	chr12	19590000	19600000	chr1	32540624	32540834	chr1	29563710	29564006	chr2	92317277	92317376	chr2	126984879	126985243
chr10	44062500	44072500	chr10	44097500	44107500	chr12	21100000	21110000	chr12	21210000	21220000	chr1	32540900	32541315	chr1	29566444	29567998	chr2	96808125	96808216	chr2	127156530	127156975
chr10	43630000	43640000	chr10	44140000	44150000	chr12	21100000	21110000	chr12	21320000	21330000	chr1	32541886	32542718	chr1	29574415	29576760	chr2	96860558	96860638	chr2	128288979	128289407
chr10	44070000	44080000	chr10	44140000	44150000	chr12	25000000	25010000	chr12	25100000	25110000	chr1	32578689	32578994	chr1	29577310	29577488	chr2	96987750	96987890	chr2	129230588	129231121
chr10	44140000	44150000	chr10	45450000	45460000	chr12	25052500	25062500	chr12	25097500	25107500	chr1	32579075	32579349	chr1	29578663	29578860	chr2	97011218	97011320	chr2	129289477	129289835
chr10	45452500	45462500	chr10	45492500	45502500	chr12	26272500	26282500	chr12	26342500	26352500	chr1	32692503	32692796	chr1	29586213	29586577	chr2	97136412	97136535	chr2	129472299	129472765
chr10	48530000	48540000	chr10	48570000	48580000	chr12	30997500	31007500	chr12	31137500	31147500	chr1	32697459	32697870	chr1	29613087	29613397	chr2	97439903	97440021	chr2	129491964	129492336
chr10	52310000	52320000	chr10	52410000	52420000	chr12	31470000	31480000	chr12	31740000	31750000	chr1	32778011	32778272	chr1	30028181	30028397	chr2	97466534	97467125	chr2	130011054	130011436
chr10	63660000	63670000	chr10	63750000	63760000	chr12	32410000	32420000	chr12	32820000	32830000	chr1	32780546	32780776	chr1	30029973	30030280	chr2	97504551	97504631	chr2	130154762	130155198
chr10	64390000	64400000	chr10	64450000	64460000	chr12	32512500	32522500	chr12	32822500	32832500	chr1	32784964	32786433	chr1	30033160	30033349	chr2	97626118	97626567	chr2	130506250	130506724
chr10	64890000	64900000	chr10	65020000	65030000	chr12	32512500	32522500	chr12	32827500	32837500	chr1	32793225	32793474	chr1	30266110	30266518	chr2	99134507	99134977	chr2	132589445	132589801
chr10	64977500	64987500	chr10	65027500	65037500	chr12	38720000	38730000	chr12	39490000	39500000	chr1	32827328	32828126	chr1	30266685	30266928	chr2	99388336	99388416	chr2	133106631	133107051
chr10	69520000	69530000	chr10	69640000	69650000	chr12	41010000	41020000	chr12	41310000	41320000	chr1	32851192	32851466	chr1	30775324	30775773	chr2	99388604	99388778	chr2	134318629	134319040
chr10	70802500	70812500	chr10	70842500	70852500	chr12	41670000	41680000	chr12	42410000	42420000	chr1	33095873	33096083	chr1	30775867	30777046	chr2	99439038	99439118	chr2	135480263	135480735
chr10	70742500	70752500	chr10	70877500	70887500	chr12	46762500	46772500	chr12	46862500	46872500	chr1	33168267	33168845	chr1	30778430	30778654	chr2	99439401	99439524	chr2	137494670	137495075
chr10	70842500	70852500	chr10	70877500	70887500	chr12	50570000	50580000	chr12	50700000	50710000	chr1	33252697	33253008	chr1	30853087	30853321	chr2	101171241	101171459	chr2	137631832	137632251
chr10	71072500	71082500	chr10	71117500	71127500	chr12	52472500	52482500	chr12	52512500	52522500	chr1	33257703	33257946	chr1	31141173	31141400	chr2	101270380	101270460	chr2	137808603	137808944
chr10	71072500	71082500	chr10	71162500	71172500	chr12	52552500	52562500	chr12	52602500	52612500	chr1	33262740	33263242	chr1	31205309	31205837	chr2	102439732	102440157	chr2	138224836	138225219
chr10	71840000	71850000	chr10	71900000	71910000	chr12	55382500	55392500	chr12	55527500	55537500	chr1	33263354	33265953	chr1	31232524	31235647	chr2	106404272	106404439	chr2	138705316	138705719
chr10	72312500	72322500	chr10	72377500	72387500	chr12	55370000	55380000	chr12	56110000	56120000	chr1	33266275	33266498	chr1	31627452	31627777	chr2	106724856	106725072	chr2	139680590	139680931
chr10	72302500	72312500	chr10	72512500	72522500	chr12	56127500	56137500	chr12	56187500	56197500	chr1	33266979	33267404	chr1	31867205	31868139	chr2	109605526	109605963	chr2	141621275	141621630
chr10	73072500	73082500	chr10	73322500	73332500	chr12	57230000	57240000	chr12	57390000	57400000	chr1	33390532	33390820	chr1	31895964	31896424	chr2	110371758	110371838	chr2	142156864	142157266
chr10	73527500	73537500	chr10	73607500	73617500	chr12	63190000	63200000	chr12	63460000	63470000	chr1	33402542	33403266	chr1	31896621	31897003	chr2	112924582	112924717	chr2	142897796	142898280
chr10	73712500	73722500	chr10	74097500	74107500	chr12	71120000	71130000	chr12	71240000	71250000	chr1	33405454	33406390	chr1	31897265	31897511	chr2	112939313	112939410	chr2	142938744	142939194
chr10	73887500	73897500	chr10	74097500	74107500	chr12	71807500	71817500	chr12	71942500	71952500	chr1	33423225	33423484	chr1	31949788	31951152	chr2	113325606	113325686	chr2	143044153	143044586
chr10	74120000	74130000	chr10	74920000	74930000	chr12	77267500	77277500	chr12	77307500	77317500	chr1	33438482	33438977	chr1	31955992	31956231	chr2	113341845	113341997	chr2	144332858	144333283
chr10	74850000	74860000	chr10	74920000	74930000	chr12	85857500	85867500	chr12	86257500	86267500	chr1	33449604	33450890	chr1	31956419	31956739	chr2	113915265	113915358	chr2	146510058	146510426
chr10	74850000	74860000	chr10	75250000	75260000	chr12	85962500	85972500	chr12	86257500	86267500	chr1	33451378	33451649	chr1	31971420	31975421	chr2	113956807	113956919	chr2	147170138	147170626
chr10	75527500	75537500	chr10	75567500	75577500	chr12	88540000	88550000	chr12	89390000	89400000	chr1	33454690	33455144	chr1	31975622	31975892	chr2	113961450	113961891	chr2	147419085	147419522
chr10	75527500	75537500	chr10	75632500	75642500	chr12	89440000	89450000	chr12	89550000	89560000	chr1	33459139	33459400	chr1	31976437	31977262	chr2	114457817	114458020	chr2	151344115	151344557
chr10	75642500	75652500	chr10	75792500	75802500	chr12	89440000	89450000	chr12	89740000	89750000	chr1	33470584	33470826	chr1	31978165	31978456	chr2	115073692	115073772	chr2	153046340	153046796
chr10	75910000	75920000	chr10	75980000	75990000	chr12	89550000	89560000	chr12	89740000	89750000	chr1	33476964	33477190	chr1	31978508	31978796	chr2	115420381	115420461	chr2	155480290	155480734
chr10	75910000	75920000	chr10	76580000	76590000	chr12	89740000	89750000	chr12	89850000	89860000	chr1	33738175	33739465	chr1	31979668	31979984	chr2	115695062	115695205	chr2	156080327	156080703
chr10	76020000	76030000	chr10	76990000	77000000	chr12	90097500	90107500	chr12	90142500	90152500	chr1	33762618	33762828	chr1	31981124	31981330	chr2	118593553	118593806	chr2	156672392	156672763
chr10	77150000	77160000	chr10	78860000	78870000	chr12	91367500	91377500	chr12	91497500	91507500	chr1	33830218	33830548	chr1	32014405	32014612	chr2	119417687	119417767	chr2	158035379	158035904
chr10	79007500	79017500	chr10	79392500	79402500	chr12	91370000	91380000	chr12	91750000	91760000	chr1	35246852	35247639	chr1	32061644	32062065	chr2	120398969	120399698	chr2	161860898	161861444
chr10	79600000	79610000	chr10	79730000	79740000	chr12	92467500	92477500	chr12	92532500	92542500	chr1	35351088	35351842	chr1	32062134	32062443	chr2	120934712	120935144	chr2	162137518	162137780
chr10	80782500	80792500	chr10	80822500	80832500	chr12	91747500	91757500	chr12	93037500	93047500	chr1	35451966	35452317	chr1	32135595	32136484	chr2	121222390	121222470	chr2	162432987	162433356
chr10	80687500	80697500	chr10	80952500	80962500	chr12	94000000	94010000	chr12	94060000	94070000	chr1	35495703	35496068	chr1	32228509	32228888	chr2	123054663	123054743	chr2	163989329	163989802
chr10	80820000	80830000	chr10	81200000	81210000	chr12	104157500	104167500	chr12	104262500	104272500	chr1	35586176	35586765	chr1	32228922	32229645	chr2	123760062	123760142	chr2	164047926	164048298
chr10	81102500	81112500	chr10	81202500	81212500	chr12	104770000	104780000	chr12	104840000	104850000	chr1	35611719	35612157	chr1	32229753	32229952	chr2	124173513	124173607	chr2	164917629	164918015
chr10	82197500	82207500	chr10	82262500	82272500	chr12	108150000	108160000	chr12	108270000	108280000	chr1	35654120	35654597	chr1	32230073	32230293	chr2	126601195	126601275	chr2	165394784	165395140
chr10	86420000	86430000	chr10	88130000	88140000	chr12	108150000	108160000	chr12	108280000	108290000	chr1	35654925	35655994	chr1	32253757	32254937	chr2	127291600	127291680	chr2	165416516	165417209
chr10	88692500	88702500	chr10	88727500	88737500	chr12	110150000	110160000	chr12	110210000	110220000	chr1	35900082	35900334	chr1	32255032	32255473	chr2	127416975	127417055	chr2	165456471	165456932
chr10	89410000	89420000	chr10	90310000	90320000	chr12	111760000	111770000	chr12	111830000	111840000	chr1	35900697	35900949	chr1	32280918	32281667	chr2	127581918	127581998	chr2	165554182	165554806
chr10	89607500	89617500	chr10	90307500	90317500	chr12	111762500	111772500	chr12	111837500	111847500	chr1	35904542	35904805	chr1	32289571	32289819	chr2	128284404	128284637	chr2	165698471	165698922
chr10	92840000	92850000	chr10	93010000	93020000	chr12	111762500	111772500	chr12	111877500	111887500	chr1	35905261	35905487	chr1	32291970	32296640	chr2	128459826	128459969	chr2	165769967	165770436
chr10	95132500	95142500	chr10	95232500	95242500	chr12	112117500	112127500	chr12	112197500	112207500	chr1	35907893	35908884	chr1	32298137	32298456	chr2	128568790	128569010	chr2	165873284	165873757
chr10	97780000	97790000	chr10	98050000	98060000	chr12	112117500	112127500	chr12	112247500	112257500	chr1	35912178	35912497	chr1	32299100	32299401	chr2	130133319	130133399	chr2	165998078	165998571
chr10	98152500	98162500	chr10	98782500	98792500	chr12	113872500	113882500	chr12	114347500	114357500	chr1	35927354	35927917	chr1	32308080	32308266	chr2	131185305	131185400	chr2	166095638	166096044
chr10	99037500	99047500	chr10	99112500	99122500	chr12	115097500	115107500	chr12	116182500	116192500	chr1	36003456	36003716	chr1	32308571	32309434	chr2	131797903	131797983	chr2	167757186	167757592
chr10	99162500	99172500	chr10	99307500	99317500	chr12	115097500	115107500	chr12	116187500	116197500	chr1	36027411	36027624	chr1	32311194	32312230	chr2	133003268	133003405	chr2	167983670	167984201
chr10	99180000	99190000	chr10	99390000	99400000	chr12	116712500	116722500	chr12	116752500	116762500	chr1	36105411	36105643	chr1	32312601	32313114	chr2	133012256	133012337	chr2	168068538	168068959
chr10	99250000	99260000	chr10	99400000	99410000	chr12	117252500	117262500	chr12	117287500	117297500	chr1	36105766	36106011	chr1	32313331	32315402	chr2	133012690	133012963	chr2	168120882	168121257
chr10	99512500	99522500	chr10	99622500	99632500	chr12	117800000	117810000	chr12	118020000	118030000	chr1	36183478	36184991	chr1	32337657	32338003	chr2	133015188	133015268	chr2	168188014	168188375
chr10	99460000	99470000	chr10	99800000	99810000	chr12	118100000	118110000	chr12	118270000	118280000	chr1	36245043	36245539	chr1	32338226	32338687	chr2	133038153	133038233	chr2	168406950	168407372
chr10	99670000	99680000	chr10	101000000	101010000	chr12	118742500	118752500	chr12	118777500	118787500	chr1	36276743	36277097	chr1	32338821	32339020	chr2	134976607	134976826	chr2	168701571	168702062
chr10	101412500	101422500	chr10	101487500	101497500	chr12	122230000	122240000	chr12	122460000	122470000	chr1	36489097	36489664	chr1	32339115	32339721	chr2	136288427	136288509	chr2	169204552	169205059
chr10	101942500	101952500	chr10	102022500	102032500	chr12	124012500	124022500	chr12	124062500	124072500	chr1	36500239	36500449	chr1	32343603	32344102	chr2	136554989	136555456	chr2	169350891	169351371
chr10	102237500	102247500	chr10	102272500	102282500	chr12	124190000	124200000	chr12	124240000	124250000	chr1	36590748	36591111	chr1	32345452	32346176	chr2	136983791	136983896	chr2	169471150	169471649
chr10	102667500	102677500	chr10	102742500	102752500	chr12	124112500	124122500	chr12	124242500	124252500	chr1	36605662	36606549	chr1	32347019	32347519	chr2	140573170	140573250	chr2	170789623	170790010
chr10	102430000	102440000	chr10	102770000	102780000	chr12	124282500	124292500	chr12	124322500	124332500	chr1	36606793	36607240	chr1	32381021	32381243	chr2	143919877	143920156	chr2	172978303	172978720
chr10	102722500	102732500	chr10	102767500	102777500	chr12	124280000	124290000	chr12	124460000	124470000	chr1	36609885	36610343	chr1	32387708	32389054	chr2	148045783	148046002	chr2	173569004	173569460
chr10	102787500	102797500	chr10	102822500	102832500	chr12	125050000	125060000	chr12	125160000	125170000	chr1	36612623	36612846	chr1	32389115	32389919	chr2	148269480	148269560	chr2	176174487	176174960
chr10	102790000	102800000	chr10	103110000	103120000	chr12	129302500	129312500	chr12	129392500	129402500	chr1	36629449	36629676	chr1	32390428	32391740	chr2	148300871	148300951	chr2	176279574	176280035
chr10	103027500	103037500	chr10	103327500	103337500	chr12	129447500	129457500	chr12	129692500	129702500	chr1	36630031	36630369	chr1	32392080	32393645	chr2	148777930	148778032	chr2	176944386	176945464
chr10	103292500	103302500	chr10	103327500	103337500	chr12	129447500	129457500	chr12	130387500	130397500	chr1	36631960	36632170	chr1	32393899	32395259	chr2	149013380	149013460	chr2	178772975	178773400
chr10	103450000	103460000	chr10	103540000	103550000	chr12	129547500	129557500	chr12	130387500	130397500	chr1	36632439	36633019	chr1	32395436	32397873	chr2	149402783	149403039	chr2	180801347	180801789
chr10	103537500	103547500	chr10	103572500	103582500	chr12	128740000	128750000	chr12	130490000	130500000	chr1	36635201	36635480	chr1	32397944	32400232	chr2	151007855	151007935	chr2	182294980	182295685
chr10	103110000	103120000	chr10	103580000	103590000	chr12	130880000	130890000	chr12	131230000	131240000	chr1	36701667	36702029	chr1	32407372	32410958	chr2	153115701	153115781	chr2	182296381	182296779
chr10	103810000	103820000	chr10	103890000	103900000	chr12	131622500	131632500	chr12	131697500	131707500	chr1	36750225	36750435	chr1	32417413	32418926	chr2	154515901	154515981	chr2	183628060	183628396
chr10	103820000	103830000	chr10	103910000	103920000	chr12	133060000	133070000	chr12	133130000	133140000	chr1	36752535	36752775	chr1	32420037	32421338	chr2	155343728	155343808	chr2	183734947	183735333
chr10	103872500	103882500	chr10	103907500	103917500	chr13	21650000	21660000	chr13	21710000	21720000	chr1	36766676	36766898	chr1	32421551	32425363	chr2	156776697	156776777	chr2	184159716	184160206
chr10	103922500	103932500	chr10	104107500	104117500	chr13	21747500	21757500	chr13	21787500	21797500	chr1	36786515	36787094	chr1	32425413	32425805	chr2	157049177	157049294	chr2	185476177	185476569
chr10	103980000	103990000	chr10	104260000	104270000	chr13	24622500	24632500	chr13	24732500	24742500	chr1	36818088	36818340	chr1	32426780	32428127	chr2	157176758	157176838	chr2	186493831	186494203
chr10	103922500	103932500	chr10	104337500	104347500	chr13	24732500	24742500	chr13	24787500	24797500	chr1	36818883	36819423	chr1	32428762	32429174	chr2	158183982	158184439	chr2	187323781	187324086
chr10	104150000	104160000	chr10	104400000	104410000	chr13	25567500	25577500	chr13	25602500	25612500	chr1	36821165	36821546	chr1	32429397	32429863	chr2	158354209	158354485	chr2	188707926	188708391
chr10	104607500	104617500	chr10	104672500	104682500	chr13	25567500	25577500	chr13	25607500	25617500	chr1	36824772	36826099	chr1	32449943	32451930	chr2	158454077	158454177	chr2	189234085	189234518
chr10	104260000	104270000	chr10	105150000	105160000	chr13	25570000	25580000	chr13	25680000	25690000	chr1	36826164	36827465	chr1	32452489	32452791	chr2	160373089	160373344	chr2	189260685	189261237
chr10	104670000	104680000	chr10	105150000	105160000	chr13	25567500	25577500	chr13	25687500	25697500	chr1	36843164	36844807	chr1	32452836	32453354	chr2	161126635	161126741	chr2	189841383	189841780
chr10	105107500	105117500	chr10	105152500	105162500	chr13	27172500	27182500	chr13	27267500	27277500	chr1	36847425	36847748	chr1	32651149	32652730	chr2	161234798	161234878	chr2	189889906	189890328
chr10	105240000	105250000	chr10	105440000	105450000	chr13	27520000	27530000	chr13	27930000	27940000	chr1	36848986	36849223	chr1	32665169	32668050	chr2	162506798	162506878	chr2	190663407	190663812
chr10	105337500	105347500	chr10	105722500	105732500	chr13	28630000	28640000	chr13	28710000	28720000	chr1	37959321	37959574	chr1	32736473	32742503	chr2	162948339	162948487	chr2	192096640	192097083
chr10	105340000	105350000	chr10	105880000	105890000	chr13	28667500	28677500	chr13	28707500	28717500	chr1	37959807	37960387	chr1	32799912	32801743	chr2	163281937	163282017	chr2	192893836	192894172
chr10	105880000	105890000	chr10	105990000	106000000	chr13	28890000	28900000	chr13	29230000	29240000	chr1	38014979	38015321	chr1	32816286	32816682	chr2	164309873	164309953	chr2	194105336	194105939
chr10	106062500	106072500	chr10	106102500	106112500	chr13	31310000	31320000	chr13	31610000	31620000	chr1	38015999	38016217	chr1	32816746	32817048	chr2	168008027	168008107	chr2	194449304	194449763
chr10	111640000	111650000	chr10	111770000	111780000	chr13	36550000	36560000	chr13	36840000	36850000	chr1	38018605	38018929	chr1	32826088	32826317	chr2	169193351	169193711	chr2	197296502	197297098
chr10	111890000	111900000	chr10	111970000	111980000	chr13	36920000	36930000	chr13	36990000	37000000	chr1	38026488	38027253	chr1	32965963	32966720	chr2	171796683	171796769	chr2	199522206	199522654
chr10	111892500	111902500	chr10	112032500	112042500	chr13	36917500	36927500	chr13	37002500	37012500	chr1	38034570	38034780	chr1	32986283	32986862	chr2	172272570	172273101	chr2	200122987	200123407
chr10	112510000	112520000	chr10	112560000	112570000	chr13	37430000	37440000	chr13	37550000	37560000	chr1	38036759	38038223	chr1	32998719	32999521	chr2	172971095	172971204	chr2	200336088	200336590
chr10	112507500	112517500	chr10	112627500	112637500	chr13	41950000	41960000	chr13	42220000	42230000	chr1	38040443	38040730	chr1	32999842	33000242	chr2	173037253	173037412	chr2	201064598	201065104
chr10	112560000	112570000	chr10	112650000	112660000	chr13	42487500	42497500	chr13	42532500	42542500	chr1	38040792	38041540	chr1	33004793	33005833	chr2	173538864	173538980	chr2	201348364	201348823
chr10	112500000	112510000	chr10	112670000	112680000	chr13	42842500	42852500	chr13	42947500	42957500	chr1	38055753	38056079	chr1	33088443	33088764	chr2	173539541	173539635	chr2	202209701	202210146
chr10	112670000	112680000	chr10	112750000	112760000	chr13	43872500	43882500	chr13	44357500	44367500	chr1	38059206	38059438	chr1	33089028	33089967	chr2	174819858	174819981	chr2	202968951	202969397
chr10	115930000	115940000	chr10	116300000	116310000	chr13	44712500	44722500	chr13	44812500	44822500	chr1	38154705	38154939	chr1	33546333	33546567	chr2	174868476	174868561	chr2	206585600	206586273
chr10	116252500	116262500	chr10	116297500	116307500	chr13	46750000	46760000	chr13	46950000	46960000	chr1	38271951	38272248	chr1	33562137	33562584	chr2	175351364	175351451	chr2	206640718	206641220
chr10	116307500	116317500	chr10	116447500	116457500	chr13	46960000	46970000	chr13	47120000	47130000	chr1	38288025	38288259	chr1	33562912	33566139	chr2	175499652	175499831	chr2	208966669	208967097
chr10	116060000	116070000	chr10	116540000	116550000	chr13	47060000	47070000	chr13	47120000	47130000	chr1	38312002	38312296	chr1	33566490	33566949	chr2	175855017	175855357	chr2	209331051	209331506
chr10	118477500	118487500	chr10	118542500	118552500	chr13	47400000	47410000	chr13	48170000	48180000	chr1	38321966	38322213	chr1	33618553	33619166	chr2	176169859	176169939	chr2	210937595	210938007
chr10	120830000	120840000	chr10	120920000	120930000	chr13	49437500	49447500	chr13	49542500	49552500	chr1	38323016	38323227	chr1	33815626	33816299	chr2	179676352	179676432	chr2	211228025	211228338
chr10	120962500	120972500	chr10	121022500	121032500	chr13	50697500	50707500	chr13	50777500	50787500	chr1	38328408	38328845	chr1	33935951	33936229	chr2	181537568	181537648	chr2	211482473	211482825
chr10	121022500	121032500	chr10	121062500	121072500	chr13	50697500	50707500	chr13	50952500	50962500	chr1	38461479	38461908	chr1	35562063	35562818	chr2	184423990	184424070	chr2	211900241	211900726
chr10	121202500	121212500	chr10	121237500	121247500	chr13	51382500	51392500	chr13	51477500	51487500	chr1	38492796	38493192	chr1	35563275	35563566	chr2	184579604	184579684	chr2	211949766	211950225
chr10	121257500	121267500	chr10	121292500	121302500	chr13	51162500	51172500	chr13	51482500	51492500	chr1	38493263	38493894	chr1	35667606	35667819	chr2	185851136	185851216	chr2	212368560	212368961
chr10	120510000	120520000	chr10	121480000	121490000	chr13	51562500	51572500	chr13	51637500	51647500	chr1	38493952	38497137	chr1	35676007	35676306	chr2	188736851	188736931	chr2	212869724	212870269
chr10	120920000	120930000	chr10	121480000	121490000	chr13	52382500	52392500	chr13	52772500	52782500	chr1	38941328	38941605	chr1	36041569	36042361	chr2	190539098	190539365	chr2	217080689	217081086
chr10	121407500	121417500	chr10	121482500	121492500	chr13	53137500	53147500	chr13	53177500	53187500	chr1	38993184	38993665	chr1	36042576	36044401	chr2	191209048	191209168	chr2	217561442	217562060
chr10	121482500	121492500	chr10	121627500	121637500	chr13	53240000	53250000	chr13	53310000	53320000	chr1	39024648	39025340	chr1	36172713	36174540	chr2	192489963	192490051	chr2	217611000	217611402
chr10	124052500	124062500	chr10	124097500	124107500	chr13	53240000	53250000	chr13	53720000	53730000	chr1	39025645	39026414	chr1	36929033	36930553	chr2	194050158	194050238	chr2	218007337	218007760
chr10	124130000	124140000	chr10	124630000	124640000	chr13	53540000	53550000	chr13	53720000	53730000	chr1	39043989	39044629	chr1	37195317	37195560	chr2	194958166	194958246	chr2	220701306	220701691
chr10	124130000	124140000	chr10	124910000	124920000	chr13	74520000	74530000	chr13	74700000	74710000	chr1	39458753	39459058	chr1	37195986	37197602	chr2	194980958	194981038	chr2	220861974	220862378
chr10	126102500	126112500	chr10	126147500	126157500	chr13	74710000	74720000	chr13	75790000	75800000	chr1	39461925	39464021	chr1	37239768	37240072	chr2	195158967	195159077	chr2	222889529	222890092
chr10	126332500	126342500	chr10	126367500	126377500	chr13	76052500	76062500	chr13	76107500	76117500	chr1	39464273	39464540	chr1	37414486	37414783	chr2	196330036	196330116	chr2	222903137	222903525
chr10	126222500	126232500	chr10	126427500	126437500	chr13	80250000	80260000	chr13	80910000	80920000	chr1	39467037	39467526	chr1	37415454	37415696	chr2	196521598	196522007	chr2	223032481	223032845
chr10	126730000	126740000	chr10	129650000	129660000	chr13	80437500	80447500	chr13	80912500	80922500	chr1	39468585	39468874	chr1	37416400	37417964	chr2	197085525	197085700	chr2	224111755	224112242
chr10	129702500	129712500	chr10	129802500	129812500	chr13	80912500	80922500	chr13	81022500	81032500	chr1	39469207	39469455	chr1	38218610	38218881	chr2	198650708	198650904	chr2	224171050	224171531
chr10	129827500	129837500	chr10	129862500	129872500	chr13	80910000	80920000	chr13	81590000	81600000	chr1	39470395	39470677	chr1	38259128	38259369	chr2	200399669	200399749	chr2	224467060	224467458
chr10	130010000	130020000	chr10	131900000	131910000	chr13	85467500	85477500	chr13	86382500	86392500	chr1	39499476	39499794	chr1	38259461	38260329	chr2	200667456	200667536	chr2	224557091	224557472
chr10	131682500	131692500	chr10	131917500	131927500	chr13	87520000	87530000	chr13	87920000	87930000	chr1	39499894	39500658	chr1	38351276	38351731	chr2	201390711	201390907	chr2	228242695	228243063
chr10	134117500	134127500	chr10	134162500	134172500	chr13	98502500	98512500	chr13	98622500	98632500	chr1	39504228	39504529	chr1	38351998	38352208	chr2	201390935	201391049	chr2	229182970	229183284
chr10	134180000	134190000	chr10	134450000	134460000	chr13	102590000	102600000	chr13	103200000	103210000	chr1	39516094	39516321	chr1	38352427	38352614	chr2	201729350	201729443	chr2	229265740	229266063
chr10	134197500	134207500	chr10	134447500	134457500	chr13	108822500	108832500	chr13	108862500	108872500	chr1	39748294	39748530	chr1	38352735	38353515	chr2	201936196	201936671	chr2	230206942	230207576
chr10	134650000	134660000	chr10	135140000	135150000	chr13	108867500	108877500	chr13	108912500	108922500	chr1	39759204	39759438	chr1	38353609	38354112	chr2	202900282	202900414	chr2	231964570	231964964
chr10	135117500	135127500	chr10	135167500	135177500	chr13	110257500	110267500	chr13	110757500	110767500	chr1	39814102	39814350	chr1	38354550	38355063	chr2	203542575	203542665	chr2	232794558	232795078
chr10	135117500	135127500	chr10	135202500	135212500	chr13	110430000	110440000	chr13	110780000	110790000	chr1	39932165	39932471	chr1	38355788	38355984	chr2	205056477	205056557	chr2	233847772	233848243
chr10	135142500	135152500	chr10	135202500	135212500	chr13	111120000	111130000	chr13	111220000	111230000	chr1	39941323	39941539	chr1	38388551	38388832	chr2	205832490	205832589	chr2	234774409	234774856
chr10	135140000	135150000	chr10	135310000	135320000	chr13	112920000	112930000	chr13	112970000	112980000	chr1	40032462	40032690	chr1	38397623	38397905	chr2	206950706	206951080	chr2	235790368	235790713
chr11	197500	207500	chr11	232500	242500	chr13	112927500	112937500	chr13	112967500	112977500	chr1	40038224	40038527	chr1	38415540	38415846	chr2	207853082	207853162	chr2	237085050	237085488
chr11	252500	262500	chr11	292500	302500	chr13	113270000	113280000	chr13	113520000	113530000	chr1	40510378	40510857	chr1	38669451	38670064	chr2	208007276	208007395	chr2	237227527	237228078
chr11	202500	212500	chr11	302500	312500	chr13	114110000	114120000	chr13	114210000	114220000	chr1	40511009	40511998	chr1	38670137	38670321	chr2	208632681	208632762	chr2	238030888	238031241
chr11	247500	257500	chr11	357500	367500	chr14	22560000	22570000	chr14	22920000	22930000	chr1	40512522	40512831	chr1	38674310	38674500	chr2	208759037	208759117	chr2	239048009	239048762
chr11	302500	312500	chr11	357500	367500	chr14	22550000	22560000	chr14	22930000	22940000	chr1	40513015	40513225	chr1	39568797	39569124	chr2	215059234	215059314	chr2	239067215	239067787
chr11	357500	367500	chr11	447500	457500	chr14	22507500	22517500	chr14	22932500	22942500	chr1	40513348	40514092	chr1	39570644	39572353	chr2	217822741	217822821	chr2	239422001	239422393
chr11	550000	560000	chr11	610000	620000	chr14	22270000	22280000	chr14	23010000	23020000	chr1	40514691	40515276	chr1	39793380	39793891	chr2	218650138	218650580	chr2	239615343	239615756
chr11	547500	557500	chr11	622500	632500	chr14	24192500	24202500	chr14	24377500	24387500	chr1	40515417	40515967	chr1	39793984	39794638	chr2	218683532	218683614	chr2	240609804	240610191
chr11	547500	557500	chr11	762500	772500	chr14	24190000	24200000	chr14	24390000	24400000	chr1	40516475	40516816	chr1	39795786	39796201	chr2	219134812	219134926	chr3	523358	523740
chr11	692500	702500	chr11	792500	802500	chr14	33180000	33190000	chr14	34770000	34780000	chr1	40521041	40522391	chr1	39796387	39798770	chr2	219757440	219757899	chr3	892737	893184
chr11	742500	752500	chr11	792500	802500	chr14	35777500	35787500	chr14	35867500	35877500	chr1	40522790	40523666	chr1	39798911	39799731	chr2	219874920	219875242	chr3	1293243	1293581
chr11	837500	847500	chr11	922500	932500	chr14	37122500	37132500	chr14	37212500	37222500	chr1	40526975	40527855	chr1	39859186	39860850	chr2	220076317	220076517	chr3	2197909	2198427
chr11	550000	560000	chr11	1050000	1060000	chr14	37020000	37030000	chr14	37620000	37630000	chr1	40542133	40542606	chr1	39861130	39861595	chr2	220118593	220118681	chr3	4356323	4356970
chr11	1277500	1287500	chr11	1397500	1407500	chr14	38180000	38190000	chr14	38340000	38350000	chr1	40559907	40560276	chr1	39873662	39874562	chr2	220144556	220144788	chr3	4697644	4698063
chr11	1352500	1362500	chr11	1402500	1412500	chr14	39187500	39197500	chr14	39332500	39342500	chr1	40729585	40729990	chr1	39874721	39875497	chr2	220507204	220507667	chr3	5771545	5771928
chr11	1327500	1337500	chr11	1407500	1417500	chr14	39187500	39197500	chr14	39477500	39487500	chr1	40730152	40730534	chr1	40119559	40119756	chr2	222285122	222285202	chr3	6246592	6246966
chr11	1330000	1340000	chr11	1590000	1600000	chr14	39570000	39580000	chr14	39830000	39840000	chr1	40731010	40731231	chr1	40123455	40123885	chr2	225630451	225630531	chr3	7117558	7117934
chr11	1562500	1572500	chr11	1597500	1607500	chr14	49922500	49932500	chr14	50012500	50022500	chr1	40736151	40736420	chr1	40203374	40203635	chr2	227663155	227663425	chr3	8744275	8744748
chr11	1712500	1722500	chr11	1792500	1802500	chr14	50800000	50810000	chr14	51240000	51250000	chr1	40810777	40810987	chr1	40254610	40255374	chr2	229771755	229771835	chr3	9108999	9109455
chr11	2322500	2332500	chr11	2392500	2402500	chr14	52460000	52470000	chr14	52590000	52600000	chr1	40841753	40842288	chr1	40282939	40284191	chr2	230045452	230045611	chr3	10897595	10897974
chr11	1330000	1340000	chr11	2420000	2430000	chr14	53610000	53620000	chr14	53680000	53690000	chr1	40861353	40861756	chr1	40284257	40285262	chr2	230951624	230951704	chr3	10925167	10925582
chr11	1960000	1970000	chr11	2420000	2430000	chr14	54417500	54427500	chr14	54632500	54642500	chr1	40862792	40863115	chr1	40367753	40368045	chr2	231588890	231588970	chr3	10992463	10992997
chr11	3002500	3012500	chr11	3037500	3047500	chr14	54002500	54012500	chr14	54807500	54817500	chr1	40865535	40867044	chr1	40425803	40427066	chr2	232395046	232395353	chr3	12179426	12179918
chr11	3787500	3797500	chr11	3827500	3837500	chr14	56582500	56592500	chr14	56637500	56647500	chr1	40868045	40868378	chr1	40532872	40533692	chr2	233230292	233230614	chr3	13270998	13271667
chr11	6497500	6507500	chr11	6617500	6627500	chr14	56582500	56592500	chr14	56657500	56667500	chr1	40869408	40870340	chr1	40779801	40781085	chr2	234171015	234171095	chr3	13817760	13818210
chr11	6540000	6550000	chr11	6710000	6720000	chr14	56582500	56592500	chr14	56802500	56812500	chr1	40942613	40943861	chr1	41087260	41088097	chr2	234312825	234313284	chr3	14257634	14258210
chr11	6830000	6840000	chr11	7710000	7720000	chr14	56657500	56667500	chr14	56802500	56812500	chr1	41174508	41175915	chr1	41089179	41089491	chr2	234894102	234894182	chr3	14317052	14317502
chr11	7530000	7540000	chr11	7710000	7720000	chr14	56822500	56832500	chr14	56872500	56882500	chr1	41176245	41176651	chr1	41089541	41090092	chr2	235569968	235570048	chr3	14591072	14591595
chr11	7530000	7540000	chr11	8000000	8010000	chr14	56800000	56810000	chr14	56880000	56890000	chr1	41177015	41177779	chr1	41090182	41090910	chr2	236306033	236306113	chr3	14898971	14899422
chr11	7530000	7540000	chr11	8700000	8710000	chr14	56710000	56720000	chr14	56890000	56900000	chr1	41218527	41219069	chr1	41090964	41091879	chr2	237072985	237073065	chr3	14940399	14940730
chr11	9550000	9560000	chr11	10320000	10330000	chr14	60657500	60667500	chr14	60707500	60717500	chr1	41222221	41222554	chr1	41093514	41094181	chr2	238178378	238178458	chr3	14955677	14956086
chr11	10430000	10440000	chr11	10500000	10510000	chr14	60657500	60667500	chr14	60792500	60802500	chr1	41223183	41223509	chr1	41094256	41095384	chr2	238490354	238490695	chr3	15995400	15995759
chr11	10520000	10530000	chr11	10670000	10680000	chr14	60657500	60667500	chr14	61022500	61032500	chr1	41227890	41228130	chr1	41095459	41097036	chr2	238582469	238582561	chr3	16016150	16016542
chr11	11052500	11062500	chr11	11172500	11182500	chr14	60792500	60802500	chr14	61022500	61032500	chr1	41249813	41250056	chr1	41128509	41132160	chr2	240189156	240189456	chr3	17935901	17936525
chr11	13270000	13280000	chr11	13360000	13370000	chr14	63852500	63862500	chr14	64007500	64017500	chr1	41283725	41284489	chr1	41305867	41306058	chr2	240196936	240197384	chr3	17947539	17947919
chr11	13800000	13810000	chr11	13870000	13880000	chr14	64620000	64630000	chr14	64760000	64770000	chr1	41340972	41341905	chr1	41479218	41482257	chr2	240291556	240291636	chr3	18913939	18914347
chr11	13887500	13897500	chr11	13942500	13952500	chr14	64680000	64690000	chr14	64760000	64770000	chr1	41452507	41452759	chr1	41706800	41707807	chr2	240302634	240302714	chr3	19730260	19730808
chr11	13880000	13890000	chr11	13960000	13970000	chr14	64927500	64937500	chr14	64967500	64977500	chr1	41453486	41453802	chr1	41707910	41709088	chr2	240318880	240319198	chr3	20553258	20553713
chr11	13980000	13990000	chr11	14090000	14100000	chr14	68540000	68550000	chr14	69250000	69260000	chr1	41454824	41455050	chr1	41831355	41833191	chr2	241496148	241496575	chr3	21058527	21059079
chr11	13887500	13897500	chr11	14092500	14102500	chr14	72217500	72227500	chr14	72317500	72327500	chr1	41509734	41510572	chr1	42150612	42151286	chr2	241504390	241504485	chr3	21212475	21212869
chr11	13987500	13997500	chr11	14162500	14172500	chr14	72490000	72500000	chr14	72750000	72760000	chr1	42103084	42103357	chr1	42219538	42220419	chr2	241519164	241519563	chr3	21331968	21332443
chr11	14600000	14610000	chr11	14660000	14670000	chr14	72752500	72762500	chr14	72882500	72892500	chr1	42104202	42105716	chr1	42276686	42277059	chr2	242089913	242090036	chr3	21525774	21526216
chr11	14597500	14607500	chr11	14782500	14792500	chr14	76920000	76930000	chr14	77110000	77120000	chr1	42113242	42113587	chr1	42278320	42278579	chr2	242157645	242157827	chr3	21794292	21794758
chr11	16837500	16847500	chr11	17522500	17532500	chr14	76980000	76990000	chr14	77110000	77120000	chr1	42186544	42186804	chr1	42333139	42334019	chr2	242899715	242899795	chr3	21935927	21936329
chr11	18687500	18697500	chr11	18722500	18732500	chr14	77340000	77350000	chr14	77410000	77420000	chr1	42786490	42787021	chr1	42334883	42335178	chr3	5068564	5068835	chr3	22130548	22131123
chr11	18130000	18140000	chr11	18780000	18790000	chr14	77340000	77350000	chr14	77420000	77430000	chr1	43127010	43127466	chr1	42338762	42339103	chr3	5383759	5383839	chr3	22159121	22159717
chr11	20142500	20152500	chr11	20372500	20382500	chr14	78322500	78332500	chr14	78452500	78462500	chr1	43127546	43128051	chr1	42339440	42339807	chr3	9157609	9157689	chr3	22605604	22606024
chr11	20150000	20160000	chr11	20630000	20640000	chr14	78482500	78492500	chr14	79027500	79037500	chr1	43150472	43150829	chr1	42339890	42341631	chr3	9464920	9465068	chr3	22929164	22929609
chr11	20150000	20160000	chr11	22320000	22330000	chr14	78490000	78500000	chr14	79050000	79060000	chr1	43151014	43151323	chr1	42342584	42343077	chr3	9850442	9850681	chr3	22963772	22964314
chr11	27487500	27497500	chr11	27522500	27532500	chr14	81420000	81430000	chr14	81530000	81540000	chr1	43152520	43152764	chr1	42344363	42344798	chr3	9988265	9988390	chr3	23001854	23002219
chr11	31410000	31420000	chr11	32190000	32200000	chr14	81632500	81642500	chr14	81672500	81682500	chr1	43152910	43153493	chr1	42345757	42346652	chr3	10318963	10319043	chr3	23225240	23225657
chr11	33060000	33070000	chr11	33180000	33190000	chr14	81680000	81690000	chr14	81730000	81740000	chr1	43153616	43153826	chr1	42346722	42347098	chr3	11684461	11684575	chr3	23802958	23803377
chr11	35062500	35072500	chr11	35157500	35167500	chr14	88210000	88220000	chr14	88360000	88370000	chr1	43154638	43155141	chr1	42347946	42350693	chr3	12525719	12525890	chr3	24306149	24306529
chr11	35182500	35192500	chr11	35262500	35272500	chr14	88850000	88860000	chr14	89020000	89030000	chr1	43158276	43158492	chr1	42350742	42351514	chr3	13759363	13759443	chr3	24538046	24538460
chr11	35330000	35340000	chr11	35400000	35410000	chr14	92600000	92610000	chr14	92810000	92820000	chr1	43158869	43159144	chr1	42353178	42353364	chr3	13908666	13908747	chr3	25005065	25005718
chr11	35680000	35690000	chr11	36310000	36320000	chr14	95150000	95160000	chr14	95210000	95220000	chr1	43239463	43239678	chr1	42354502	42355075	chr3	14166642	14166722	chr3	25074921	25075323
chr11	35677500	35687500	chr11	36527500	36537500	chr14	97260000	97270000	chr14	97310000	97320000	chr1	43240025	43240235	chr1	42355160	42355381	chr3	14187243	14187527	chr3	25618585	25619004
chr11	43700000	43710000	chr11	43900000	43910000	chr14	97680000	97690000	chr14	98670000	98680000	chr1	43250732	43251457	chr1	42355874	42356091	chr3	14443613	14444024	chr3	25938502	25938928
chr11	44572500	44582500	chr11	44632500	44642500	chr14	98442500	98452500	chr14	99717500	99727500	chr1	43314054	43314264	chr1	42360275	42361182	chr3	14473855	14473971	chr3	26159697	26160091
chr11	44637500	44647500	chr11	44792500	44802500	chr14	99010000	99020000	chr14	99730000	99740000	chr1	43514402	43514617	chr1	42609521	42609755	chr3	14693159	14693283	chr3	27004860	27005259
chr11	44742500	44752500	chr11	44792500	44802500	chr14	99780000	99790000	chr14	99870000	99880000	chr1	43533649	43534407	chr1	42638777	42638996	chr3	15642993	15643271	chr3	27270276	27270753
chr11	44580000	44590000	chr11	45360000	45370000	chr14	100900000	100910000	chr14	101100000	101110000	chr1	43630275	43630638	chr1	42706693	42707643	chr3	16553704	16554134	chr3	27295316	27295750
chr11	45862500	45872500	chr11	45902500	45912500	chr14	101170000	101180000	chr14	101360000	101370000	chr1	43635330	43635546	chr1	42723142	42723351	chr3	17111617	17111697	chr3	27868587	27868901
chr11	45890000	45900000	chr11	46020000	46030000	chr14	101312500	101322500	chr14	101697500	101707500	chr1	43705026	43705512	chr1	42723837	42724183	chr3	17443663	17443785	chr3	27984567	27985016
chr11	45932500	45942500	chr11	46717500	46727500	chr14	101370000	101380000	chr14	101700000	101710000	chr1	43760224	43760555	chr1	42724752	42724988	chr3	25334454	25334534	chr3	28310396	28310908
chr11	47192500	47202500	chr11	47232500	47242500	chr14	102602500	102612500	chr14	102662500	102672500	chr1	43760644	43761065	chr1	42725363	42725609	chr3	27645914	27645994	chr3	30821173	30821595
chr11	47252500	47262500	chr11	47287500	47297500	chr14	103540000	103550000	chr14	103750000	103760000	chr1	43761120	43761857	chr1	42726069	42726582	chr3	28893191	28893271	chr3	30969503	30970147
chr11	47190000	47200000	chr11	47440000	47450000	chr14	105230000	105240000	chr14	105510000	105520000	chr1	43783219	43783455	chr1	42744734	42745021	chr3	31573297	31573493	chr3	31011650	31012053
chr11	46907500	46917500	chr11	47472500	47482500	chr14	106017500	106027500	chr14	106137500	106147500	chr1	43829832	43830120	chr1	42845927	42847012	chr3	32376160	32376524	chr3	31251581	31251963
chr11	47440000	47450000	chr11	47570000	47580000	chr15	22382500	22392500	chr15	22417500	22427500	chr1	43867964	43868243	chr1	43525182	43525408	chr3	32499622	32499705	chr3	33294218	33294527
chr11	46950000	46960000	chr11	47600000	47610000	chr15	23890000	23900000	chr15	24100000	24110000	chr1	43901408	43901660	chr1	43739504	43741105	chr3	36986530	36986616	chr3	34056988	34057398
chr11	47580000	47590000	chr11	47660000	47670000	chr15	24402500	24412500	chr15	24477500	24487500	chr1	43918692	43920451	chr1	44034761	44035815	chr3	37828597	37828677	chr3	34148273	34148669
chr11	47657500	47667500	chr11	47782500	47792500	chr15	23890000	23900000	chr15	25930000	25940000	chr1	43975087	43975598	chr1	44297699	44297971	chr3	38038286	38038724	chr3	34301906	34302578
chr11	47390000	47400000	chr11	47870000	47880000	chr15	25982500	25992500	chr15	26322500	26332500	chr1	44031046	44031964	chr1	44298119	44298790	chr3	38044865	38045378	chr3	34924227	34924646
chr11	47950000	47960000	chr11	48040000	48050000	chr15	27130000	27140000	chr15	27260000	27270000	chr1	44141104	44141353	chr1	44299282	44301847	chr3	38045854	38046207	chr3	35701282	35701805
chr11	48017500	48027500	chr11	48072500	48082500	chr15	31552500	31562500	chr15	31592500	31602500	chr1	44154209	44154496	chr1	44316047	44316251	chr3	38081501	38081721	chr3	35987970	35988420
chr11	48042500	48052500	chr11	48122500	48132500	chr15	33530000	33540000	chr15	33570000	33580000	chr1	44185735	44185945	chr1	44318760	44319017	chr3	38692664	38693123	chr3	36582358	36582956
chr11	47950000	47960000	chr11	48130000	48140000	chr15	37172500	37182500	chr15	37382500	37392500	chr1	44197929	44198255	chr1	44319365	44319779	chr3	39194232	39194562	chr3	36805227	36805643
chr11	48070000	48080000	chr11	48130000	48140000	chr15	38730000	38740000	chr15	38970000	38980000	chr1	44402121	44402331	chr1	44385138	44386375	chr3	39447797	39448133	chr3	37856053	37856467
chr11	51230000	51240000	chr11	51290000	51300000	chr15	40340000	40350000	chr15	40390000	40400000	chr1	44707782	44708019	chr1	44456846	44457964	chr3	40547295	40547436	chr3	37944222	37944591
chr11	57500000	57510000	chr11	57560000	57570000	chr15	41750000	41760000	chr15	42190000	42200000	chr1	44728270	44728724	chr1	44495048	44496008	chr3	40566215	40566348	chr3	38688040	38688505
chr11	57477500	57487500	chr11	57562500	57572500	chr15	42357500	42367500	chr15	42427500	42437500	chr1	44740329	44740609	chr1	44496078	44497620	chr3	42543250	42543438	chr3	38704072	38704480
chr11	58490000	58500000	chr11	58540000	58550000	chr15	43470000	43480000	chr15	43570000	43580000	chr1	44765338	44765626	chr1	44634390	44634644	chr3	42623784	42624068	chr3	38749201	38749641
chr11	58862500	58872500	chr11	58897500	58907500	chr15	45260000	45270000	chr15	45400000	45410000	chr1	44872472	44872720	chr1	44889378	44889758	chr3	42922416	42922902	chr3	38780112	38780557
chr11	57090000	57100000	chr11	58910000	58920000	chr15	45257500	45267500	chr15	45407500	45417500	chr1	45099988	45100420	chr1	45137747	45138265	chr3	43585668	43586030	chr3	39679321	39679712
chr11	58932500	58942500	chr11	58972500	58982500	chr15	47480000	47490000	chr15	48280000	48290000	chr1	45104761	45104996	chr1	45142748	45142939	chr3	43731995	43732127	chr3	39853836	39854456
chr11	58932500	58942500	chr11	59047500	59057500	chr15	47480000	47490000	chr15	48370000	48380000	chr1	45108317	45108602	chr1	45180439	45181251	chr3	43963943	43964023	chr3	40031918	40032443
chr11	59432500	59442500	chr11	59517500	59527500	chr15	48932500	48942500	chr15	49097500	49107500	chr1	45110949	45111159	chr1	45452404	45452692	chr3	44037920	44038014	chr3	41549820	41550221
chr11	60730000	60740000	chr11	60780000	60790000	chr15	48930000	48940000	chr15	49250000	49260000	chr1	45130502	45130784	chr1	45988964	45989198	chr3	45079161	45079808	chr3	45374978	45375378
chr11	60747500	60757500	chr11	60782500	60792500	chr15	49167500	49177500	chr15	49252500	49262500	chr1	45209186	45209485	chr1	46008373	46008559	chr3	45209172	45209280	chr3	46334781	46335173
chr11	60790000	60800000	chr11	60830000	60840000	chr15	49252500	49262500	chr15	49332500	49342500	chr1	45211663	45211881	chr1	46009310	46009672	chr3	45386859	45386939	chr3	46483886	46484462
chr11	60842500	60852500	chr11	60882500	60892500	chr15	51452500	51462500	chr15	51572500	51582500	chr1	45249426	45250550	chr1	46009718	46010061	chr3	45706107	45706277	chr3	50712568	50713209
chr11	60590000	60600000	chr11	61150000	61160000	chr15	51572500	51582500	chr15	51667500	51677500	chr1	45308475	45309199	chr1	46010230	46011431	chr3	45706603	45707034	chr3	54180645	54181098
chr11	61157500	61167500	chr11	61197500	61207500	chr15	51447500	51457500	chr15	51672500	51682500	chr1	45345206	45345417	chr1	46049175	46050994	chr3	45980198	45980669	chr3	54408489	54408846
chr11	61710000	61720000	chr11	61850000	61860000	chr15	52367500	52377500	chr15	52427500	52437500	chr1	45364381	45364784	chr1	46508964	46509276	chr3	46497556	46497636	chr3	54467833	54468221
chr11	61930000	61940000	chr11	62140000	62150000	chr15	56532500	56542500	chr15	56712500	56722500	chr1	45371580	45371798	chr1	46509502	46510024	chr3	46530127	46530661	chr3	55519047	55519509
chr11	62187500	62197500	chr11	62322500	62332500	chr15	56532500	56542500	chr15	56717500	56727500	chr1	45424965	45425175	chr1	46528411	46528712	chr3	46735035	46735152	chr3	55780854	55781257
chr11	62377500	62387500	chr11	62412500	62422500	chr15	56532500	56542500	chr15	56752500	56762500	chr1	45771928	45772345	chr1	46596992	46598767	chr3	46887425	46887586	chr3	55911726	55912149
chr11	62187500	62197500	chr11	62457500	62467500	chr15	56777500	56787500	chr15	57157500	57167500	chr1	45792219	45794084	chr1	46598781	46599665	chr3	47555188	47555524	chr3	56337573	56338127
chr11	62357500	62367500	chr11	62457500	62467500	chr15	57302500	57312500	chr15	57592500	57602500	chr1	45794425	45794732	chr1	46647342	46647972	chr3	47563571	47564097	chr3	56381225	56381611
chr11	62472500	62482500	chr11	62517500	62527500	chr15	57307500	57317500	chr15	57812500	57822500	chr1	45955184	45955511	chr1	46648204	46648666	chr3	48282423	48282720	chr3	57947666	57948097
chr11	62492500	62502500	chr11	62547500	62557500	chr15	58297500	58307500	chr15	58352500	58362500	chr1	45981929	45982160	chr1	46648711	46651085	chr3	48454186	48454266	chr3	59049844	59050393
chr11	62552500	62562500	chr11	62592500	62602500	chr15	57847500	57857500	chr15	58357500	58367500	chr1	46031965	46032181	chr1	46712508	46713034	chr3	48477261	48477875	chr3	61921967	61922557
chr11	63292500	63302500	chr11	63337500	63347500	chr15	58030000	58040000	chr15	58360000	58370000	chr1	46034757	46035019	chr1	46713351	46715348	chr3	48506919	48507029	chr3	62117311	62117673
chr11	62810000	62820000	chr11	63410000	63420000	chr15	59820000	59830000	chr15	59930000	59940000	chr1	46065086	46065532	chr1	46750586	46751841	chr3	48545037	48545549	chr3	62172638	62172980
chr11	63432500	63442500	chr11	63502500	63512500	chr15	60292500	60302500	chr15	60362500	60372500	chr1	46068242	46068627	chr1	46751945	46752336	chr3	48647003	48647496	chr3	62545543	62545889
chr11	63702500	63712500	chr11	63737500	63747500	chr15	60292500	60302500	chr15	60367500	60377500	chr1	46074304	46074642	chr1	46752471	46752879	chr3	48701615	48701751	chr3	62608276	62608748
chr11	63672500	63682500	chr11	63912500	63922500	chr15	60650000	60660000	chr15	60810000	60820000	chr1	46078958	46079382	chr1	46903753	46903982	chr3	48777365	48777797	chr3	62651493	62651970
chr11	63967500	63977500	chr11	64062500	64072500	chr15	63340000	63350000	chr15	63890000	63900000	chr1	46150515	46150725	chr1	46932237	46932702	chr3	48989927	48990325	chr3	62653394	62653790
chr11	63760000	63770000	chr11	64070000	64080000	chr15	64047500	64057500	chr15	64092500	64102500	chr1	46184008	46184276	chr1	46942219	46942730	chr3	49025269	49025635	chr3	62819174	62819574
chr11	64082500	64092500	chr11	64122500	64132500	chr15	64500000	64510000	chr15	64640000	64650000	chr1	46251366	46251780	chr1	46942921	46943157	chr3	49027287	49027397	chr3	63179313	63179689
chr11	64082500	64092500	chr11	64212500	64222500	chr15	65342500	65352500	chr15	65387500	65397500	chr1	46309106	46309541	chr1	47065034	47065350	chr3	49315654	49315734	chr3	63214197	63214673
chr11	63967500	63977500	chr11	64417500	64427500	chr15	65470000	65480000	chr15	65670000	65680000	chr1	46632068	46633266	chr1	47153384	47153580	chr3	49453094	49453310	chr3	63218294	63218833
chr11	64077500	64087500	chr11	64417500	64427500	chr15	65480000	65490000	chr15	65670000	65680000	chr1	46809048	46809399	chr1	47153652	47154559	chr3	49709094	49709593	chr3	64229966	64230473
chr11	64317500	64327500	chr11	64417500	64427500	chr15	67230000	67240000	chr15	67370000	67380000	chr1	46860022	46860342	chr1	47155489	47155826	chr3	49756804	49757231	chr3	64703902	64704294
chr11	64317500	64327500	chr11	64487500	64497500	chr15	67670000	67680000	chr15	68120000	68130000	chr1	46987115	46987325	chr1	47156433	47157143	chr3	49839969	49840471	chr3	65327743	65328267
chr11	64452500	64462500	chr11	64487500	64497500	chr15	68230000	68240000	chr15	68340000	68350000	chr1	46988519	46988842	chr1	47169895	47170360	chr3	49902052	49902156	chr3	65658519	65659051
chr11	64507500	64517500	chr11	64542500	64552500	chr15	69107500	69117500	chr15	69162500	69172500	chr1	47046283	47047177	chr1	47170860	47171047	chr3	50556869	50557317	chr3	65736738	65737188
chr11	64552500	64562500	chr11	64607500	64617500	chr15	68842500	68852500	chr15	69217500	69227500	chr1	47047476	47048960	chr1	47171133	47171364	chr3	50628344	50628623	chr3	66286726	66287157
chr11	64690000	64700000	chr11	64780000	64790000	chr15	70387500	70397500	chr15	70537500	70547500	chr1	47049517	47049779	chr1	47269687	47270436	chr3	51428281	51428876	chr3	66623675	66624145
chr11	64590000	64600000	chr11	64830000	64840000	chr15	69760000	69770000	chr15	70550000	70560000	chr1	47181628	47181838	chr1	47296408	47296728	chr3	51450207	51450287	chr3	68066222	68066613
chr11	64680000	64690000	chr11	64850000	64860000	chr15	70390000	70400000	chr15	70550000	70560000	chr1	48559759	48560078	chr1	47311687	47312199	chr3	51716073	51716515	chr3	69500697	69501041
chr11	64680000	64690000	chr11	64880000	64890000	chr15	72032500	72042500	chr15	72087500	72097500	chr1	49239103	49239456	chr1	47462372	47462695	chr3	52091563	52091694	chr3	69720228	69720738
chr11	64847500	64857500	chr11	64882500	64892500	chr15	72092500	72102500	chr15	72442500	72452500	chr1	51188818	51189059	chr1	47490317	47490585	chr3	52157121	52157543	chr3	70157099	70157636
chr11	64777500	64787500	chr11	65077500	65087500	chr15	73930000	73940000	chr15	73960000	73970000	chr1	51249218	51249471	chr1	47490641	47490880	chr3	52216377	52216457	chr3	70408096	70408544
chr11	64987500	64997500	chr11	65077500	65087500	chr15	74340000	74350000	chr15	74410000	74420000	chr1	51733367	51733749	chr1	47495726	47496151	chr3	52274618	52274759	chr3	71979718	71980152
chr11	65130000	65140000	chr11	65360000	65370000	chr15	74340000	74350000	chr15	74590000	74600000	chr1	51796114	51796666	chr1	47496525	47497772	chr3	52287441	52287597	chr3	72924606	72925212
chr11	65377500	65387500	chr11	65427500	65437500	chr15	74417500	74427500	chr15	74592500	74602500	chr1	51899223	51899550	chr1	47644667	47645449	chr3	52444581	52444760	chr3	72937195	72937751
chr11	65387500	65397500	chr11	65532500	65542500	chr15	75070000	75080000	chr15	75400000	75410000	chr1	51980911	51981218	chr1	47658365	47658654	chr3	52603605	52603685	chr3	72941919	72942399
chr11	65542500	65552500	chr11	65647500	65657500	chr15	75397500	75407500	chr15	75487500	75497500	chr1	51981361	51981669	chr1	47688685	47692968	chr3	52926792	52926889	chr3	73504790	73505340
chr11	65652500	65662500	chr11	65692500	65702500	chr15	75520000	75530000	chr15	75610000	75620000	chr1	52257040	52257415	chr1	47693102	47701890	chr3	53080651	53080817	chr3	73897312	73897661
chr11	65377500	65387500	chr11	65727500	65737500	chr15	75870000	75880000	chr15	75910000	75920000	chr1	52257504	52257990	chr1	47702006	47703617	chr3	54250473	54250574	chr3	73917872	73918244
chr11	65377500	65387500	chr11	65762500	65772500	chr15	76210000	76220000	chr15	76430000	76440000	chr1	52294824	52295035	chr1	47704181	47704893	chr3	55629786	55629866	chr3	74316589	74317172
chr11	65722500	65732500	chr11	65762500	65772500	chr15	76217500	76227500	chr15	76427500	76437500	chr1	52341220	52341549	chr1	47705098	47708049	chr3	55661622	55661702	chr3	75220729	75221236
chr11	65380000	65390000	chr11	66030000	66040000	chr15	77920000	77930000	chr15	78110000	78120000	chr1	52863490	52863964	chr1	47709089	47709325	chr3	57190097	57190177	chr3	75707991	75708393
chr11	66067500	66077500	chr11	66102500	66112500	chr15	77950000	77960000	chr15	78110000	78120000	chr1	52987101	52987447	chr1	47709389	47709861	chr3	57369763	57369843	chr3	76094063	76094516
chr11	66092500	66102500	chr11	66152500	66162500	chr15	77947500	77957500	chr15	78157500	78167500	chr1	53066994	53070134	chr1	48937211	48937769	chr3	57583159	57583402	chr3	76157068	76157634
chr11	66172500	66182500	chr11	66342500	66352500	chr15	78907500	78917500	chr15	79162500	79172500	chr1	53071462	53072026	chr1	48959617	48959930	chr3	58163430	58163945	chr3	76619509	76619992
chr11	66110000	66120000	chr11	66610000	66620000	chr15	79200000	79210000	chr15	79310000	79320000	chr1	53097048	53100532	chr1	49083197	49083511	chr3	61235799	61235910	chr3	76634856	76635344
chr11	66457500	66467500	chr11	66647500	66657500	chr15	79320000	79330000	chr15	79470000	79480000	chr1	53105816	53106235	chr1	49241363	49242603	chr3	61666024	61666104	chr3	77087575	77087906
chr11	66457500	66467500	chr11	66832500	66842500	chr15	80982500	80992500	chr15	81067500	81077500	chr1	53106929	53108080	chr1	49242770	49243630	chr3	62582428	62582508	chr3	77304370	77304788
chr11	67027500	67037500	chr11	67147500	67157500	chr15	81067500	81077500	chr15	81262500	81272500	chr1	53108391	53108676	chr1	50731186	50731368	chr3	69062700	69063085	chr3	77368919	77370235
chr11	67167500	67177500	chr11	67202500	67212500	chr15	81392500	81402500	chr15	81442500	81452500	chr1	53113190	53113410	chr1	50924625	50925050	chr3	71353966	71354063	chr3	79081891	79082220
chr11	67197500	67207500	chr11	67232500	67242500	chr15	81700000	81710000	chr15	82330000	82340000	chr1	53124367	53126214	chr1	51433639	51436285	chr3	71538508	71538645	chr3	79135414	79135980
chr11	67000000	67010000	chr11	67270000	67280000	chr15	82232500	82242500	chr15	82332500	82342500	chr1	53131074	53131498	chr1	51442582	51444431	chr3	71561191	71561571	chr3	79546661	79547050
chr11	67232500	67242500	chr11	67267500	67277500	chr15	82400000	82410000	chr15	82490000	82500000	chr1	53153535	53153760	chr1	51444649	51444872	chr3	72871497	72871963	chr3	79566984	79567383
chr11	67162500	67172500	chr11	67367500	67377500	chr15	83412500	83422500	chr15	83512500	83522500	chr1	53168648	53169659	chr1	51888345	51888523	chr3	74136402	74136482	chr3	79895668	79896149
chr11	67337500	67347500	chr11	67422500	67432500	chr15	83910000	83920000	chr15	84100000	84110000	chr1	53194710	53195024	chr1	52034280	52035941	chr3	75259284	75259364	chr3	81222569	81223047
chr11	67792500	67802500	chr11	67882500	67892500	chr15	88787500	88797500	chr15	88987500	88997500	chr1	53386828	53387872	chr1	52890897	52891216	chr3	79490391	79490471	chr3	81388219	81388643
chr11	68280000	68290000	chr11	68410000	68420000	chr15	88870000	88880000	chr15	88990000	89000000	chr1	53626788	53626998	chr1	53548944	53549122	chr3	83656034	83656114	chr3	81920918	81921352
chr11	68512500	68522500	chr11	68602500	68612500	chr15	88787500	88797500	chr15	88992500	89002500	chr1	53733484	53733707	chr1	53557553	53557758	chr3	84809731	84809811	chr3	82061886	82062332
chr11	68607500	68617500	chr11	68667500	68677500	chr15	89020000	89030000	chr15	89240000	89250000	chr1	53734657	53734882	chr1	53573092	53574444	chr3	86227912	86227992	chr3	82378367	82378909
chr11	68512500	68522500	chr11	68812500	68822500	chr15	89160000	89170000	chr15	89240000	89250000	chr1	53737534	53737763	chr1	53574720	53574941	chr3	88740178	88740258	chr3	82546353	82546704
chr11	69490000	69500000	chr11	70110000	70120000	chr15	89020000	89030000	chr15	89440000	89450000	chr1	53750860	53751258	chr1	53612714	53613011	chr3	89698414	89698494	chr3	83572522	83573052
chr11	69500000	69510000	chr11	70600000	70610000	chr15	90642500	90652500	chr15	90682500	90692500	chr1	53753202	53753473	chr1	53651191	53651558	chr3	89813289	89813369	chr3	85014277	85014647
chr11	69480000	69490000	chr11	71160000	71170000	chr15	90680000	90690000	chr15	90760000	90770000	chr1	53754593	53754803	chr1	53792007	53794479	chr3	96869004	96869084	chr3	85409897	85410278
chr11	70657500	70667500	chr11	71157500	71167500	chr15	91470000	91480000	chr15	91810000	91820000	chr1	53756291	53757410	chr1	53794552	53795112	chr3	97658986	97659198	chr3	85616202	85616616
chr11	71490000	71500000	chr11	71630000	71640000	chr15	92640000	92650000	chr15	92820000	92830000	chr1	53877373	53879989	chr1	53828794	53829091	chr3	101954606	101954802	chr3	85870151	85870721
chr11	71630000	71640000	chr11	71820000	71830000	chr15	92637500	92647500	chr15	92932500	92942500	chr1	53880185	53880650	chr1	53831373	53831649	chr3	109712616	109712696	chr3	86823069	86823621
chr11	71727500	71737500	chr11	71852500	71862500	chr15	92820000	92830000	chr15	93250000	93260000	chr1	54248693	54249090	chr1	53833171	53835153	chr3	110650018	110650098	chr3	87131897	87132378
chr11	72192500	72202500	chr11	72267500	72277500	chr15	93060000	93070000	chr15	93590000	93600000	chr1	54249166	54249592	chr1	53978253	53978431	chr3	111335361	111335759	chr3	87553038	87553466
chr11	72672500	72682500	chr11	72712500	72722500	chr15	94402500	94412500	chr15	94522500	94532500	chr1	54265336	54265664	chr1	54040229	54040407	chr3	111410191	111410484	chr3	89748883	89749275
chr11	72897500	72907500	chr11	73037500	73047500	chr15	94710000	94720000	chr15	95120000	95130000	chr1	54328577	54328902	chr1	54040489	54040705	chr3	111732407	111732723	chr3	89901195	89901636
chr11	73302500	73312500	chr11	73352500	73362500	chr15	98500000	98510000	chr15	98680000	98690000	chr1	54415811	54416129	chr1	54040970	54041400	chr3	113271820	113271982	chr3	90140745	90141150
chr11	73300000	73310000	chr11	73470000	73480000	chr15	98620000	98630000	chr15	98710000	98720000	chr1	54422628	54423276	chr1	54050281	54050459	chr3	113463983	113464417	chr3	90354966	90355280
chr11	73080000	73090000	chr11	73490000	73500000	chr15	98442500	98452500	chr15	98712500	98722500	chr1	54428755	54428985	chr1	54051108	54051895	chr3	114586022	114586102	chr3	90401490	90401890
chr11	73677500	73687500	chr11	73712500	73722500	chr15	99490000	99500000	chr15	99550000	99560000	chr1	54524282	54524500	chr1	54121253	54122036	chr3	114829246	114829326	chr3	93755732	93756213
chr11	73672500	73682500	chr11	73797500	73807500	chr15	99550000	99560000	chr15	99600000	99610000	chr1	54636771	54636994	chr1	54123225	54123695	chr3	115131239	115131319	chr3	94243928	94244243
chr11	73300000	73310000	chr11	73880000	73890000	chr15	99830000	99840000	chr15	99900000	99910000	chr1	54674709	54674985	chr1	54147676	54147909	chr3	115651343	115651423	chr3	96498597	96499094
chr11	74200000	74210000	chr11	74450000	74460000	chr16	1290000	1300000	chr16	1460000	1470000	chr1	54678744	54679058	chr1	54411693	54413097	chr3	116550038	116550118	chr3	96581990	96582363
chr11	74847500	74857500	chr11	74977500	74987500	chr16	5290000	5300000	chr16	5540000	5550000	chr1	54680627	54680856	chr1	54562054	54562244	chr3	117457861	117457941	chr3	98331302	98331888
chr11	75100000	75110000	chr11	75150000	75160000	chr16	5100000	5110000	chr16	5660000	5670000	chr1	54741387	54741683	chr1	54747869	54754152	chr3	117580121	117580201	chr3	99251105	99251755
chr11	75912500	75922500	chr11	76022500	76032500	chr16	12182500	12192500	chr16	12302500	12312500	chr1	55260337	55261009	chr1	54774978	54778022	chr3	119529111	119529268	chr3	99363993	99364568
chr11	76750000	76760000	chr11	77340000	77350000	chr16	12187500	12197500	chr16	12302500	12312500	chr1	55264488	55267831	chr1	54778196	54779195	chr3	119813495	119813621	chr3	100948537	100948923
chr11	77700000	77710000	chr11	77850000	77860000	chr16	12440000	12450000	chr16	12890000	12900000	chr1	55270361	55271052	chr1	54839036	54839246	chr3	122102766	122103280	chr3	103129027	103129485
chr11	77787500	77797500	chr11	77847500	77857500	chr16	12777500	12787500	chr16	12892500	12902500	chr1	55272700	55273791	chr1	54871469	54873368	chr3	122725074	122725154	chr3	103820976	103821577
chr11	77850000	77860000	chr11	77910000	77920000	chr16	12990000	13000000	chr16	13540000	13550000	chr1	55539067	55539366	chr1	54873493	54876157	chr3	124204940	124205020	chr3	104347009	104347466
chr11	77850000	77860000	chr11	78120000	78130000	chr16	16160000	16170000	chr16	16210000	16220000	chr1	55593917	55594312	chr1	54878547	54880363	chr3	124339487	124339567	chr3	106837019	106837465
chr11	82632500	82642500	chr11	82667500	82677500	chr16	16152500	16162500	chr16	16217500	16227500	chr1	55601871	55602295	chr1	54882092	54883190	chr3	124714322	124714654	chr3	107656879	107657303
chr11	82570000	82580000	chr11	82700000	82710000	chr16	15730000	15740000	chr16	16280000	16290000	chr1	55604361	55604676	chr1	54924647	54924916	chr3	126273439	126273519	chr3	108737672	108738078
chr11	85407500	85417500	chr11	85452500	85462500	chr16	15860000	15870000	chr16	16280000	16290000	chr1	55607230	55607623	chr1	54928888	54931380	chr3	126892607	126892687	chr3	109272975	109273327
chr11	85462500	85472500	chr11	85517500	85527500	chr16	17432500	17442500	chr16	17552500	17562500	chr1	55609432	55609657	chr1	54934250	54934516	chr3	127393227	127393309	chr3	110929171	110929536
chr11	85400000	85410000	chr11	85560000	85570000	chr16	17437500	17447500	chr16	17552500	17562500	chr1	55616970	55617826	chr1	54934609	54934961	chr3	127794421	127794762	chr3	112998572	112998928
chr11	85750000	85760000	chr11	85900000	85910000	chr16	19397500	19407500	chr16	19507500	19517500	chr1	55661686	55661957	chr1	54938661	54938960	chr3	127813833	127814386	chr3	114245864	114246291
chr11	85952500	85962500	chr11	86007500	86017500	chr16	20610000	20620000	chr16	20700000	20710000	chr1	55668920	55669137	chr1	54939411	54944249	chr3	128026012	128026194	chr3	115631800	115632332
chr11	93390000	93400000	chr11	94220000	94230000	chr16	21310000	21320000	chr16	22200000	22210000	chr1	55677618	55677948	chr1	54944853	54947720	chr3	128503108	128503475	chr3	115641527	115641917
chr11	94247500	94257500	chr11	94627500	94637500	chr16	21570000	21580000	chr16	22330000	22340000	chr1	55678148	55678798	chr1	54951005	54951194	chr3	128722741	128722891	chr3	115655710	115656248
chr11	94960000	94970000	chr11	95430000	95440000	chr16	23920000	23930000	chr16	23960000	23970000	chr1	55718566	55718904	chr1	54951301	54951747	chr3	129147221	129147333	chr3	115705375	115705835
chr11	95937500	95947500	chr11	95972500	95982500	chr16	31510000	31520000	chr16	31570000	31580000	chr1	55738735	55738990	chr1	54952090	54952957	chr3	129159134	129159237	chr3	115858741	115859383
chr11	102157500	102167500	chr11	102192500	102202500	chr16	31210000	31220000	chr16	31880000	31890000	chr1	55742432	55742673	chr1	54953216	54955446	chr3	129346770	129347142	chr3	117438049	117438575
chr11	111452500	111462500	chr11	111642500	111652500	chr16	46652500	46662500	chr16	46717500	46727500	chr1	55743749	55743965	chr1	54956242	54956751	chr3	129694339	129694487	chr3	118347501	118348036
chr11	111802500	111812500	chr11	111847500	111857500	chr16	48717500	48727500	chr16	49382500	49392500	chr1	59121624	59122007	chr1	54964767	54965888	chr3	131405006	131405086	chr3	118355617	118356110
chr11	112090000	112100000	chr11	113180000	113190000	chr16	49027500	49037500	chr16	49382500	49392500	chr1	59368850	59370119	chr1	55069434	55070651	chr3	131569355	131569435	chr3	120341702	120342259
chr11	113930000	113940000	chr11	114050000	114060000	chr16	53982500	53992500	chr16	54082500	54092500	chr1	59395116	59395854	chr1	55070667	55071060	chr3	131579738	131579818	chr3	120871402	120871778
chr11	113862500	113872500	chr11	114062500	114072500	chr16	53982500	53992500	chr16	54087500	54097500	chr1	59612140	59613165	chr1	55071789	55072201	chr3	131949479	131949559	chr3	121602377	121602806
chr11	113902500	113912500	chr11	114062500	114072500	chr16	53982500	53992500	chr16	54312500	54322500	chr1	59793773	59794080	chr1	55351277	55353797	chr3	132623316	132623396	chr3	122024693	122025086
chr11	114027500	114037500	chr11	114062500	114072500	chr16	54092500	54102500	chr16	54312500	54322500	chr1	60279855	60280260	chr1	55414117	55414711	chr3	133015553	133015633	chr3	122034477	122034851
chr11	114027500	114037500	chr11	114122500	114132500	chr16	54090000	54100000	chr16	54960000	54970000	chr1	60280618	60281357	chr1	55415052	55415269	chr3	133116765	133116845	chr3	122661662	122662169
chr11	113902500	113912500	chr11	114127500	114137500	chr16	54102500	54112500	chr16	54962500	54972500	chr1	61519336	61519773	chr1	55415976	55416544	chr3	133347664	133347744	chr3	123026537	123026871
chr11	116747500	116757500	chr11	116972500	116982500	chr16	54312500	54322500	chr16	54962500	54972500	chr1	61737155	61737391	chr1	55829688	55829969	chr3	135874469	135874549	chr3	123965826	123966232
chr11	117007500	117017500	chr11	117042500	117052500	chr16	54397500	54407500	chr16	54962500	54972500	chr1	61767380	61767637	chr1	55929554	55929750	chr3	137569492	137569576	chr3	125851647	125852060
chr11	116747500	116757500	chr11	117092500	117102500	chr16	53577500	53587500	chr16	54967500	54977500	chr1	61784039	61784460	chr1	56571459	56573289	chr3	138067154	138067280	chr3	125964853	125965565
chr11	116962500	116972500	chr11	117097500	117107500	chr16	53802500	53812500	chr16	54967500	54977500	chr1	62146340	62146550	chr1	56611569	56611916	chr3	138180897	138180977	chr3	126217695	126218100
chr11	117852500	117862500	chr11	117912500	117922500	chr16	53982500	53992500	chr16	54967500	54977500	chr1	62207011	62207279	chr1	56622501	56623014	chr3	138665148	138665266	chr3	127007716	127008154
chr11	117877500	117887500	chr11	117912500	117922500	chr16	54312500	54322500	chr16	54967500	54977500	chr1	62248641	62248994	chr1	57439919	57440220	chr3	139394757	139394837	chr3	127023072	127023595
chr11	117670000	117680000	chr11	118040000	118050000	chr16	54310000	54320000	chr16	55290000	55300000	chr1	62905668	62905901	chr1	57440527	57441280	chr3	141120962	141121042	chr3	127092835	127093272
chr11	118070000	118080000	chr11	118230000	118240000	chr16	54967500	54977500	chr16	55287500	55297500	chr1	62908400	62908618	chr1	57441443	57441915	chr3	146517794	146517874	chr3	127125056	127125504
chr11	118227500	118237500	chr11	118267500	118277500	chr16	55492500	55502500	chr16	55567500	55577500	chr1	62914559	62914924	chr1	57545227	57545553	chr3	147418510	147418590	chr3	127398411	127398864
chr11	118170000	118180000	chr11	118350000	118360000	chr16	55497500	55507500	chr16	55567500	55577500	chr1	63840574	63840812	chr1	57548278	57548962	chr3	150127769	150128078	chr3	130766420	130766787
chr11	118557500	118567500	chr11	118592500	118602500	chr16	56607500	56617500	chr16	56817500	56827500	chr1	64116156	64116395	chr1	57550909	57551352	chr3	150481769	150481896	chr3	132760080	132760455
chr11	118557500	118567500	chr11	118612500	118622500	chr16	56702500	56712500	chr16	56817500	56827500	chr1	64117989	64118823	chr1	57551781	57552171	chr3	151789756	151790108	chr3	133096198	133096570
chr11	118657500	118667500	chr11	118737500	118747500	chr16	56707500	56717500	chr16	56817500	56827500	chr1	64127845	64128439	chr1	57552627	57553209	chr3	151794067	151794147	chr3	134245869	134246264
chr11	118737500	118747500	chr11	118792500	118802500	chr16	56732500	56742500	chr16	56817500	56827500	chr1	65157060	65157318	chr1	57556380	57556808	chr3	151986662	151986764	chr3	134396099	134396412
chr11	118862500	118872500	chr11	118897500	118907500	chr16	56820000	56830000	chr16	57200000	57210000	chr1	65292168	65293184	chr1	57557479	57558108	chr3	152547423	152547503	chr3	135222590	135223091
chr11	118887500	118897500	chr11	118922500	118932500	chr16	57717500	57727500	chr16	57837500	57847500	chr1	65293319	65293770	chr1	57558186	57558377	chr3	152928040	152928215	chr3	135510993	135511394
chr11	118922500	118932500	chr11	118962500	118972500	chr16	66550000	66560000	chr16	66620000	66630000	chr1	65294805	65295435	chr1	57558634	57559076	chr3	154571979	154572059	chr3	136070689	136071068
chr11	118920000	118930000	chr11	119060000	119070000	chr16	66577500	66587500	chr16	66617500	66627500	chr1	65312332	65312671	chr1	57559498	57559769	chr3	155588308	155588535	chr3	136265535	136265949
chr11	118962500	118972500	chr11	119062500	119072500	chr16	67290000	67300000	chr16	67490000	67500000	chr1	65328348	65328634	chr1	57559919	57560208	chr3	156125628	156125708	chr3	136936573	136936953
chr11	119152500	119162500	chr11	119187500	119197500	chr16	68477500	68487500	chr16	68547500	68557500	chr1	65329639	65330512	chr1	57784640	57785095	chr3	156534962	156535064	chr3	137233649	137234099
chr11	119220000	119230000	chr11	119600000	119610000	chr16	69830000	69840000	chr16	69960000	69970000	chr1	65343087	65343851	chr1	58601500	58602244	chr3	158390433	158390636	chr3	137411613	137412042
chr11	121117500	121127500	chr11	121157500	121167500	chr16	72700000	72710000	chr16	72800000	72810000	chr1	65347363	65347587	chr1	58615224	58615407	chr3	161739057	161739137	chr3	137427842	137428245
chr11	121312500	121322500	chr11	121347500	121357500	chr16	73920000	73930000	chr16	74060000	74070000	chr1	65426183	65426657	chr1	58624264	58624477	chr3	168656272	168656352	chr3	138198139	138198591
chr11	121120000	121130000	chr11	121460000	121470000	chr16	77267500	77277500	chr16	77402500	77412500	chr1	65427119	65427608	chr1	58625768	58625954	chr3	169491271	169491554	chr3	138921199	138921543
chr11	122557500	122567500	chr11	122607500	122617500	chr16	77712500	77722500	chr16	77752500	77762500	chr1	65466857	65467717	chr1	58626075	58626260	chr3	170027851	170028265	chr3	139238921	139239482
chr11	122492500	122502500	chr11	122622500	122632500	chr16	79120000	79130000	chr16	79630000	79640000	chr1	65467859	65469161	chr1	58790084	58790317	chr3	170587829	170588127	chr3	139347874	139348230
chr11	122930000	122940000	chr11	122970000	122980000	chr16	79797500	79807500	chr16	79872500	79882500	chr1	65506732	65507063	chr1	58790526	58790854	chr3	178043274	178043521	chr3	139656569	139656967
chr11	123167500	123177500	chr11	123272500	123282500	chr16	79630000	79640000	chr16	79890000	79900000	chr1	65515901	65516247	chr1	58855927	58856105	chr3	178512638	178512718	chr3	139847412	139847783
chr11	123450000	123460000	chr11	123570000	123580000	chr16	79800000	79810000	chr16	79890000	79900000	chr1	65731272	65732008	chr1	58856872	58857444	chr3	180630015	180630248	chr3	140455893	140456284
chr11	127900000	127910000	chr11	128020000	128030000	chr16	78530000	78540000	chr16	80110000	80120000	chr1	65855135	65855771	chr1	58857500	58858681	chr3	182071711	182071791	chr3	140768612	140768958
chr11	128287500	128297500	chr11	128327500	128337500	chr16	79630000	79640000	chr16	80110000	80120000	chr1	65857622	65857944	chr1	59114245	59114512	chr3	183233777	183233925	chr3	140769838	140770932
chr11	128187500	128197500	chr11	128332500	128342500	chr16	80560000	80570000	chr16	80880000	80890000	chr1	65858251	65858869	chr1	59220922	59221497	chr3	183269848	183269933	chr3	141027472	141027871
chr11	128157500	128167500	chr11	128367500	128377500	chr16	81652500	81662500	chr16	81727500	81737500	chr1	65858949	65859159	chr1	59238837	59239499	chr3	183863047	183863402	chr3	141741176	141741551
chr11	128187500	128197500	chr11	128367500	128377500	chr16	83137500	83147500	chr16	83242500	83252500	chr1	65859266	65860648	chr1	59348742	59348930	chr3	183967370	183967695	chr3	141859500	141859868
chr11	128332500	128342500	chr11	128367500	128377500	chr16	83802500	83812500	chr16	83837500	83847500	chr1	65862014	65862304	chr1	59350451	59352529	chr3	184972038	184972129	chr3	146312519	146313020
chr11	128332500	128342500	chr11	128492500	128502500	chr16	83852500	83862500	chr16	83907500	83917500	chr1	66648129	66648953	chr1	59409522	59410425	chr3	185655828	185656158	chr3	146356518	146356930
chr11	128387500	128397500	chr11	128492500	128502500	chr16	83857500	83867500	chr16	83907500	83917500	chr1	66680629	66680839	chr1	59429708	59430959	chr3	186784505	186784816	chr3	146837878	146838221
chr11	129682500	129692500	chr11	129717500	129727500	chr16	84117500	84127500	chr16	84167500	84177500	chr1	66709198	66709699	chr1	59431243	59433258	chr3	187851566	187851646	chr3	146909446	146909989
chr11	129650000	129660000	chr11	129750000	129760000	chr16	85477500	85487500	chr16	85597500	85607500	chr1	66710159	66710875	chr1	59493189	59493699	chr3	189583515	189583595	chr3	147101428	147101847
chr11	129862500	129872500	chr11	129997500	130007500	chr16	88222500	88232500	chr16	88622500	88632500	chr1	66711264	66711601	chr1	59493889	59494133	chr3	189730043	189730123	chr3	147102404	147102959
chr11	130077500	130087500	chr11	130237500	130247500	chr16	89002500	89012500	chr16	89037500	89047500	chr1	66712225	66712588	chr1	59494920	59495215	chr3	192611047	192611127	chr3	147795141	147795654
chr11	134072500	134082500	chr11	134112500	134122500	chr16	89040000	89050000	chr16	89160000	89170000	chr1	66712641	66713579	chr1	59495443	59495749	chr3	193765921	193766001	chr3	148097518	148097982
chr11	134117500	134127500	chr11	134197500	134207500	chr16	89002500	89012500	chr16	89162500	89172500	chr1	66722293	66722619	chr1	59495808	59496133	chr3	193821341	193821481	chr3	148177723	148178111
chr12	560000	570000	chr12	640000	650000	chr17	1470000	1480000	chr17	1530000	1540000	chr1	66731462	66731687	chr1	59543667	59544141	chr3	194294552	194294829	chr3	148349335	148349695
chr12	682500	692500	chr12	917500	927500	chr17	1492500	1502500	chr17	1527500	1537500	chr1	66737607	66738167	chr1	59548954	59549320	chr3	195285394	195285744	chr3	149008940	149009537
chr12	747500	757500	chr12	917500	927500	chr17	1807500	1817500	chr17	1927500	1937500	chr1	66740922	66741973	chr1	59549641	59550543	chr3	195317997	195318078	chr3	149206828	149207239
chr12	1757500	1767500	chr12	2042500	2052500	chr17	2950000	2960000	chr17	3350000	3360000	chr1	66743863	66744198	chr1	59602783	59602965	chr3	195576613	195576841	chr3	149248416	149248796
chr12	1900000	1910000	chr12	2110000	2120000	chr17	2930000	2940000	chr17	3540000	3550000	chr1	66744355	66744947	chr1	59672306	59672520	chr3	195589928	195590263	chr3	150784827	150785310
chr12	2790000	2800000	chr12	2890000	2900000	chr17	7812500	7822500	chr17	7942500	7952500	chr1	66747571	66747812	chr1	59942746	59943253	chr3	197632841	197633238	chr3	151143790	151144365
chr12	3860000	3870000	chr12	3980000	3990000	chr17	8700000	8710000	chr17	8790000	8800000	chr1	66748449	66748833	chr1	59943327	59943874	chr3	197900292	197900373	chr3	152257021	152257600
chr12	3992500	4002500	chr12	4067500	4077500	chr17	9010000	9020000	chr17	9190000	9200000	chr1	66749384	66749663	chr1	59969786	59970227	chr4	825531	825611	chr3	154475903	154476501
chr12	3980000	3990000	chr12	4140000	4150000	chr17	10770000	10780000	chr17	11040000	11050000	chr1	66751347	66751559	chr1	60162194	60162880	chr4	1160880	1161530	chr3	154622136	154622509
chr12	4067500	4077500	chr12	4137500	4147500	chr17	17300000	17310000	chr17	17380000	17390000	chr1	66766153	66767401	chr1	60163097	60163578	chr4	1186999	1187079	chr3	155100177	155100607
chr12	6177500	6187500	chr12	6302500	6312500	chr17	17710000	17720000	chr17	17820000	17830000	chr1	66794558	66794901	chr1	60163999	60164291	chr4	1339795	1339963	chr3	155138694	155139050
chr12	6437500	6447500	chr12	6472500	6482500	chr17	17892500	17902500	chr17	17932500	17942500	chr1	66795861	66796654	chr1	60196935	60197200	chr4	1606585	1606904	chr3	155853719	155854125
chr12	6572500	6582500	chr12	6642500	6652500	chr17	25560000	25570000	chr17	26080000	26090000	chr1	66796771	66804206	chr1	61297630	61298058	chr4	1818243	1818323	chr3	156100246	156100847
chr12	6672500	6682500	chr12	6712500	6722500	chr17	25927500	25937500	chr17	26077500	26087500	chr1	66804860	66805400	chr1	61298334	61299476	chr4	1858064	1858144	chr3	157250172	157250809
chr12	6722500	6732500	chr12	6767500	6777500	chr17	26362500	26372500	chr17	26437500	26447500	chr1	66805548	66806168	chr1	61313937	61314369	chr4	2047328	2047460	chr3	158847896	158848311
chr12	6767500	6777500	chr12	6827500	6837500	chr17	26817500	26827500	chr17	26862500	26872500	chr1	66806560	66807193	chr1	61542331	61543658	chr4	2221585	2222131	chr3	158981525	158982015
chr12	6792500	6802500	chr12	6827500	6837500	chr17	28797500	28807500	chr17	28922500	28932500	chr1	66807265	66807772	chr1	61545627	61545885	chr4	2244082	2244274	chr3	159040081	159040567
chr12	6670000	6680000	chr12	6880000	6890000	chr17	28440000	28450000	chr17	29150000	29160000	chr1	66808035	66808749	chr1	61547296	61549559	chr4	2403833	2403966	chr3	160638836	160639245
chr12	6722500	6732500	chr12	6882500	6892500	chr17	31842500	31852500	chr17	32002500	32012500	chr1	66809613	66809828	chr1	62642525	62642983	chr4	2680464	2680544	chr3	160674623	160674920
chr12	6977500	6987500	chr12	7072500	7082500	chr17	32252500	32262500	chr17	32467500	32477500	chr1	66811326	66812668	chr1	62644092	62644575	chr4	2789525	2789605	chr3	161571903	161572333
chr12	6767500	6777500	chr12	7077500	7087500	chr17	32100000	32110000	chr17	32690000	32700000	chr1	66813129	66813409	chr1	62644639	62645454	chr4	2933605	2933912	chr3	162774524	162775105
chr12	7042500	7052500	chr12	7077500	7087500	chr17	32742500	32752500	chr17	32842500	32852500	chr1	66813570	66813960	chr1	62646070	62646294	chr4	2937163	2937247	chr3	163208020	163208420
chr12	7030000	7040000	chr12	7120000	7130000	chr17	36060000	36070000	chr17	36150000	36160000	chr1	66814843	66816609	chr1	62646337	62646642	chr4	3039086	3039359	chr3	163669146	163669614
chr12	7047500	7057500	chr12	7122500	7132500	chr17	36500000	36510000	chr17	36640000	36650000	chr1	66816702	66817155	chr1	62646838	62647016	chr4	3318687	3318767	chr3	164107694	164108311
chr12	7010000	7020000	chr12	7340000	7350000	chr17	37422500	37432500	chr17	37552500	37562500	chr1	66817211	66817947	chr1	62647120	62650391	chr4	3789890	3789974	chr3	165730864	165731278
chr12	7030000	7040000	chr12	7790000	7800000	chr17	40730000	40740000	chr17	41080000	41090000	chr1	66823545	66824301	chr1	62650667	62650966	chr4	6666317	6666635	chr3	166750071	166750457
chr12	8172500	8182500	chr12	8227500	8237500	chr17	40990000	41000000	chr17	41080000	41090000	chr1	66834917	66835231	chr1	62675611	62676031	chr4	6894301	6894416	chr3	167758415	167758797
chr12	8170000	8180000	chr12	8390000	8400000	chr17	42607500	42617500	chr17	42702500	42712500	chr1	66836021	66836676	chr1	62736953	62738540	chr4	6909577	6909846	chr3	168565045	168565461
chr12	8690000	8700000	chr12	8750000	8760000	chr17	42852500	42862500	chr17	42902500	42912500	chr1	66836913	66837718	chr1	62738592	62739851	chr4	6988457	6988550	chr3	169796305	169796659
chr12	9102500	9112500	chr12	9137500	9147500	chr17	43572500	43582500	chr17	43657500	43667500	chr1	66837883	66839985	chr1	62761092	62761667	chr4	7233783	7233873	chr3	171506874	171507235
chr12	9097500	9107500	chr12	9187500	9197500	chr17	45910000	45920000	chr17	46090000	46100000	chr1	66840215	66840647	chr1	62761680	62762442	chr4	7909084	7909189	chr3	172384014	172384375
chr12	8827500	8837500	chr12	9197500	9207500	chr17	46052500	46062500	chr17	46087500	46097500	chr1	66866267	66866936	chr1	62765604	62765818	chr4	10097858	10097987	chr3	172938747	172939161
chr12	9790000	9800000	chr12	9840000	9850000	chr17	46800000	46810000	chr17	47070000	47080000	chr1	66902232	66902911	chr1	62774186	62774454	chr4	10295291	10295373	chr3	173246688	173247361
chr12	10300000	10310000	chr12	10360000	10370000	chr17	48700000	48710000	chr17	48780000	48790000	chr1	66904552	66904800	chr1	62801272	62801497	chr4	12171216	12171296	chr3	173271510	173271867
chr12	10480000	10490000	chr12	10820000	10830000	chr17	53787500	53797500	chr17	53842500	53852500	chr1	66910512	66910758	chr1	62817977	62818325	chr4	12692324	12692404	chr3	173301901	173302322
chr12	11737500	11747500	chr12	11787500	11797500	chr17	54197500	54207500	chr17	54392500	54402500	chr1	67217993	67218307	chr1	62824409	62824989	chr4	13016099	13016179	chr3	173450837	173451339
chr12	12127500	12137500	chr12	12162500	12172500	chr17	54670000	54680000	chr17	54750000	54760000	chr1	67397844	67398582	chr1	62850233	62850434	chr4	13543798	13543878	chr3	175658681	175659641
chr12	11727500	11737500	chr12	12182500	12192500	chr17	54752500	54762500	chr17	54852500	54862500	chr1	67399188	67399797	chr1	63782820	63783318	chr4	13666074	13666155	chr3	176148070	176148396
chr12	12540000	12550000	chr12	12590000	12600000	chr17	55530000	55540000	chr17	55680000	55690000	chr1	67517848	67518156	chr1	63787912	63788564	chr4	14751672	14751777	chr3	176231776	176232446
chr12	12540000	12550000	chr12	12610000	12620000	chr17	55940000	55950000	chr17	56020000	56030000	chr1	67608944	67609200	chr1	63788943	63789676	chr4	15008124	15008406	chr3	177801977	177802418
chr12	12527500	12537500	chr12	12627500	12637500	chr17	59042500	59052500	chr17	59462500	59472500	chr1	67632741	67633387	chr1	64408856	64409331	chr4	15756008	15756183	chr3	178684312	178684740
chr12	12522500	12532500	chr12	12712500	12722500	chr17	59490000	59500000	chr17	59620000	59630000	chr1	67637104	67637871	chr1	64431892	64432120	chr4	16002939	16003420	chr3	179468516	179468916
chr12	12632500	12642500	chr12	12712500	12722500	chr17	59490000	59500000	chr17	59660000	59670000	chr1	67655844	67656166	chr1	64470113	64470448	chr4	18678577	18678657	chr3	179781550	179781869
chr12	12792500	12802500	chr12	12882500	12892500	chr17	61070000	61080000	chr17	61480000	61490000	chr1	67656598	67656980	chr1	64471150	64471328	chr4	20591056	20591136	chr3	180573250	180573625
chr12	12520000	12530000	chr12	12890000	12900000	chr17	61160000	61170000	chr17	61480000	61490000	chr1	67660671	67661068	chr1	64471828	64472891	chr4	23907929	23908025	chr3	180927995	180928391
chr12	12872500	12882500	chr12	12957500	12967500	chr17	61770000	61780000	chr17	61900000	61910000	chr1	67739359	67739654	chr1	64971555	64971827	chr4	24015201	24015281	chr3	181419828	181420258
chr12	12940000	12950000	chr12	13250000	13260000	chr17	62222500	62232500	chr17	62357500	62367500	chr1	67769133	67769478	chr1	67729542	67729826	chr4	26030436	26030649	chr3	182335928	182336293
chr12	13060000	13070000	chr12	13250000	13260000	chr17	62380000	62390000	chr17	62480000	62490000	chr1	67769561	67769815	chr1	67858226	67859146	chr4	32152117	32152197	chr3	183846776	183847203
chr12	13247500	13257500	chr12	13362500	13372500	chr17	62840000	62850000	chr17	62930000	62940000	chr1	67769876	67770152	chr1	67859207	67860068	chr4	37748607	37748746	chr3	185979268	185979849
chr12	14407500	14417500	chr12	14567500	14577500	chr17	65707500	65717500	chr17	65772500	65782500	chr1	67770377	67770674	chr1	67861066	67861262	chr4	40285697	40285926	chr3	185986837	185987274
chr12	14512500	14522500	chr12	14567500	14577500	chr17	65777500	65787500	chr17	65817500	65827500	chr1	67772564	67774694	chr1	71151285	71151867	chr4	42597073	42597153	chr3	188548726	188549170
chr12	14390000	14400000	chr12	14580000	14590000	chr17	66190000	66200000	chr17	66750000	66760000	chr1	67774910	67775911	chr1	71151939	71152268	chr4	42673587	42673670	chr3	188767272	188767734
chr12	14872500	14882500	chr12	14917500	14927500	chr17	66527500	66537500	chr17	66752500	66762500	chr1	67775987	67776290	chr1	71211173	71211398	chr4	43430117	43430224	chr3	190529628	190530028
chr12	15000000	15010000	chr12	15080000	15090000	chr17	66770000	66780000	chr17	66960000	66970000	chr1	67776343	67776623	chr1	71218344	71218668	chr4	46497438	46497518	chr3	192140793	192141168
chr12	14870000	14880000	chr12	15370000	15380000	chr17	70980000	70990000	chr17	71060000	71070000	chr1	67776876	67777234	chr1	71220200	71220449	chr4	46971792	46971872	chr3	192908206	192908636
chr12	15940000	15950000	chr12	16030000	16040000	chr17	71010000	71020000	chr17	71080000	71090000	chr1	67777744	67778056	chr1	71257331	71257558	chr4	47034695	47035052	chr3	196251411	196251758
chr12	21757500	21767500	chr12	21827500	21837500	chr17	70980000	70990000	chr17	71180000	71190000	chr1	67778797	67780458	chr1	71332266	71332572	chr4	47874637	47874717	chr3	197057899	197058286
chr12	21850000	21860000	chr12	22170000	22180000	chr17	70552500	70562500	chr17	71182500	71192500	chr1	67781098	67781539	chr1	71370644	71371148	chr4	48242455	48242538	chr4	1237175	1237650
chr12	25340000	25350000	chr12	25400000	25410000	chr17	72450000	72460000	chr17	72520000	72530000	chr1	67782299	67782617	chr1	71373137	71373842	chr4	48628609	48628689	chr4	1608286	1608720
chr12	25460000	25470000	chr12	25520000	25530000	chr17	77180000	77190000	chr17	77390000	77400000	chr1	67782971	67783393	chr1	71373938	71374272	chr4	48908683	48909115	chr4	4679742	4680331
chr12	26240000	26250000	chr12	26850000	26860000	chr17	77812500	77822500	chr17	77897500	77907500	chr1	67783627	67784004	chr1	71375860	71376619	chr4	49636590	49636680	chr4	4763241	4763663
chr12	27087500	27097500	chr12	27172500	27182500	chr17	78747500	78757500	chr17	78842500	78852500	chr1	67797204	67797454	chr1	72197779	72197962	chr4	54507842	54507922	chr4	5144470	5144823
chr12	27090000	27100000	chr12	27390000	27400000	chr17	78740000	78750000	chr17	79370000	79380000	chr1	67797824	67798248	chr1	72347819	72348120	chr4	54681521	54681601	chr4	5791954	5792424
chr12	30900000	30910000	chr12	30950000	30960000	chr17	79367500	79377500	chr17	79447500	79457500	chr1	67798475	67799026	chr1	72748916	72750066	chr4	54847873	54847953	chr4	6475836	6476298
chr12	31440000	31450000	chr12	31510000	31520000	chr17	79377500	79387500	chr17	79447500	79457500	chr1	67800965	67801247	chr1	75354320	75354779	chr4	56261544	56261804	chr4	6682913	6683276
chr12	31877500	31887500	chr12	32022500	32032500	chr17	79397500	79407500	chr17	79447500	79457500	chr1	67825188	67825438	chr1	75418204	75418400	chr4	57522706	57522786	chr4	8689877	8690283
chr12	32020000	32030000	chr12	32110000	32120000	chr17	79230000	79240000	chr17	79500000	79510000	chr1	67883277	67883529	chr1	76080211	76081053	chr4	58975277	58975357	chr4	9900257	9900654
chr12	40010000	40020000	chr12	40080000	40090000	chr18	262500	272500	chr18	317500	327500	chr1	67891406	67891913	chr1	76081205	76081827	chr4	59369381	59369461	chr4	11955670	11956137
chr12	45160000	45170000	chr12	45260000	45270000	chr18	270000	280000	chr18	610000	620000	chr1	67892549	67893001	chr1	76095887	76096120	chr4	61161097	61161177	chr4	12853904	12854269
chr12	45202500	45212500	chr12	45267500	45277500	chr18	262500	272500	chr18	612500	622500	chr1	67893246	67893827	chr1	76185846	76186024	chr4	68265544	68265707	chr4	13432909	13433281
chr12	45200000	45210000	chr12	45320000	45330000	chr18	652500	662500	chr18	707500	717500	chr1	67893899	67894405	chr1	76186359	76186561	chr4	68265853	68265977	chr4	13934885	13935285
chr12	46377500	46387500	chr12	46462500	46472500	chr18	650000	660000	chr18	810000	820000	chr1	68298371	68298612	chr1	76186824	76187186	chr4	68998413	68998493	chr4	14145486	14145866
chr12	46380000	46390000	chr12	46610000	46620000	chr18	3592500	3602500	chr18	3657500	3667500	chr1	68298853	68299277	chr1	76188170	76188555	chr4	74117264	74117358	chr4	14255843	14256252
chr12	46542500	46552500	chr12	46687500	46697500	chr18	3592500	3602500	chr18	3662500	3672500	chr1	68961160	68961422	chr1	76188737	76189227	chr4	76049687	76049767	chr4	17113778	17114253
chr12	46590000	46600000	chr12	46690000	46700000	chr18	3700000	3710000	chr18	3860000	3870000	chr1	68961591	68963331	chr1	76189563	76191224	chr4	76384928	76385008	chr4	17126394	17126835
chr12	46657500	46667500	chr12	46692500	46702500	chr18	3770000	3780000	chr18	3860000	3870000	chr1	70675900	70676493	chr1	78668931	78669819	chr4	76439844	76439924	chr4	17470269	17470698
chr12	46732500	46742500	chr12	47052500	47062500	chr18	3702500	3712500	chr18	3992500	4002500	chr1	70816529	70816829	chr1	78957479	78957725	chr4	76807190	76807275	chr4	17599154	17599507
chr12	47652500	47662500	chr12	47687500	47697500	chr18	9612500	9622500	chr18	9702500	9712500	chr1	76540035	76540298	chr1	84166268	84166714	chr4	77288524	77288604	chr4	19226442	19226825
chr12	47612500	47622500	chr12	47787500	47797500	chr18	10850000	10860000	chr18	11040000	11050000	chr1	76540438	76540801	chr1	84167345	84167678	chr4	78775689	78775770	chr4	20249690	20250133
chr12	48132500	48142500	chr12	48227500	48237500	chr18	10550000	10560000	chr18	11150000	11160000	chr1	76735948	76736238	chr1	84736671	84737684	chr4	82426457	82426538	chr4	21448913	21449311
chr12	48547500	48557500	chr12	48587500	48597500	chr18	12087500	12097500	chr18	12232500	12242500	chr1	76755425	76755721	chr1	84759532	84760382	chr4	83281754	83282162	chr4	21471039	21471477
chr12	49072500	49082500	chr12	49107500	49117500	chr18	12532500	12542500	chr18	12652500	12662500	chr1	77747307	77748843	chr1	84763822	84765339	chr4	83693895	83693975	chr4	21509040	21509437
chr12	49292500	49302500	chr12	49327500	49337500	chr18	13130000	13140000	chr18	13210000	13220000	chr1	77774393	77774664	chr1	84765468	84765856	chr4	83892723	83892824	chr4	22131090	22131480
chr12	49367500	49377500	chr12	49407500	49417500	chr18	13817500	13827500	chr18	14082500	14092500	chr1	77879421	77879666	chr1	84766636	84767570	chr4	84031533	84031955	chr4	22963973	22964486
chr12	49380000	49390000	chr12	49430000	49440000	chr18	18767500	18777500	chr18	19022500	19032500	chr1	77896259	77898121	chr1	84767644	84767827	chr4	84819399	84819479	chr4	23335980	23336281
chr12	49452500	49462500	chr12	49487500	49497500	chr18	22817500	22827500	chr18	22857500	22867500	chr1	77900554	77900846	chr1	84768097	84768897	chr4	85642637	85642717	chr4	24688818	24689481
chr12	50132500	50142500	chr12	50167500	50177500	chr18	22810000	22820000	chr18	22920000	22930000	chr1	77903133	77903343	chr1	84768908	84769157	chr4	86649622	86649702	chr4	26070819	26071324
chr12	50412500	50422500	chr12	50502500	50512500	chr18	22797500	22807500	chr18	22927500	22937500	chr1	77955821	77956111	chr1	85155461	85157356	chr4	87012521	87012601	chr4	27686102	27686530
chr12	51697500	51707500	chr12	51732500	51742500	chr18	24122500	24132500	chr18	24227500	24237500	chr1	78145950	78146184	chr1	86926763	86927009	chr4	87114233	87114313	chr4	27704660	27705046
chr12	51660000	51670000	chr12	51920000	51930000	chr18	24232500	24242500	chr18	24272500	24282500	chr1	78354037	78354948	chr1	87793661	87796035	chr4	87782497	87782577	chr4	28003312	28003728
chr12	52210000	52220000	chr12	52370000	52380000	chr18	24232500	24242500	chr18	24277500	24287500	chr1	78441177	78441899	chr1	89953695	89955880	chr4	87843454	87843909	chr4	28688221	28688661
chr12	52317500	52327500	chr12	52367500	52377500	chr18	24240000	24250000	chr18	24350000	24360000	chr1	78471887	78472116	chr1	90221615	90224217	chr4	87927701	87927944	chr4	29360333	29360711
chr12	51760000	51770000	chr12	52440000	52450000	chr18	25430000	25440000	chr18	25750000	25760000	chr1	78511586	78512153	chr1	90247099	90247674	chr4	88274842	88274922	chr4	30271478	30271930
chr12	52377500	52387500	chr12	52482500	52492500	chr18	29257500	29267500	chr18	29517500	29527500	chr1	79085125	79085628	chr1	90285987	90287923	chr4	88312394	88312592	chr4	30382012	30382487
chr12	52997500	53007500	chr12	53032500	53042500	chr18	29230000	29240000	chr18	29670000	29680000	chr1	79086118	79086796	chr1	90419373	90419654	chr4	88906819	88907060	chr4	30717685	30718068
chr12	53040000	53050000	chr12	53260000	53270000	chr18	32617500	32627500	chr18	32697500	32707500	chr1	79086987	79087279	chr1	90419834	90420633	chr4	89580486	89580885	chr4	31675904	31676292
chr12	52542500	52552500	chr12	53367500	53377500	chr18	34270000	34280000	chr18	34390000	34400000	chr1	79088400	79088690	chr1	90420677	90421195	chr4	90148083	90148486	chr4	31795557	31796007
chr12	53547500	53557500	chr12	53582500	53592500	chr18	34400000	34410000	chr18	35000000	35010000	chr1	79115507	79118007	chr1	90421478	90423325	chr4	91796930	91797010	chr4	32464550	32464998
chr12	53737500	53747500	chr12	53772500	53782500	chr18	34962500	34972500	chr18	35052500	35062500	chr1	79144022	79144282	chr1	90423510	90423797	chr4	91813622	91813702	chr4	33062561	33063024
chr12	53742500	53752500	chr12	53897500	53907500	chr18	34962500	34972500	chr18	35112500	35122500	chr1	83973393	83974092	chr1	90427590	90427912	chr4	92823800	92823880	chr4	35153504	35153966
chr12	56382500	56392500	chr12	56432500	56442500	chr18	35022500	35032500	chr18	35112500	35122500	chr1	83974376	83975099	chr1	90429604	90429804	chr4	99064181	99064387	chr4	35409140	35409763
chr12	56542500	56552500	chr12	56577500	56587500	chr18	39687500	39697500	chr18	39852500	39862500	chr1	84326077	84326860	chr1	91182874	91183467	chr4	103749572	103749682	chr4	37070212	37070572
chr12	56577500	56587500	chr12	56612500	56622500	chr18	43297500	43307500	chr18	43417500	43427500	chr1	84556261	84556535	chr1	91275034	91275449	chr4	109076711	109076822	chr4	40738879	40739489
chr12	56507500	56517500	chr12	56687500	56697500	chr18	43262500	43272500	chr18	43917500	43927500	chr1	84557160	84557432	chr1	91275611	91275875	chr4	109434414	109434545	chr4	41218311	41218806
chr12	56647500	56657500	chr12	56687500	56697500	chr18	43750000	43760000	chr18	43920000	43930000	chr1	84612467	84612697	chr1	91276444	91276657	chr4	110495592	110495830	chr4	41695629	41696070
chr12	56730000	56740000	chr12	56850000	56860000	chr18	45452500	45462500	chr18	45522500	45532500	chr1	84618584	84618844	chr1	91276972	91277200	chr4	112600286	112600368	chr4	42521772	42522286
chr12	56360000	56370000	chr12	57030000	57040000	chr18	45452500	45462500	chr18	45542500	45552500	chr1	84947058	84947278	chr1	91277881	91279044	chr4	114085105	114085185	chr4	42997301	42997755
chr12	57032500	57042500	chr12	57077500	57087500	chr18	45547500	45557500	chr18	45967500	45977500	chr1	85354354	85354645	chr1	91279351	91279594	chr4	115037999	115038079	chr4	43133826	43134392
chr12	57147500	57157500	chr12	57377500	57387500	chr18	46000000	46010000	chr18	46130000	46140000	chr1	85358485	85359284	chr1	91316227	91317205	chr4	117578149	117578229	chr4	44496018	44496549
chr12	57457500	57467500	chr12	57562500	57572500	chr18	46060000	46070000	chr18	46470000	46480000	chr1	85438167	85438657	chr1	91965577	91967690	chr4	118272454	118272534	chr4	46273038	46273425
chr12	57517500	57527500	chr12	57567500	57577500	chr18	46770000	46780000	chr18	47010000	47020000	chr1	85454328	85454848	chr1	92875011	92877893	chr4	118771055	118771135	chr4	46650187	46650531
chr12	57980000	57990000	chr12	58130000	58140000	chr18	46197500	46207500	chr18	47012500	47022500	chr1	85457202	85457464	chr1	92925291	92926497	chr4	120134198	120134331	chr4	46939485	46939916
chr12	58017500	58027500	chr12	58132500	58142500	chr18	51967500	51977500	chr18	52337500	52347500	chr1	85463837	85464224	chr1	92939950	92942284	chr4	120249924	120250004	chr4	47706725	47707155
chr12	64940000	64950000	chr12	65000000	65010000	chr18	52980000	52990000	chr18	53250000	53260000	chr1	85513550	85514561	chr1	92969083	92971038	chr4	120482958	120483038	chr4	47707526	47707979
chr12	65002500	65012500	chr12	65037500	65047500	chr18	53077500	53087500	chr18	53442500	53452500	chr1	85557555	85557875	chr1	92971155	92971404	chr4	122156837	122156917	chr4	49034279	49034919
chr12	68750000	68760000	chr12	69080000	69090000	chr18	52897500	52907500	chr18	54237500	54247500	chr1	85614146	85614366	chr1	92980454	92980805	chr4	122617443	122617544	chr4	52751581	52752049
chr12	69747500	69757500	chr12	69957500	69967500	chr18	55290000	55300000	chr18	55460000	55470000	chr1	85614785	85615301	chr1	92981263	92982454	chr4	122668779	122668859	chr4	55250802	55251088
chr12	69750000	69760000	chr12	70030000	70040000	chr18	57122500	57132500	chr18	57487500	57497500	chr1	86166476	86166729	chr1	92983471	92983658	chr4	122919321	122919514	chr4	55299838	55300229
chr12	70290000	70300000	chr12	70960000	70970000	chr18	57292500	57302500	chr18	57487500	57497500	chr1	86854760	86855236	chr1	93422260	93422491	chr4	123163966	123164046	chr4	55306974	55307439
chr12	76890000	76900000	chr12	76950000	76960000	chr18	57560000	57570000	chr18	57620000	57630000	chr1	86855411	86856787	chr1	93913251	93913524	chr4	123182288	123182368	chr4	55874910	55875401
chr12	77007500	77017500	chr12	77187500	77197500	chr18	57650000	57660000	chr18	58220000	58230000	chr1	86883513	86883737	chr1	94055159	94055351	chr4	124983532	124983612	chr4	57904122	57904546
chr12	80440000	80450000	chr12	80570000	80580000	chr18	60380000	60390000	chr18	60460000	60470000	chr1	87617549	87617983	chr1	94057656	94058098	chr4	128695201	128695281	chr4	58308932	58309313
chr12	89930000	89940000	chr12	91350000	91360000	chr18	60190000	60200000	chr18	60760000	60770000	chr1	87826386	87826662	chr1	94180819	94181721	chr4	131916229	131916309	chr4	61329794	61330196
chr12	92200000	92210000	chr12	92270000	92280000	chr18	70492500	70502500	chr18	70527500	70537500	chr1	87914933	87915632	chr1	94181976	94182429	chr4	135439694	135439776	chr4	61625358	61625961
chr12	92267500	92277500	chr12	92367500	92377500	chr18	71340000	71350000	chr18	71430000	71440000	chr1	89266889	89267099	chr1	94182846	94183128	chr4	138758568	138758648	chr4	61671391	61671816
chr12	92370000	92380000	chr12	92420000	92430000	chr18	72117500	72127500	chr18	72152500	72162500	chr1	89437244	89437454	chr1	94214836	94215158	chr4	139958061	139958141	chr4	63460955	63461371
chr12	92267500	92277500	chr12	92527500	92537500	chr18	74112500	74122500	chr18	74187500	74197500	chr1	89447185	89447458	chr1	94215736	94218003	chr4	140222381	140222494	chr4	63575372	63575778
chr12	92377500	92387500	chr12	92527500	92537500	chr18	76340000	76350000	chr18	76390000	76400000	chr1	89485975	89486422	chr1	94223458	94225645	chr4	140476466	140476546	chr4	64429378	64429773
chr12	92690000	92700000	chr12	92740000	92750000	chr18	76430000	76440000	chr18	76690000	76700000	chr1	89528577	89529242	chr1	94233618	94234443	chr4	142735921	142736077	chr4	65180187	65180656
chr12	92380000	92390000	chr12	92960000	92970000	chr18	76420000	76430000	chr18	76730000	76740000	chr1	89535397	89536545	chr1	94234508	94234727	chr4	143278040	143278259	chr4	65578999	65579401
chr12	92262500	92272500	chr12	92982500	92992500	chr19	2420000	2430000	chr19	2610000	2620000	chr1	89581229	89581587	chr1	94280043	94280278	chr4	143488512	143488668	chr4	65873524	65874121
chr12	92962500	92972500	chr12	93037500	93047500	chr19	2840000	2850000	chr19	2880000	2890000	chr1	89587407	89587634	chr1	94283116	94283783	chr4	143768422	143768787	chr4	65899624	65899966
chr12	92982500	92992500	chr12	93037500	93047500	chr19	1250000	1260000	chr19	3980000	3990000	chr1	89588835	89589137	chr1	94311155	94313847	chr4	144480138	144480343	chr4	65955203	65955737
chr12	93000000	93010000	chr12	93320000	93330000	chr19	9810000	9820000	chr19	9890000	9900000	chr1	89589265	89594609	chr1	94480490	94482668	chr4	146841497	146841577	chr4	66731235	66731594
chr12	93767500	93777500	chr12	93832500	93842500	chr19	12402500	12412500	chr19	12472500	12482500	chr1	89661172	89661420	chr1	94482785	94483240	chr4	148297124	148297204	chr4	67554381	67554762
chr12	93832500	93842500	chr12	93957500	93967500	chr19	12822500	12832500	chr19	12902500	12912500	chr1	89663254	89666124	chr1	94483485	94483972	chr4	151749400	151749665	chr4	67987738	67988322
chr12	96250000	96260000	chr12	96420000	96430000	chr19	13710000	13720000	chr19	13830000	13840000	chr1	89732663	89732940	chr1	94494872	94495267	chr4	153196208	153196288	chr4	68784093	68784543
chr12	96600000	96610000	chr12	96790000	96800000	chr19	14797500	14807500	chr19	14882500	14892500	chr1	89734371	89734657	chr1	94534423	94534753	chr4	154605453	154605533	chr4	70036229	70036630
chr12	96787500	96797500	chr12	96822500	96832500	chr19	14892500	14902500	chr19	14992500	15002500	chr1	89734927	89735367	chr1	94534925	94535424	chr4	155040630	155040710	chr4	71409946	71410405
chr12	98877500	98887500	chr12	98912500	98922500	chr19	16182500	16192500	chr19	16252500	16262500	chr1	89735886	89740891	chr1	94535475	94536575	chr4	155254403	155254513	chr4	72598411	72598763
chr12	98950000	98960000	chr12	99040000	99050000	chr19	21760000	21770000	chr19	21860000	21870000	chr1	89741003	89742014	chr1	94538241	94539043	chr4	158178612	158178692	chr4	72806695	72807081
chr12	100590000	100600000	chr12	101670000	101680000	chr19	21780000	21790000	chr19	21860000	21870000	chr1	89742544	89743254	chr1	94549367	94550011	chr4	159665779	159665859	chr4	73370898	73371367
chr12	102160000	102170000	chr12	102220000	102230000	chr19	23290000	23300000	chr19	23430000	23440000	chr1	89743429	89745893	chr1	94551133	94551522	chr4	161662609	161662710	chr4	74207123	74207450
chr12	104527500	104537500	chr12	104692500	104702500	chr19	28730000	28740000	chr19	28810000	28820000	chr1	89750845	89752697	chr1	94552164	94554626	chr4	166239683	166239763	chr4	74300016	74300504
chr12	104772500	104782500	chr12	105067500	105077500	chr19	29062500	29072500	chr19	29117500	29127500	chr1	89760869	89761114	chr1	94555492	94555772	chr4	166248483	166248583	chr4	74730128	74730461
chr12	104850000	104860000	chr12	105110000	105120000	chr19	28730000	28740000	chr19	29200000	29210000	chr1	89765033	89765404	chr1	94555953	94556224	chr4	166300154	166300234	chr4	75857745	75858541
chr12	105072500	105082500	chr12	105107500	105117500	chr19	29220000	29230000	chr19	29360000	29370000	chr1	89765883	89766126	chr1	94556422	94557066	chr4	167766889	167766969	chr4	76357866	76358280
chr12	105070000	105080000	chr12	105180000	105190000	chr19	30710000	30720000	chr19	31130000	31140000	chr1	89773888	89774134	chr1	94557157	94561686	chr4	168506534	168506614	chr4	78339475	78339880
chr12	106780000	106790000	chr12	107230000	107240000	chr19	30250000	30260000	chr19	31140000	31150000	chr1	89775206	89777852	chr1	94561729	94562218	chr4	169121495	169121575	chr4	79963233	79963670
chr12	107342500	107352500	chr12	107377500	107387500	chr19	31270000	31280000	chr19	32030000	32040000	chr1	89822957	89823176	chr1	94562324	94562943	chr4	169699440	169699520	chr4	80162948	80163361
chr12	107710000	107720000	chr12	107760000	107770000	chr19	35120000	35130000	chr19	35500000	35510000	chr1	89823401	89824505	chr1	94564176	94564641	chr4	170696059	170696178	chr4	82181576	82181989
chr12	108902500	108912500	chr12	108947500	108957500	chr19	37457500	37467500	chr19	37597500	37607500	chr1	89828392	89828836	chr1	94564717	94565013	chr4	172015177	172015257	chr4	83723065	83723423
chr12	109530000	109540000	chr12	110150000	110160000	chr19	38627500	38637500	chr19	38712500	38722500	chr1	89873355	89873632	chr1	94565266	94565535	chr4	172536924	172537004	chr4	84283617	84284054
chr12	110130000	110140000	chr12	110170000	110180000	chr19	38630000	38640000	chr19	38820000	38830000	chr1	89992554	89993176	chr1	94575453	94575677	chr4	173831021	173831101	chr4	84692249	84692698
chr12	110147500	110157500	chr12	110482500	110492500	chr19	38887500	38897500	chr19	38927500	38937500	chr1	89993342	89994524	chr1	94576711	94577719	chr4	174245422	174245502	chr4	84914907	84915401
chr12	110482500	110492500	chr12	110557500	110567500	chr19	45752500	45762500	chr19	45837500	45847500	chr1	90000718	90001020	chr1	94578085	94578416	chr4	180837479	180837559	chr4	85088514	85089127
chr12	110882500	110892500	chr12	110937500	110947500	chr19	50370000	50380000	chr19	50480000	50490000	chr1	90003646	90003896	chr1	94578461	94578689	chr4	183839052	183839244	chr4	86291568	86291954
chr12	110902500	110912500	chr12	110937500	110947500	chr19	51170000	51180000	chr19	51280000	51290000	chr1	90004302	90004557	chr1	94816591	94817121	chr4	184081294	184081374	chr4	86717855	86718377
chr12	110710000	110720000	chr12	111020000	111030000	chr19	51200000	51210000	chr19	51420000	51430000	chr1	90005950	90006316	chr1	94847101	94847338	chr4	184471119	184471199	chr4	88760523	88760911
chr12	111372500	111382500	chr12	111742500	111752500	chr19	51670000	51680000	chr19	51760000	51770000	chr1	90009219	90009492	chr1	94847800	94848322	chr4	184642594	184642744	chr4	90946393	90946740
chr12	111840000	111850000	chr12	112120000	112130000	chr19	50470000	50480000	chr19	51910000	51920000	chr1	90010816	90011183	chr1	94850132	94851193	chr4	185231517	185231763	chr4	92034298	92034672
chr12	112810000	112820000	chr12	112850000	112860000	chr19	52027500	52037500	chr19	52062500	52072500	chr1	90011289	90011534	chr1	95067813	95068130	chr4	185459224	185459562	chr4	93084552	93084942
chr12	113330000	113340000	chr12	113460000	113470000	chr19	52280000	52290000	chr19	52330000	52340000	chr1	90011756	90012319	chr1	95201091	95201282	chr4	185570423	185570726	chr4	93308641	93309039
chr12	113537500	113547500	chr12	113587500	113597500	chr19	52550000	52560000	chr19	52640000	52650000	chr1	90017946	90018551	chr1	95221468	95221691	chr4	187071228	187071338	chr4	94709870	94710229
chr12	113340000	113350000	chr12	113610000	113620000	chr19	52620000	52630000	chr19	52810000	52820000	chr1	90044858	90045088	chr1	97186841	97189039	chr5	1380602	1380697	chr4	96283981	96284376
chr12	113532500	113542500	chr12	113607500	113617500	chr19	53807500	53817500	chr19	53862500	53872500	chr1	90054053	90054335	chr1	98065196	98065545	chr5	1494972	1495091	chr4	96431094	96431707
chr12	113762500	113772500	chr12	113797500	113807500	chr19	54980000	54990000	chr19	55430000	55440000	chr1	90054710	90055068	chr1	98069497	98069767	chr5	1540422	1540530	chr4	96614720	96615067
chr12	114400000	114410000	chr12	114940000	114950000	chr19	55390000	55400000	chr19	55570000	55580000	chr1	90056002	90056239	chr1	98789597	98789931	chr5	1644982	1645456	chr4	96756776	96757232
chr12	113900000	113910000	chr12	116350000	116360000	chr19	57790000	57800000	chr19	57900000	57910000	chr1	90056469	90056692	chr1	98852634	98852914	chr5	2981756	2981836	chr4	96956773	96957274
chr12	117172500	117182500	chr12	117357500	117367500	chr19	58527500	58537500	chr19	58602500	58612500	chr1	90063343	90063841	chr1	98869155	98869355	chr5	5401222	5401302	chr4	97273334	97273775
chr12	117252500	117262500	chr12	117357500	117367500	chr19	58527500	58537500	chr19	58662500	58672500	chr1	90066184	90066559	chr1	100788998	100789412	chr5	6447387	6447467	chr4	98905567	98906132
chr12	117137500	117147500	chr12	117387500	117397500	chr19	58632500	58642500	chr19	58752500	58762500	chr1	90068030	90078843	chr1	101590275	101590810	chr5	6830697	6830777	chr4	98908218	98908580
chr12	114400000	114410000	chr12	117620000	117630000	chr2	260000	270000	chr2	760000	770000	chr1	90079450	90079683	chr1	101591350	101591708	chr5	10452831	10453165	chr4	104707181	104707631
chr12	117250000	117260000	chr12	117620000	117630000	chr2	672500	682500	chr2	762500	772500	chr1	90085444	90085967	chr1	101592251	101592503	chr5	11319188	11319268	chr4	104836366	104836775
chr12	120422500	120432500	chr12	120482500	120492500	chr2	1592500	1602500	chr2	1817500	1827500	chr1	90086037	90086733	chr1	101754272	101754515	chr5	12151238	12151318	chr4	104985962	104986533
chr12	120370000	120380000	chr12	120520000	120530000	chr2	1750000	1760000	chr2	1820000	1830000	chr1	90093066	90093434	chr1	101754583	101754874	chr5	14529379	14529459	chr4	105372733	105373101
chr12	120880000	120890000	chr12	120930000	120940000	chr2	2842500	2852500	chr2	3692500	3702500	chr1	90095112	90095774	chr1	101756107	101757523	chr5	14668596	14668676	chr4	107250162	107250695
chr12	121010000	121020000	chr12	121120000	121130000	chr2	7052500	7062500	chr2	7142500	7152500	chr1	90095919	90096334	chr1	101757925	101758499	chr5	14870630	14870710	chr4	107739968	107740329
chr12	121642500	121652500	chr12	121727500	121737500	chr2	8680000	8690000	chr2	8720000	8730000	chr1	90101246	90101872	chr1	101758735	101759164	chr5	16251504	16251584	chr4	107971682	107972098
chr12	121670000	121680000	chr12	121730000	121740000	chr2	8720000	8730000	chr2	8810000	8820000	chr1	90102081	90102446	chr1	101771197	101771938	chr5	17713789	17713869	chr4	108074208	108074747
chr12	121932500	121942500	chr12	121967500	121977500	chr2	9277500	9287500	chr2	9467500	9477500	chr1	90108679	90109081	chr1	101772989	101777275	chr5	19170497	19170577	chr4	108661480	108662026
chr12	122207500	122217500	chr12	122247500	122257500	chr2	9277500	9287500	chr2	9507500	9517500	chr1	90115243	90115497	chr1	101777328	101779364	chr5	20557450	20557530	chr4	109532455	109532818
chr12	122247500	122257500	chr12	122322500	122332500	chr2	9342500	9352500	chr2	9557500	9567500	chr1	90118383	90118679	chr1	101779734	101780186	chr5	20607072	20607152	chr4	110219738	110220200
chr12	122982500	122992500	chr12	123232500	123242500	chr2	10600000	10610000	chr2	10790000	10800000	chr1	90120304	90120647	chr1	101780323	101782235	chr5	21605585	21605665	chr4	111265371	111265671
chr12	123462500	123472500	chr12	123557500	123567500	chr2	11042500	11052500	chr2	11257500	11267500	chr1	90121219	90121539	chr1	101782811	101783028	chr5	23037593	23037673	chr4	111507379	111507782
chr12	123750000	123760000	chr12	123840000	123850000	chr2	11617500	11627500	chr2	11717500	11727500	chr1	90121595	90121997	chr1	101804591	101804858	chr5	23104908	23104988	chr4	111552896	111553421
chr12	123912500	123922500	chr12	123947500	123957500	chr2	15040000	15050000	chr2	15290000	15300000	chr1	90122846	90123626	chr1	101814963	101815169	chr5	25259506	25259586	chr4	111891798	111892186
chr12	124417500	124427500	chr12	124452500	124462500	chr2	15772500	15782500	chr2	16457500	16467500	chr1	90123829	90124480	chr1	101818829	101819325	chr5	25331825	25331905	chr4	112552622	112553145
chr12	124870000	124880000	chr12	124930000	124940000	chr2	15772500	15782500	chr2	16682500	16692500	chr1	90124559	90126495	chr1	101820128	101820319	chr5	25500302	25500382	chr4	112563024	112563743
chr12	124932500	124942500	chr12	125047500	125057500	chr2	16077500	16087500	chr2	16682500	16692500	chr1	90178511	90178721	chr1	101820682	101820899	chr5	26625675	26625755	chr4	112775629	112776054
chr12	125387500	125397500	chr12	125422500	125432500	chr2	15770000	15780000	chr2	16690000	16700000	chr1	90184344	90186193	chr1	101821424	101821641	chr5	28435578	28435659	chr4	112952864	112953260
chr12	131307500	131317500	chr12	131612500	131622500	chr2	16952500	16962500	chr2	17077500	17087500	chr1	90186611	90187391	chr1	101822615	101823053	chr5	31855479	31855587	chr4	112981386	112981712
chr12	132090000	132100000	chr12	132190000	132200000	chr2	16952500	16962500	chr2	17482500	17492500	chr1	90188551	90188903	chr1	101823189	101824177	chr5	32414436	32414516	chr4	114015913	114016284
chr12	132372500	132382500	chr12	132407500	132417500	chr2	16950000	16960000	chr2	17840000	17850000	chr1	90311929	90312234	chr1	101835658	101835904	chr5	35658119	35658241	chr4	115054020	115054386
chr12	132372500	132382500	chr12	132427500	132437500	chr2	16950000	16960000	chr2	17850000	17860000	chr1	90312891	90313173	chr1	101852535	101853071	chr5	35854474	35854554	chr4	115963611	115964009
chr12	132427500	132437500	chr12	132562500	132572500	chr2	18027500	18037500	chr2	18327500	18337500	chr1	90320293	90321232	chr1	101853706	101854843	chr5	36690515	36690901	chr4	116773590	116774074
chr12	133000000	133010000	chr12	133080000	133090000	chr2	20330000	20340000	chr2	20420000	20430000	chr1	90321440	90322095	chr1	101855290	101855480	chr5	37168876	37168956	chr4	116977619	116977966
chr12	133400000	133410000	chr12	133460000	133470000	chr2	23750000	23760000	chr2	24300000	24310000	chr1	91967748	91968084	chr1	101875982	101876542	chr5	38994564	38994673	chr4	117101242	117101639
chr12	133402500	133412500	chr12	133477500	133487500	chr2	24300000	24310000	chr2	24380000	24390000	chr1	91989059	91989302	chr1	101902590	101903172	chr5	39179121	39179362	chr4	117279549	117280151
chr13	20980000	20990000	chr13	21050000	21060000	chr2	24630000	24640000	chr2	25190000	25200000	chr1	91995821	91996054	chr1	101918126	101918835	chr5	39197741	39197952	chr4	117521009	117521399
chr13	21070000	21080000	chr13	21400000	21410000	chr2	25190000	25200000	chr2	25780000	25790000	chr1	91998065	91998275	chr1	101919113	101919542	chr5	39201318	39201398	chr4	118055462	118055824
chr13	21340000	21350000	chr13	21400000	21410000	chr2	25590000	25600000	chr2	25780000	25790000	chr1	92017548	92017859	chr1	101920207	101920400	chr5	40072561	40072641	chr4	118369019	118369550
chr13	21710000	21720000	chr13	21870000	21880000	chr2	25742500	25752500	chr2	25777500	25787500	chr1	92018118	92018421	chr1	106372979	106373203	chr5	40442132	40442212	chr4	118955337	118955752
chr13	21710000	21720000	chr13	22170000	22180000	chr2	25190000	25200000	chr2	25790000	25800000	chr1	92056872	92057484	chr1	108325845	108326332	chr5	43010833	43011095	chr4	118956503	118956837
chr13	21750000	21760000	chr13	22170000	22180000	chr2	28180000	28190000	chr2	28610000	28620000	chr1	92057608	92058654	chr1	108327877	108328460	chr5	43105403	43106389	chr4	122198726	122199139
chr13	21870000	21880000	chr13	22170000	22180000	chr2	31082500	31092500	chr2	31387500	31397500	chr1	92137995	92138427	chr1	108329739	108330254	chr5	43110961	43111160	chr4	122924529	122924926
chr13	21710000	21720000	chr13	22240000	22250000	chr2	31450000	31460000	chr2	31540000	31550000	chr1	92149583	92149831	chr1	108330451	108330722	chr5	45767687	45767767	chr4	124225465	124225905
chr13	22207500	22217500	chr13	22242500	22252500	chr2	32280000	32290000	chr2	32360000	32370000	chr1	92162384	92162630	chr1	108330803	108331257	chr5	52063745	52063825	chr4	124271375	124271720
chr13	22240000	22250000	chr13	22630000	22640000	chr2	32850000	32860000	chr2	33170000	33180000	chr1	92163285	92163656	chr1	108331644	108332090	chr5	54528915	54529091	chr4	125255194	125255584
chr13	22632500	22642500	chr13	22682500	22692500	chr2	36580000	36590000	chr2	36700000	36710000	chr1	92164187	92164461	chr1	108332633	108333153	chr5	55273953	55274342	chr4	126663035	126663414
chr13	22627500	22637500	chr13	22847500	22857500	chr2	36662500	36672500	chr2	36697500	36707500	chr1	92178500	92178764	chr1	108333414	108333718	chr5	55303460	55303540	chr4	127027768	127028166
chr13	23950000	23960000	chr13	24150000	24160000	chr2	37890000	37900000	chr2	37930000	37940000	chr1	92218281	92218571	chr1	108347485	108347786	chr5	55566258	55566839	chr4	127144932	127145418
chr13	24817500	24827500	chr13	24852500	24862500	chr2	38117500	38127500	chr2	38492500	38502500	chr1	92229127	92229389	chr1	108348515	108348992	chr5	55634072	55634152	chr4	127326535	127327049
chr13	26542500	26552500	chr13	26582500	26592500	chr2	38117500	38127500	chr2	38502500	38512500	chr1	92274841	92275102	chr1	108360246	108360792	chr5	55821766	55821846	chr4	128321880	128322316
chr13	26397500	26407500	chr13	26632500	26642500	chr2	39602500	39612500	chr2	39657500	39667500	chr1	92349549	92349795	chr1	108364169	108364817	chr5	58618109	58618189	chr4	128459936	128460533
chr13	26787500	26797500	chr13	26822500	26832500	chr2	39817500	39827500	chr2	39952500	39962500	chr1	92350087	92352154	chr1	108370589	108371453	chr5	59569662	59569780	chr4	128522160	128522539
chr13	26790000	26800000	chr13	27820000	27830000	chr2	40002500	40012500	chr2	40072500	40082500	chr1	92495291	92496183	chr1	108371540	108371771	chr5	60051529	60051609	chr4	128526415	128526864
chr13	27552500	27562500	chr13	27852500	27862500	chr2	42322500	42332500	chr2	42562500	42572500	chr1	92654262	92654472	chr1	108372815	108373493	chr5	60626718	60626999	chr4	130447959	130448363
chr13	27842500	27852500	chr13	27907500	27917500	chr2	43272500	43282500	chr2	43352500	43362500	chr1	92779292	92779752	chr1	108374633	108375126	chr5	60865082	60865162	chr4	130850167	130850645
chr13	27740000	27750000	chr13	28190000	28200000	chr2	43052500	43062500	chr2	43447500	43457500	chr1	92779982	92780330	chr1	108377204	108378683	chr5	60954175	60954774	chr4	131257737	131258151
chr13	29230000	29240000	chr13	29290000	29300000	chr2	43077500	43087500	chr2	43447500	43457500	chr1	92781200	92781881	chr1	108383108	108383425	chr5	61783469	61783549	chr4	131729632	131729992
chr13	30420000	30430000	chr13	30530000	30540000	chr2	43082500	43092500	chr2	43447500	43457500	chr1	92782118	92783089	chr1	108384901	108385123	chr5	64399159	64399280	chr4	133478804	133479167
chr13	30697500	30707500	chr13	30732500	30742500	chr2	43167500	43177500	chr2	43447500	43457500	chr1	92788989	92789305	chr1	108386284	108386520	chr5	64911580	64911660	chr4	133535738	133536237
chr13	30942500	30952500	chr13	30977500	30987500	chr2	43172500	43182500	chr2	43447500	43457500	chr1	92789363	92789966	chr1	108386614	108388265	chr5	65221007	65221088	chr4	133563306	133563811
chr13	30977500	30987500	chr13	31032500	31042500	chr2	43272500	43282500	chr2	43447500	43457500	chr1	92811810	92812025	chr1	108388473	108388755	chr5	66462055	66462290	chr4	134067586	134068209
chr13	30947500	30957500	chr13	31187500	31197500	chr2	44307500	44317500	chr2	44392500	44402500	chr1	92831529	92831900	chr1	108393652	108393841	chr5	68581162	68581242	chr4	134075788	134076198
chr13	36920000	36930000	chr13	37560000	37570000	chr2	44307500	44317500	chr2	44582500	44592500	chr1	92998279	92998489	chr1	108398509	108398687	chr5	69882009	69882096	chr4	134241715	134242171
chr13	40640000	40650000	chr13	40760000	40770000	chr2	45530000	45540000	chr2	45790000	45800000	chr1	92998657	92999127	chr1	108404436	108404858	chr5	70883158	70883278	chr4	134994400	134994967
chr13	40712500	40722500	chr13	40777500	40787500	chr2	47397500	47407500	chr2	47532500	47542500	chr1	93006340	93006550	chr1	108404904	108405155	chr5	71867030	71867110	chr4	135856493	135856829
chr13	40757500	40767500	chr13	40792500	40802500	chr2	47557500	47567500	chr2	47612500	47622500	chr1	93028605	93028815	chr1	108405760	108406278	chr5	72511904	72512229	chr4	136292334	136292707
chr13	40757500	40767500	chr13	40957500	40967500	chr2	48660000	48670000	chr2	48750000	48760000	chr1	93029130	93029582	chr1	108406827	108408399	chr5	73981032	73981222	chr4	136339472	136339913
chr13	40760000	40770000	chr13	41050000	41060000	chr2	55272500	55282500	chr2	55327500	55337500	chr1	93036767	93036977	chr1	108408482	108409493	chr5	74089382	74089462	chr4	137558398	137558950
chr13	40957500	40967500	chr13	41052500	41062500	chr2	55272500	55282500	chr2	55332500	55342500	chr1	93037967	93038281	chr1	108410050	108410829	chr5	74632602	74632735	chr4	138045389	138045852
chr13	41052500	41062500	chr13	41237500	41247500	chr2	55937500	55947500	chr2	56232500	56242500	chr1	93039061	93041078	chr1	108410935	108411221	chr5	74672785	74672865	chr4	138532056	138532527
chr13	41182500	41192500	chr13	41237500	41247500	chr2	60277500	60287500	chr2	60772500	60782500	chr1	93041136	93041713	chr1	108413919	108414133	chr5	74770997	74771077	chr4	138654306	138654717
chr13	40250000	40260000	chr13	41260000	41270000	chr2	60322500	60332500	chr2	60772500	60782500	chr1	93042025	93043729	chr1	108416244	108416533	chr5	76373123	76373254	chr4	138740956	138741436
chr13	42530000	42540000	chr13	42620000	42630000	chr2	60802500	60812500	chr2	60897500	60907500	chr1	93046730	93047301	chr1	108417909	108418525	chr5	76373498	76373724	chr4	138782886	138783210
chr13	43540000	43550000	chr13	43590000	43600000	chr2	62262500	62272500	chr2	62417500	62427500	chr1	93300340	93301084	chr1	108418759	108419113	chr5	76588446	76588526	chr4	138956867	138957324
chr13	44710000	44720000	chr13	45910000	45920000	chr2	62362500	62372500	chr2	62417500	62427500	chr1	93304777	93305202	chr1	108424807	108425028	chr5	77656257	77656433	chr4	139104016	139104394
chr13	45942500	45952500	chr13	46057500	46067500	chr2	62530000	62540000	chr2	62630000	62640000	chr1	93442723	93443162	chr1	108426356	108426682	chr5	80256408	80256508	chr4	139415991	139416430
chr13	46742500	46752500	chr13	46782500	46792500	chr2	62727500	62737500	chr2	62927500	62937500	chr1	93443435	93443671	chr1	108430922	108431378	chr5	80616355	80616435	chr4	139443586	139443990
chr13	46857500	46867500	chr13	46892500	46902500	chr2	63010000	63020000	chr2	63240000	63250000	chr1	93443887	93444607	chr1	108437594	108437787	chr5	84680410	84680490	chr4	139476791	139477103
chr13	47122500	47132500	chr13	47162500	47172500	chr2	64120000	64130000	chr2	64240000	64250000	chr1	93445363	93447869	chr1	108438575	108438840	chr5	85120523	85120603	chr4	139840256	139840662
chr13	48752500	48762500	chr13	48802500	48812500	chr2	64970000	64980000	chr2	65080000	65090000	chr1	93454635	93455532	chr1	108439952	108440369	chr5	87634455	87634535	chr4	140538862	140539465
chr13	48982500	48992500	chr13	49072500	49082500	chr2	64970000	64980000	chr2	65090000	65100000	chr1	93546554	93546851	chr1	108442039	108442220	chr5	91473787	91473867	chr4	140682541	140682942
chr13	49067500	49077500	chr13	49102500	49112500	chr2	65352500	65362500	chr2	65387500	65397500	chr1	93546992	93547231	chr1	108456853	108457176	chr5	91785097	91785177	chr4	140971436	140971867
chr13	48907500	48917500	chr13	49147500	49157500	chr2	65660000	65670000	chr2	65780000	65790000	chr1	93583323	93583582	chr1	108457408	108457623	chr5	93691778	93691858	chr4	141347898	141349138
chr13	49162500	49172500	chr13	49302500	49312500	chr2	66670000	66680000	chr2	66800000	66810000	chr1	93643916	93644366	chr1	108459598	108459951	chr5	93967456	93967536	chr4	141664384	141664862
chr13	50237500	50247500	chr13	50417500	50427500	chr2	67960000	67970000	chr2	68250000	68260000	chr1	93814356	93815260	chr1	108460715	108461143	chr5	94533181	94533272	chr4	142175487	142175898
chr13	52152500	52162500	chr13	52187500	52197500	chr2	68690000	68700000	chr2	69240000	69250000	chr1	93815369	93815617	chr1	108462911	108463277	chr5	94956375	94956455	chr4	142632295	142632731
chr13	73627500	73637500	chr13	74272500	74282500	chr2	69240000	69250000	chr2	69530000	69540000	chr1	93815681	93815964	chr1	108463684	108464251	chr5	96973967	96974047	chr4	145277581	145277947
chr13	74702500	74712500	chr13	74812500	74822500	chr2	69247500	69257500	chr2	69527500	69537500	chr1	93817863	93818075	chr1	108464604	108464907	chr5	99389344	99389424	chr4	145675958	145676337
chr13	74817500	74827500	chr13	74852500	74862500	chr2	72360000	72370000	chr2	72800000	72810000	chr1	94073845	94074089	chr1	108465227	108465413	chr5	100017956	100018036	chr4	145708381	145708928
chr13	74417500	74427500	chr13	74857500	74867500	chr2	72370000	72380000	chr2	73140000	73150000	chr1	94341902	94342132	chr1	108465753	108465997	chr5	100539409	100539507	chr4	146813128	146813527
chr13	74800000	74810000	chr13	74860000	74870000	chr2	75697500	75707500	chr2	75782500	75792500	chr1	94373324	94373612	chr1	108466259	108466569	chr5	100683315	100683395	chr4	149919866	149920276
chr13	77860000	77870000	chr13	77910000	77920000	chr2	75687500	75697500	chr2	75832500	75842500	chr1	94712906	94713538	chr1	108468749	108468957	chr5	101631948	101632208	chr4	150292135	150292510
chr13	99692500	99702500	chr13	99732500	99742500	chr2	95892500	95902500	chr2	95977500	95987500	chr1	95285972	95286221	chr1	108469138	108470902	chr5	105379875	105379955	chr4	150931680	150932080
chr13	99917500	99927500	chr13	99997500	100007500	chr2	96050000	96060000	chr2	96390000	96400000	chr1	98407435	98408183	chr1	108479261	108479729	chr5	106950938	106951018	chr4	152197869	152198350
chr13	99957500	99967500	chr13	99997500	100007500	chr2	96070000	96080000	chr2	96390000	96400000	chr1	98408237	98408615	chr1	108480766	108481115	chr5	109248576	109248656	chr4	152525322	152525797
chr13	100030000	100040000	chr13	100150000	100160000	chr2	98482500	98492500	chr2	98607500	98617500	chr1	99127446	99127791	chr1	108482448	108482656	chr5	109422492	109422572	chr4	152565803	152566115
chr13	100302500	100312500	chr13	100887500	100897500	chr2	98200000	98210000	chr2	99000000	99010000	chr1	99469743	99470712	chr1	108482882	108483469	chr5	109836601	109836681	chr4	153856372	153856696
chr13	103237500	103247500	chr13	103282500	103292500	chr2	100430000	100440000	chr2	100850000	100860000	chr1	100385298	100385525	chr1	108483671	108484254	chr5	110194698	110194778	chr4	154570634	154571040
chr13	103237500	103247500	chr13	103307500	103317500	chr2	102090000	102100000	chr2	102310000	102320000	chr1	100463472	100463702	chr1	108484531	108485089	chr5	110559658	110560127	chr4	154945095	154945723
chr13	103310000	103320000	chr13	103500000	103510000	chr2	103370000	103380000	chr2	103420000	103430000	chr1	100511819	100512510	chr1	108485432	108485728	chr5	112910704	112910784	chr4	155269759	155270323
chr13	111330000	111340000	chr13	111460000	111470000	chr2	105490000	105500000	chr2	105650000	105660000	chr1	100512616	100512826	chr1	108485983	108486692	chr5	114937764	114937878	chr4	156559587	156560001
chr13	111242500	111252500	chr13	111467500	111477500	chr2	108550000	108560000	chr2	108780000	108790000	chr1	100590014	100590333	chr1	108492001	108492180	chr5	118603766	118603906	chr4	157299274	157299676
chr13	114520000	114530000	chr13	114600000	114610000	chr2	111430000	111440000	chr2	111500000	111510000	chr1	100604462	100604705	chr1	108492720	108493429	chr5	120598774	120598854	chr4	157396226	157396855
chr13	114827500	114837500	chr13	114872500	114882500	chr2	111430000	111440000	chr2	111510000	111520000	chr1	100736811	100737055	chr1	108497243	108497455	chr5	122758937	122759466	chr4	157598328	157598791
chr13	114922500	114932500	chr13	114982500	114992500	chr2	111610000	111620000	chr2	112460000	112470000	chr1	100745049	100745301	chr1	108505238	108505463	chr5	124622424	124622504	chr4	157889581	157890348
chr14	21100000	21110000	chr14	21150000	21160000	chr2	111870000	111880000	chr2	112460000	112470000	chr1	100821428	100821814	chr1	108505697	108508852	chr5	124951987	124952067	chr4	157904518	157904938
chr14	21490000	21500000	chr14	21570000	21580000	chr2	112652500	112662500	chr2	113337500	113347500	chr1	100824775	100825162	chr1	108558598	108558799	chr5	125084261	125084341	chr4	157966623	157967026
chr14	21847500	21857500	chr14	21917500	21927500	chr2	113520000	113530000	chr2	113590000	113600000	chr1	100852075	100852300	chr1	108559021	108559246	chr5	126173738	126173946	chr4	158049553	158049964
chr14	21902500	21912500	chr14	21937500	21947500	chr2	113520000	113530000	chr2	113690000	113700000	chr1	100852803	100853706	chr1	108586528	108587279	chr5	126528612	126528692	chr4	158138846	158139310
chr14	21917500	21927500	chr14	21972500	21982500	chr2	114360000	114370000	chr2	114450000	114460000	chr1	100853772	100854012	chr1	108587759	108587996	chr5	128430467	128430569	chr4	158435875	158436438
chr14	21917500	21927500	chr14	22022500	22032500	chr2	118230000	118240000	chr2	118540000	118550000	chr1	100856986	100857773	chr1	108588238	108588583	chr5	130693524	130693641	chr4	159093600	159094052
chr14	22190000	22200000	chr14	23020000	23030000	chr2	122730000	122740000	chr2	123200000	123210000	chr1	100858651	100860461	chr1	108592095	108592423	chr5	133407057	133407154	chr4	160376773	160377208
chr14	22450000	22460000	chr14	23020000	23030000	chr2	126997500	127007500	chr2	127527500	127537500	chr1	100868794	100869502	chr1	108592837	108593800	chr5	133519806	133520367	chr4	160685445	160685902
chr14	22327500	22337500	chr14	23022500	23032500	chr2	126992500	127002500	chr2	127532500	127542500	chr1	100872134	100872586	chr1	108594157	108594820	chr5	133890199	133890285	chr4	162173696	162174124
chr14	22380000	22390000	chr14	23030000	23040000	chr2	128280000	128290000	chr2	128330000	128340000	chr1	100877076	100877556	chr1	108594958	108595430	chr5	134261616	134261699	chr4	162241463	162241915
chr14	23050000	23060000	chr14	23290000	23300000	chr2	129070000	129080000	chr2	129230000	129240000	chr1	100877864	100878190	chr1	108622011	108623488	chr5	136204096	136204176	chr4	162485362	162485813
chr14	23287500	23297500	chr14	23322500	23332500	chr2	129070000	129080000	chr2	129270000	129280000	chr1	100878456	100878889	chr1	108624523	108625184	chr5	137159974	137160054	chr4	163786299	163786840
chr14	23752500	23762500	chr14	23787500	23797500	chr2	129070000	129080000	chr2	129490000	129500000	chr1	100887418	100887703	chr1	108625289	108625649	chr5	138730009	138730091	chr4	164113124	164113565
chr14	24577500	24587500	chr14	24612500	24622500	chr2	129510000	129520000	chr2	129990000	130000000	chr1	100888484	100889035	chr1	108625698	108626110	chr5	138893173	138893517	chr4	165621522	165621987
chr14	24677500	24687500	chr14	24762500	24772500	chr2	129070000	129080000	chr2	130150000	130160000	chr1	100889117	100889715	chr1	108656804	108657296	chr5	138923048	138923174	chr4	166272451	166272908
chr14	24680000	24690000	chr14	24900000	24910000	chr2	132170000	132180000	chr2	132240000	132250000	chr1	100890304	100890561	chr1	108660686	108661235	chr5	138978030	138978110	chr4	167422997	167423344
chr14	31440000	31450000	chr14	31820000	31830000	chr2	134640000	134650000	chr2	134960000	134970000	chr1	100893853	100894063	chr1	108664956	108665166	chr5	139000061	139000141	chr4	168543835	168544450
chr14	35337500	35347500	chr14	35397500	35407500	chr2	134637500	134647500	chr2	135202500	135212500	chr1	100900255	100900673	chr1	108666841	108667174	chr5	139012792	139013278	chr4	170208119	170208578
chr14	35397500	35407500	chr14	35447500	35457500	chr2	135420000	135430000	chr2	135530000	135540000	chr1	100906829	100907584	chr1	109076161	109076636	chr5	139348179	139348844	chr4	171011052	171011641
chr14	35512500	35522500	chr14	35552500	35562500	chr2	135530000	135540000	chr2	135670000	135680000	chr1	100908910	100910318	chr1	109099499	109099714	chr5	139927161	139927734	chr4	171180630	171181205
chr14	35510000	35520000	chr14	35880000	35890000	chr2	136280000	136290000	chr2	136340000	136350000	chr1	100910736	100911280	chr1	109396024	109396436	chr5	140705694	140705821	chr4	171295851	171296373
chr14	36220000	36230000	chr14	36270000	36280000	chr2	136572500	136582500	chr2	136627500	136637500	chr1	100911375	100912077	chr1	109655541	109655933	chr5	140729479	140729713	chr4	171774523	171774976
chr14	38522500	38532500	chr14	38662500	38672500	chr2	136670000	136680000	chr2	136870000	136880000	chr1	100912242	100912554	chr1	109676516	109677529	chr5	140749727	140749814	chr4	171900185	171900481
chr14	50462500	50472500	chr14	50542500	50552500	chr2	136760000	136770000	chr2	136870000	136880000	chr1	100912659	100912874	chr1	109677689	109678249	chr5	140767158	140767238	chr4	171912071	171912517
chr14	50520000	50530000	chr14	50570000	50580000	chr2	136572500	136582500	chr2	137137500	137147500	chr1	100913416	100913636	chr1	109756504	109758160	chr5	140777383	140777484	chr4	172955139	172955590
chr14	50050000	50060000	chr14	50770000	50780000	chr2	153042500	153052500	chr2	153487500	153497500	chr1	100913889	100914549	chr1	109758299	109758564	chr5	140809939	140810149	chr4	173123609	173124024
chr14	51237500	51247500	chr14	51322500	51332500	chr2	153190000	153200000	chr2	153490000	153500000	chr1	100914713	100915415	chr1	109939935	109941226	chr5	140855396	140855507	chr4	173813475	173813857
chr14	51070000	51080000	chr14	51330000	51340000	chr2	158627500	158637500	chr2	158872500	158882500	chr1	100915663	100916219	chr1	110025638	110026348	chr5	141404689	141404769	chr4	174113517	174113928
chr14	52770000	52780000	chr14	52920000	52930000	chr2	160467500	160477500	chr2	160562500	160572500	chr1	100916495	100917032	chr1	110026493	110027893	chr5	142388471	142388760	chr4	175747802	175748255
chr14	52760000	52770000	chr14	52940000	52950000	chr2	165692500	165702500	chr2	165767500	165777500	chr1	100917219	100918300	chr1	110254375	110254615	chr5	143331123	143331203	chr4	175795056	175795530
chr14	56192500	56202500	chr14	56802500	56812500	chr2	167987500	167997500	chr2	168062500	168072500	chr1	100918374	100919447	chr1	110357196	110357525	chr5	146024433	146024513	chr4	175976183	175976700
chr14	61852500	61862500	chr14	61912500	61922500	chr2	169627500	169637500	chr2	169772500	169782500	chr1	100920083	100920389	chr1	110357985	110358394	chr5	146578883	146578963	chr4	176174607	176175176
chr14	62010000	62020000	chr14	62190000	62200000	chr2	169820000	169830000	chr2	170410000	170420000	chr1	101394394	101394703	chr1	110358579	110359185	chr5	148960988	148961068	chr4	176458004	176458388
chr14	64312500	64322500	chr14	64397500	64407500	chr2	170332500	170342500	chr2	170412500	170422500	chr1	101395005	101396061	chr1	110465854	110466169	chr5	149213817	149214196	chr4	177044860	177045323
chr14	64890000	64900000	chr14	64940000	64950000	chr2	171677500	171687500	chr2	171722500	171732500	chr1	101407259	101407520	chr1	110466267	110467050	chr5	149774717	149774797	chr4	177885244	177885632
chr14	65132500	65142500	chr14	65227500	65237500	chr2	172287500	172297500	chr2	172372500	172382500	chr1	101493913	101494246	chr1	110575967	110576454	chr5	149791837	149791992	chr4	178426180	178426595
chr14	65872500	65882500	chr14	66307500	66317500	chr2	171830000	171840000	chr2	172380000	172390000	chr1	101494593	101494815	chr1	110679804	110680100	chr5	149815615	149816055	chr4	178800965	178801351
chr14	66307500	66317500	chr14	66387500	66397500	chr2	173840000	173850000	chr2	173890000	173900000	chr1	101495026	101495262	chr1	110703434	110703616	chr5	150466629	150466709	chr4	179554389	179554786
chr14	66307500	66317500	chr14	66422500	66432500	chr2	175890000	175900000	chr2	176960000	176970000	chr1	101633031	101633682	chr1	111065442	111065644	chr5	150528287	150528387	chr4	180949840	180950452
chr14	68710000	68720000	chr14	68870000	68880000	chr2	175900000	175910000	chr2	176960000	176970000	chr1	101642653	101642896	chr1	111323380	111323636	chr5	151467919	151467999	chr4	181071815	181072435
chr14	68750000	68760000	chr14	68970000	68980000	chr2	177320000	177330000	chr2	177410000	177420000	chr1	101653266	101653536	chr1	111328307	111328746	chr5	153496321	153496401	chr4	181370524	181371037
chr14	68972500	68982500	chr14	69247500	69257500	chr2	182180000	182190000	chr2	182230000	182240000	chr1	101663989	101665150	chr1	111328917	111331412	chr5	154237369	154237462	chr4	181478394	181478947
chr14	69147500	69157500	chr14	69247500	69257500	chr2	182620000	182630000	chr2	182750000	182760000	chr1	101687306	101688129	chr1	111406873	111407114	chr5	156586230	156586377	chr4	181749532	181749982
chr14	68410000	68420000	chr14	69310000	69320000	chr2	183527500	183537500	chr2	183577500	183587500	chr1	101706883	101707143	chr1	111744997	111748210	chr5	156607822	156607908	chr4	182222891	182223319
chr14	69407500	69417500	chr14	69442500	69452500	chr2	183650000	183660000	chr2	183840000	183850000	chr1	101721157	101721379	chr1	111755084	111760866	chr5	156731149	156731383	chr4	182490731	182491119
chr14	69370000	69380000	chr14	69460000	69470000	chr2	188372500	188382500	chr2	188412500	188422500	chr1	101748763	101750484	chr1	111761545	111766384	chr5	156739444	156739770	chr4	182503732	182504131
chr14	69590000	69600000	chr14	69700000	69710000	chr2	188372500	188382500	chr2	188417500	188427500	chr1	107682948	107683337	chr1	111767239	111767599	chr5	157078667	157078844	chr4	183010329	183011038
chr14	70822500	70832500	chr14	70877500	70887500	chr2	188360000	188370000	chr2	188440000	188450000	chr1	107683638	107684059	chr1	111767763	111772159	chr5	157170409	157170954	chr4	183564068	183564382
chr14	71090000	71100000	chr14	71140000	71150000	chr2	190660000	190670000	chr2	190930000	190940000	chr1	109238070	109238792	chr1	111772274	111773628	chr5	157302058	157302138	chr4	184760405	184760866
chr14	71127500	71137500	chr14	71172500	71182500	chr2	191267500	191277500	chr2	191327500	191337500	chr1	109239641	109239884	chr1	111774163	111774343	chr5	159585230	159585346	chr4	185741500	185741779
chr14	71120000	71130000	chr14	71270000	71280000	chr2	190950000	190960000	chr2	191370000	191380000	chr1	109240461	109240688	chr1	111775827	111776201	chr5	162930190	162930454	chr4	186942689	186943079
chr14	71367500	71377500	chr14	71417500	71427500	chr2	192670000	192680000	chr2	193020000	193030000	chr1	109241721	109242772	chr1	111862723	111863238	chr5	167346874	167346954	chr4	187393951	187394509
chr14	73522500	73532500	chr14	73597500	73607500	chr2	196190000	196200000	chr2	196520000	196530000	chr1	109504836	109505061	chr1	111863336	111863813	chr5	167736856	167736936	chr4	187641087	187641473
chr14	73520000	73530000	chr14	73920000	73930000	chr2	199180000	199190000	chr2	199230000	199240000	chr1	109957634	109957875	chr1	111875174	111876389	chr5	170764102	170764198	chr4	187646787	187647453
chr14	74030000	74040000	chr14	74100000	74110000	chr2	201390000	201400000	chr2	201560000	201570000	chr1	109960586	109960819	chr1	111877913	111878334	chr5	173345656	173345765	chr4	190045308	190045669
chr14	74110000	74120000	chr14	74170000	74180000	chr2	201440000	201450000	chr2	201560000	201570000	chr1	110008919	110009706	chr1	112933261	112933500	chr5	175085920	175086014	chr4	190357378	190357932
chr14	74347500	74357500	chr14	74412500	74422500	chr2	201480000	201490000	chr2	201560000	201570000	chr1	110039452	110039772	chr1	113246898	113248976	chr5	176005331	176005941	chr4	190724103	190724513
chr14	74410000	74420000	chr14	74500000	74510000	chr2	202092500	202102500	chr2	202502500	202512500	chr1	110041772	110041999	chr1	113265188	113265576	chr5	176023705	176024154	chr4	191032355	191032887
chr14	74820000	74830000	chr14	74940000	74950000	chr2	204532500	204542500	chr2	204567500	204577500	chr1	110046532	110047758	chr1	113265694	113265898	chr5	176024206	176024286	chr5	13057	13458
chr14	75070000	75080000	chr14	75120000	75130000	chr2	206640000	206650000	chr2	206670000	206680000	chr1	110059349	110059616	chr1	113572246	113572460	chr5	176046395	176046496	chr5	21634	21997
chr14	75592500	75602500	chr14	75692500	75702500	chr2	206632500	206642500	chr2	206737500	206747500	chr1	110087650	110087871	chr1	114487459	114487699	chr5	176252571	176252651	chr5	934742	935058
chr14	75692500	75702500	chr14	75757500	75767500	chr2	206640000	206650000	chr2	206750000	206760000	chr1	110177394	110177987	chr1	114866326	114867016	chr5	176797828	176798083	chr5	982528	983017
chr14	75410000	75420000	chr14	75770000	75780000	chr2	206630000	206640000	chr2	207020000	207030000	chr1	110204173	110204383	chr1	114871048	114871780	chr5	176809767	176809934	chr5	1349011	1349760
chr14	75590000	75600000	chr14	75770000	75780000	chr2	207550000	207560000	chr2	207840000	207850000	chr1	110424601	110424913	chr1	114872031	114872284	chr5	177318905	177319078	chr5	1976029	1976418
chr14	75960000	75970000	chr14	76020000	76030000	chr2	208960000	208970000	chr2	209110000	209120000	chr1	110438238	110439101	chr1	114872352	114873198	chr5	177541700	177541814	chr5	2151303	2151780
chr14	75772500	75782500	chr14	76022500	76032500	chr2	210190000	210200000	chr2	210420000	210430000	chr1	110451556	110451771	chr1	114873308	114874081	chr5	177572967	177573394	chr5	2711046	2711542
chr14	77482500	77492500	chr14	77517500	77527500	chr2	210200000	210210000	chr2	210420000	210430000	chr1	110452577	110459173	chr1	114874212	114875109	chr5	178017791	178017896	chr5	3602984	3603409
chr14	77172500	77182500	chr14	77537500	77547500	chr2	210282500	210292500	chr2	210417500	210427500	chr1	110528417	110528941	chr1	114876029	114876410	chr5	178450623	178450726	chr5	4295697	4296264
chr14	77497500	77507500	chr14	77557500	77567500	chr2	218752500	218762500	chr2	218847500	218857500	chr1	110757204	110757744	chr1	114877121	114877663	chr5	178450765	178450845	chr5	4520661	4521124
chr14	81412500	81422500	chr14	81447500	81457500	chr2	225230000	225240000	chr2	225300000	225310000	chr1	110757945	110759586	chr1	114881777	114883081	chr5	178487195	178487286	chr5	4563453	4563945
chr14	81732500	81742500	chr14	81927500	81937500	chr2	227660000	227670000	chr2	227840000	227850000	chr1	110759656	110759904	chr1	114883262	114884023	chr5	178957748	178957880	chr5	4700309	4700653
chr14	81682500	81692500	chr14	81997500	82007500	chr2	227697500	227707500	chr2	227842500	227852500	chr1	110769731	110769941	chr1	114884205	114885618	chr5	179095428	179095829	chr5	4862625	4863075
chr14	88477500	88487500	chr14	88627500	88637500	chr2	227660000	227670000	chr2	227960000	227970000	chr1	110774346	110774583	chr1	114886017	114886342	chr5	179105634	179105779	chr5	4868215	4868649
chr14	89877500	89887500	chr14	90182500	90192500	chr2	231520000	231530000	chr2	231570000	231580000	chr1	110778240	110778761	chr1	114887291	114887621	chr5	179228785	179229204	chr5	7015999	7016571
chr14	89500000	89510000	chr14	90360000	90370000	chr2	231527500	231537500	chr2	231572500	231582500	chr1	110885504	110885821	chr1	115604314	115605267	chr5	179247889	179248001	chr5	7392562	7392958
chr14	90400000	90410000	chr14	90690000	90700000	chr2	232422500	232432500	chr2	232462500	232472500	chr1	110886209	110886507	chr1	115606087	115606456	chr5	179544307	179544387	chr5	7593046	7593415
chr14	90717500	90727500	chr14	90792500	90802500	chr2	232470000	232480000	chr2	232640000	232650000	chr1	110890101	110890326	chr1	115606523	115607110	chr5	179939224	179939304	chr5	8340910	8341257
chr14	90832500	90842500	chr14	90982500	90992500	chr2	232570000	232580000	chr2	232640000	232650000	chr1	110891320	110891682	chr1	115607292	115607862	chr5	180226265	180226487	chr5	8756615	8757012
chr14	90760000	90770000	chr14	91160000	91170000	chr2	232712500	232722500	chr2	233187500	233197500	chr1	110892520	110892800	chr1	115631339	115632082	chr5	180644627	180644707	chr5	8864206	8864595
chr14	90832500	90842500	chr14	91157500	91167500	chr2	233710000	233720000	chr2	233920000	233930000	chr1	110894276	110894595	chr1	115632200	115632794	chr6	188779	189131	chr5	8908121	8908714
chr14	91220000	91230000	chr14	91290000	91300000	chr2	238057500	238067500	chr2	238417500	238427500	chr1	110909796	110910006	chr1	115640989	115643095	chr6	292487	292594	chr5	8993161	8993541
chr14	91450000	91460000	chr14	91630000	91640000	chr2	238380000	238390000	chr2	238480000	238490000	chr1	111136484	111136759	chr1	115651410	115651637	chr6	446886	447039	chr5	9898428	9898836
chr14	91690000	91700000	chr14	91750000	91760000	chr2	239952500	239962500	chr2	240022500	240032500	chr1	111189104	111189984	chr1	115655289	115655497	chr6	1105092	1105172	chr5	10689518	10690402
chr14	91707500	91717500	chr14	91777500	91787500	chr2	240320000	240330000	chr2	240460000	240470000	chr1	111190219	111191738	chr1	115681768	115681975	chr6	1524290	1524477	chr5	11247391	11247770
chr14	91777500	91787500	chr14	91812500	91822500	chr20	330000	340000	chr20	410000	420000	chr1	111208449	111208682	chr1	115762738	115763001	chr6	1555402	1555507	chr5	11267364	11267765
chr14	91970000	91980000	chr14	92300000	92310000	chr20	537500	547500	chr20	622500	632500	chr1	111419562	111423556	chr1	115875663	115876171	chr6	2903454	2903611	chr5	11720019	11720486
chr14	92297500	92307500	chr14	92332500	92342500	chr20	537500	547500	chr20	702500	712500	chr1	111423694	111424022	chr1	115876742	115877272	chr6	3024229	3024342	chr5	12292690	12293133
chr14	92260000	92270000	chr14	92370000	92380000	chr20	1780000	1790000	chr20	1870000	1880000	chr1	111424102	111424737	chr1	115906245	115906929	chr6	3511666	3511974	chr5	12705085	12705575
chr14	92300000	92310000	chr14	92370000	92380000	chr20	3652500	3662500	chr20	3687500	3697500	chr1	111433578	111433788	chr1	116005267	116005445	chr6	3571515	3571595	chr5	13278211	13278603
chr14	92330000	92340000	chr14	92370000	92380000	chr20	4197500	4207500	chr20	4567500	4577500	chr1	111984516	111984749	chr1	116015268	116015568	chr6	3849398	3849714	chr5	14957533	14957944
chr14	93177500	93187500	chr14	93247500	93257500	chr20	5980000	5990000	chr20	6050000	6060000	chr1	111984869	111985427	chr1	116015936	116018139	chr6	3933325	3933704	chr5	15463270	15463674
chr14	93572500	93582500	chr14	93682500	93692500	chr20	8282500	8292500	chr20	8362500	8372500	chr1	111989206	111989466	chr1	116018356	116018612	chr6	4021806	4022020	chr5	15598391	15598935
chr14	93637500	93647500	chr14	93682500	93692500	chr20	9050000	9060000	chr20	9150000	9160000	chr1	111989674	111990348	chr1	116044328	116045184	chr6	5116370	5116450	chr5	15824401	15824848
chr14	93570000	93580000	chr14	94360000	94370000	chr20	8740000	8750000	chr20	9330000	9340000	chr1	111990437	111990699	chr1	116045772	116046060	chr6	5303524	5303842	chr5	15995486	15996016
chr14	94402500	94412500	chr14	94437500	94447500	chr20	8832500	8842500	chr20	9332500	9342500	chr1	111993720	111993930	chr1	116049244	116050256	chr6	5892502	5892588	chr5	16776788	16777113
chr14	94590000	94600000	chr14	95010000	95020000	chr20	10090000	10100000	chr20	10410000	10420000	chr1	111994968	111995340	chr1	116083753	116084244	chr6	10404322	10404506	chr5	16934119	16934550
chr14	96822500	96832500	chr14	96857500	96867500	chr20	10442500	10452500	chr20	10512500	10522500	chr1	111996996	111998004	chr1	116087637	116089297	chr6	10510781	10511053	chr5	17620587	17621183
chr14	98602500	98612500	chr14	98637500	98647500	chr20	10447500	10457500	chr20	10512500	10522500	chr1	111998075	111998631	chr1	116089412	116090246	chr6	11722603	11722737	chr5	17951420	17951838
chr14	98652500	98662500	chr14	98687500	98697500	chr20	12902500	12912500	chr20	12947500	12957500	chr1	112149055	112149299	chr1	116090684	116091051	chr6	14118175	14118313	chr5	18305368	18305820
chr14	98600000	98610000	chr14	98910000	98920000	chr20	13610000	13620000	chr20	13660000	13670000	chr1	112160493	112161236	chr1	116091815	116092097	chr6	14664502	14664658	chr5	20601937	20602333
chr14	99652500	99662500	chr14	99692500	99702500	chr20	13612500	13622500	chr20	13667500	13677500	chr1	112164656	112165334	chr1	116092177	116092588	chr6	15372097	15372177	chr5	21803012	21803370
chr14	99692500	99702500	chr14	99727500	99737500	chr20	13660000	13670000	chr20	13730000	13740000	chr1	112165643	112166702	chr1	116136425	116136943	chr6	15513822	15513902	chr5	21817610	21818206
chr14	97640000	97650000	chr14	99740000	99750000	chr20	13587500	13597500	chr20	13742500	13752500	chr1	112166763	112167150	chr1	116137094	116138592	chr6	15691372	15691959	chr5	21919558	21919939
chr14	100450000	100460000	chr14	100510000	100520000	chr20	13432500	13442500	chr20	13762500	13772500	chr1	112167675	112168102	chr1	116138693	116138903	chr6	16323080	16323375	chr5	23208914	23209386
chr14	100650000	100660000	chr14	100700000	100710000	chr20	20810000	20820000	chr20	21210000	21220000	chr1	112168262	112169135	chr1	116184199	116185804	chr6	16761800	16762056	chr5	23812734	23813220
chr14	100450000	100460000	chr14	100840000	100850000	chr20	21690000	21700000	chr20	22070000	22080000	chr1	112169437	112169648	chr1	116188848	116189113	chr6	16763215	16763552	chr5	23821036	23821377
chr14	100990000	101000000	chr14	101110000	101120000	chr20	21790000	21800000	chr20	22080000	22090000	chr1	112170574	112171946	chr1	116189193	116189929	chr6	17311093	17311173	chr5	23978091	23978480
chr14	100847500	100857500	chr14	101117500	101127500	chr20	22317500	22327500	chr20	22562500	22572500	chr1	112178282	112178587	chr1	116190343	116192994	chr6	17515048	17515128	chr5	24110118	24110482
chr14	102170000	102180000	chr14	102310000	102320000	chr20	22667500	22677500	chr20	23022500	23032500	chr1	112197384	112197722	chr1	116193508	116193848	chr6	18122877	18123078	chr5	24633815	24634248
chr14	102422500	102432500	chr14	102557500	102567500	chr20	23030000	23040000	chr20	23220000	23230000	chr1	112206714	112206955	chr1	116196045	116196271	chr6	19042010	19042091	chr5	25119818	25120313
chr14	102430000	102440000	chr14	102970000	102980000	chr20	22317500	22327500	chr20	23312500	23322500	chr1	113178192	113178644	chr1	116196513	116199758	chr6	21477269	21477349	chr5	25544735	25545173
chr14	103567500	103577500	chr14	104007500	104017500	chr20	22312500	22322500	chr20	23317500	23327500	chr1	114227958	114228203	chr1	116207825	116208023	chr6	23852006	23852086	chr5	25858021	25858547
chr14	104310000	104320000	chr14	104380000	104390000	chr20	23030000	23040000	chr20	23320000	23330000	chr1	114285018	114285303	chr1	116208068	116209810	chr6	25027461	25027704	chr5	26482524	26483243
chr14	104537500	104547500	chr14	104592500	104602500	chr20	23060000	23070000	chr20	23330000	23340000	chr1	114285388	114285752	chr1	116210694	116210973	chr6	25882351	25882431	chr5	26700873	26701275
chr14	104600000	104610000	chr14	104860000	104870000	chr20	23912500	23922500	chr20	23957500	23967500	chr1	114300579	114300965	chr1	116211257	116211616	chr6	25882562	25882742	chr5	28012659	28013035
chr14	104537500	104547500	chr14	105027500	105037500	chr20	24757500	24767500	chr20	24892500	24902500	chr1	114301139	114302820	chr1	116211902	116212282	chr6	26018038	26018140	chr5	28014714	28015288
chr14	105210000	105220000	chr14	105480000	105490000	chr20	30612500	30622500	chr20	30672500	30682500	chr1	114328876	114329144	chr1	116212532	116216201	chr6	26055643	26055755	chr5	28344725	28345364
chr14	105512500	105522500	chr14	105547500	105557500	chr20	31110000	31120000	chr20	31360000	31370000	chr1	114374902	114375141	chr1	116216407	116216927	chr6	26104256	26104559	chr5	28576173	28576521
chr14	105527500	105537500	chr14	105947500	105957500	chr20	36850000	36860000	chr20	36930000	36940000	chr1	114400784	114400994	chr1	116218185	116218398	chr6	26156485	26156622	chr5	28766495	28767031
chr14	105912500	105922500	chr14	105952500	105962500	chr20	37890000	37900000	chr20	38500000	38510000	chr1	114402513	114402817	chr1	116219353	116219634	chr6	26204579	26204784	chr5	29079826	29080223
chr14	105952500	105962500	chr14	105987500	105997500	chr20	37892500	37902500	chr20	39312500	39322500	chr1	114429156	114430062	chr1	116227087	116228291	chr6	26216879	26216959	chr5	29367572	29367927
chr14	106550000	106560000	chr14	106600000	106610000	chr20	38782500	38792500	chr20	39312500	39322500	chr1	114441750	114441960	chr1	116253146	116254005	chr6	26273162	26273279	chr5	29697889	29698263
chr14	106660000	106670000	chr14	106710000	106720000	chr20	38887500	38897500	chr20	39312500	39322500	chr1	114443493	114443714	chr1	116853865	116854231	chr6	27125675	27126106	chr5	30040527	30041035
chr14	106470000	106480000	chr14	106770000	106780000	chr20	39517500	39527500	chr20	39567500	39577500	chr1	114444375	114444965	chr1	116854633	116854867	chr6	27280169	27280291	chr5	31007750	31008174
chr15	22442500	22452500	chr15	22502500	22512500	chr20	38510000	38520000	chr20	39590000	39600000	chr1	114455395	114455645	chr1	116872364	116872553	chr6	27839645	27839958	chr5	31030019	31030423
chr15	22467500	22477500	chr15	22502500	22512500	chr20	38892500	38902500	chr20	39587500	39597500	chr1	114988538	114988800	chr1	117027614	117028024	chr6	28072349	28072799	chr5	31270482	31270876
chr15	28327500	28337500	chr15	28362500	28372500	chr20	43150000	43160000	chr20	43200000	43210000	chr1	115025225	115025882	chr1	117041605	117041786	chr6	28367491	28367622	chr5	31664670	31665080
chr15	28367500	28377500	chr15	28447500	28457500	chr20	45140000	45150000	chr20	45190000	45200000	chr1	115049744	115050008	chr1	117053083	117053840	chr6	28411073	28411309	chr5	32707505	32707866
chr15	29227500	29237500	chr15	29262500	29272500	chr20	45140000	45150000	chr20	45300000	45310000	chr1	115050384	115050738	chr1	117054237	117054462	chr6	28956395	28956577	chr5	33166627	33167047
chr15	29282500	29292500	chr15	29337500	29347500	chr20	46132500	46142500	chr20	46227500	46237500	chr1	116370924	116371205	chr1	117055495	117055683	chr6	29521430	29521510	chr5	33300002	33300403
chr15	29272500	29282500	chr15	29377500	29387500	chr20	46352500	46362500	chr20	46627500	46637500	chr1	116382160	116382447	chr1	117055798	117057090	chr6	29705768	29706220	chr5	34905713	34906109
chr15	31090000	31100000	chr15	31150000	31160000	chr20	47892500	47902500	chr20	47932500	47942500	chr1	116518489	116519619	chr1	117057186	117058843	chr6	29720766	29721251	chr5	35183265	35183734
chr15	31502500	31512500	chr15	31612500	31622500	chr20	48802500	48812500	chr20	48952500	48962500	chr1	116548626	116549645	chr1	117059173	117060371	chr6	29760264	29760391	chr5	35436529	35436931
chr15	31612500	31622500	chr15	31647500	31657500	chr20	49830000	49840000	chr20	49920000	49930000	chr1	116864970	116865248	chr1	117124092	117124712	chr6	29894956	29895073	chr5	35939626	35940268
chr15	31722500	31732500	chr15	31772500	31782500	chr20	50410000	50420000	chr20	50570000	50580000	chr1	116930714	116930931	chr1	117148496	117148674	chr6	29944344	29944456	chr5	35963431	35963984
chr15	31487500	31497500	chr15	31777500	31787500	chr20	49987500	49997500	chr20	50687500	50697500	chr1	116931271	116932375	chr1	117229884	117230140	chr6	29945038	29945138	chr5	36414898	36415478
chr15	33310000	33320000	chr15	33990000	34000000	chr20	55197500	55207500	chr20	55617500	55627500	chr1	116935171	116935414	chr1	117327701	117328098	chr6	30098697	30099216	chr5	36688828	36689242
chr15	34387500	34397500	chr15	34512500	34522500	chr20	55660000	55670000	chr20	55900000	55910000	chr1	116935481	116935698	chr1	117358926	117359947	chr6	30227653	30227781	chr5	37723578	37723901
chr15	38897500	38907500	chr15	38932500	38942500	chr20	56007500	56017500	chr20	56042500	56052500	chr1	116944989	116945627	chr1	117360410	117360644	chr6	30461547	30461866	chr5	38208692	38209273
chr15	39970000	39980000	chr15	40560000	40570000	chr20	55962500	55972500	chr20	56047500	56057500	chr1	117084181	117084408	chr1	117361563	117362467	chr6	30539009	30539089	chr5	41270558	41271092
chr15	40080000	40090000	chr15	40560000	40570000	chr20	57222500	57232500	chr20	57387500	57397500	chr1	117086538	117086777	chr1	117367971	117370391	chr6	30653257	30653476	chr5	41524290	41524695
chr15	40567500	40577500	chr15	40627500	40637500	chr20	58140000	58150000	chr20	58320000	58330000	chr1	117089292	117089539	chr1	117394934	117395221	chr6	30852242	30852351	chr5	41636672	41637126
chr15	40592500	40602500	chr15	40627500	40637500	chr20	58170000	58180000	chr20	58320000	58330000	chr1	117093977	117094220	chr1	117529144	117530687	chr6	31164707	31165124	chr5	41637924	41638515
chr15	41042500	41052500	chr15	41092500	41102500	chr20	58350000	58360000	chr20	58420000	58430000	chr1	117098719	117098941	chr1	117591253	117592344	chr6	31334551	31335102	chr5	41696051	41696480
chr15	41147500	41157500	chr15	41182500	41192500	chr20	58630000	58640000	chr20	58700000	58710000	chr1	117101856	117102389	chr1	117600960	117602699	chr6	31519116	31519488	chr5	43753164	43753597
chr15	41147500	41157500	chr15	41472500	41482500	chr20	58510000	58520000	chr20	58710000	58720000	chr1	117103305	117103617	chr1	118152312	118152794	chr6	31566266	31566781	chr5	44332435	44332897
chr15	41752500	41762500	chr15	41792500	41802500	chr20	58630000	58640000	chr20	58710000	58720000	chr1	117104208	117104439	chr1	118153657	118154118	chr6	31648494	31648814	chr5	44603825	44604453
chr15	41840000	41850000	chr15	42100000	42110000	chr20	58782500	58792500	chr20	58932500	58942500	chr1	117111381	117112183	chr1	118154171	118154392	chr6	31785514	31785743	chr5	44862905	44863283
chr15	42062500	42072500	chr15	42182500	42192500	chr20	60762500	60772500	chr20	60957500	60967500	chr1	117341396	117354438	chr1	118154692	118154973	chr6	32055152	32055709	chr5	44952388	44952799
chr15	42060000	42070000	chr15	42220000	42230000	chr20	61450000	61460000	chr20	61520000	61530000	chr1	117543883	117544954	chr1	118155100	118158267	chr6	32115592	32115751	chr5	45038489	45038979
chr15	42182500	42192500	chr15	42222500	42232500	chr20	62070000	62080000	chr20	62150000	62160000	chr1	117635305	117636195	chr1	118158312	118159974	chr6	32222925	32223192	chr5	45639154	45639659
chr15	42222500	42232500	chr15	42257500	42267500	chr21	15350000	15360000	chr21	15390000	15400000	chr1	117906267	117906512	chr1	118172036	118172388	chr6	33050552	33050771	chr5	45797039	45797446
chr15	42277500	42287500	chr15	42372500	42382500	chr21	17560000	17570000	chr21	17670000	17680000	chr1	118078754	118078994	chr1	118172541	118173892	chr6	33557471	33557780	chr5	49615939	49616343
chr15	42780000	42790000	chr15	43020000	43030000	chr21	19187500	19197500	chr21	19267500	19277500	chr1	118079760	118080132	chr1	120254373	120256732	chr6	33670220	33670518	chr5	51256716	51257041
chr15	42990000	43000000	chr15	43210000	43220000	chr21	26770000	26780000	chr21	26930000	26940000	chr1	118080263	118080531	chr1	121257897	121259085	chr6	33729970	33730298	chr5	51652122	51652533
chr15	43420000	43430000	chr15	43470000	43480000	chr21	26827500	26837500	chr21	26927500	26937500	chr1	118082342	118082904	chr1	121260273	121262134	chr6	34111826	34112005	chr5	52331469	52331977
chr15	43620000	43630000	chr15	44090000	44100000	chr21	26827500	26837500	chr21	26937500	26947500	chr1	118200691	118202813	chr1	121328086	121329405	chr6	34157988	34158198	chr5	52497574	52497924
chr15	44880000	44890000	chr15	44940000	44950000	chr21	28140000	28150000	chr21	28210000	28220000	chr1	118202965	118203823	chr1	121335219	121335768	chr6	34223959	34224039	chr5	52778656	52779143
chr15	49330000	49340000	chr15	49910000	49920000	chr21	29420000	29430000	chr21	30110000	30120000	chr1	118203946	118204669	chr1	121335990	121336204	chr6	34482465	34482545	chr5	53287789	53288123
chr15	51940000	51950000	chr15	52060000	52070000	chr21	30602500	30612500	chr21	30667500	30677500	chr1	118205416	118206235	chr1	121337546	121337810	chr6	34494926	34495292	chr5	53357509	53357829
chr15	52620000	52630000	chr15	52890000	52900000	chr21	30532500	30542500	chr21	30742500	30752500	chr1	118206297	118207050	chr1	121338351	121338534	chr6	34551292	34551373	chr5	54255557	54255866
chr15	56130000	56140000	chr15	56340000	56350000	chr21	32930000	32940000	chr21	33030000	33040000	chr1	118207254	118208179	chr1	144933647	144933873	chr6	34605977	34606095	chr5	55610352	55610814
chr15	57850000	57860000	chr15	57910000	57920000	chr21	35880000	35890000	chr21	35970000	35980000	chr1	118456469	118456679	chr1	144936684	144937113	chr6	35262076	35262538	chr5	56391229	56391663
chr15	57850000	57860000	chr15	57990000	58000000	chr21	37787500	37797500	chr21	37957500	37967500	chr1	119687395	119687605	chr1	144938084	144938330	chr6	35265306	35265801	chr5	57183723	57184079
chr15	59222500	59232500	chr15	59277500	59287500	chr21	37997500	38007500	chr21	38217500	38227500	chr1	120268008	120268371	chr1	144948838	144949126	chr6	35295229	35295630	chr5	57794184	57794583
chr15	60210000	60220000	chr15	60270000	60280000	chr21	38002500	38012500	chr21	38217500	38227500	chr1	120271088	120271298	chr1	145195800	145196005	chr6	35536685	35537022	chr5	58792394	58793102
chr15	60210000	60220000	chr15	60410000	60420000	chr21	39130000	39140000	chr21	39280000	39290000	chr1	120460069	120460393	chr1	147058238	147059635	chr6	35569626	35569824	chr5	58802087	58802492
chr15	60210000	60220000	chr15	60470000	60480000	chr21	39072500	39082500	chr21	39492500	39502500	chr1	120478803	120479052	chr1	147070698	147072913	chr6	35592289	35592469	chr5	59109517	59110150
chr15	60800000	60810000	chr15	61150000	61160000	chr21	39127500	39137500	chr21	39492500	39502500	chr1	120836490	120836939	chr1	147090478	147091271	chr6	36076946	36077042	chr5	59457090	59457563
chr15	63407500	63417500	chr15	63442500	63452500	chr21	39867500	39877500	chr21	40172500	40182500	chr1	143467110	143467476	chr1	147750363	147750709	chr6	36099526	36099666	chr5	59583024	59583594
chr15	63760000	63770000	chr15	63840000	63850000	chr21	39872500	39882500	chr21	40172500	40182500	chr1	143915255	143915598	chr1	147751058	147751257	chr6	36270122	36270758	chr5	59945129	59945690
chr15	64177500	64187500	chr15	64232500	64242500	chr21	40177500	40187500	chr21	40282500	40292500	chr1	144537113	144537380	chr1	147776985	147777282	chr6	36561868	36562320	chr5	61064447	61064945
chr15	64122500	64132500	chr15	64297500	64307500	chr21	39867500	39877500	chr21	40352500	40362500	chr1	144537504	144538037	chr1	147777372	147777614	chr6	36997107	36997321	chr5	61229808	61230183
chr15	64177500	64187500	chr15	64297500	64307500	chr21	40172500	40182500	chr21	40352500	40362500	chr1	144567610	144567851	chr1	147777848	147778557	chr6	37019200	37019649	chr5	61439425	61439896
chr15	64232500	64242500	chr15	64297500	64307500	chr21	40037500	40047500	chr21	40502500	40512500	chr1	144927315	144928127	chr1	149155314	149155932	chr6	37484435	37484570	chr5	62421590	62422044
chr15	64452500	64462500	chr15	64672500	64682500	chr21	40172500	40182500	chr21	40502500	40512500	chr1	144928196	144928779	chr1	149157841	149158270	chr6	38300794	38300874	chr5	62697232	62697652
chr15	64720000	64730000	chr15	64940000	64950000	chr21	39860000	39870000	chr21	40750000	40760000	chr1	144928903	144929296	chr1	149158651	149158966	chr6	38601033	38601113	chr5	63258890	63259560
chr15	65112500	65122500	chr15	65277500	65287500	chr21	41510000	41520000	chr21	41750000	41760000	chr1	144929976	144930187	chr1	149915167	149916140	chr6	38607019	38607151	chr5	63443583	63444042
chr15	65322500	65332500	chr15	65362500	65372500	chr21	41510000	41520000	chr21	42440000	42450000	chr1	144998726	144999347	chr1	150121055	150124852	chr6	41410563	41410697	chr5	66053100	66053392
chr15	65120000	65130000	chr15	65590000	65600000	chr21	42540000	42550000	chr21	42590000	42600000	chr1	145075265	145075979	chr1	150953708	150954904	chr6	42165922	42166040	chr5	68041283	68041694
chr15	67352500	67362500	chr15	67407500	67417500	chr21	42687500	42697500	chr21	42727500	42737500	chr1	145139134	145139665	chr1	151033570	151033877	chr6	42296752	42296832	chr5	71819832	71820207
chr15	67422500	67432500	chr15	67542500	67552500	chr21	43027500	43037500	chr21	43192500	43202500	chr1	145139751	145139973	chr1	151346371	151346652	chr6	43231185	43231590	chr5	72792625	72793193
chr15	67802500	67812500	chr15	67842500	67852500	chr21	43027500	43037500	chr21	43232500	43242500	chr1	145144895	145145262	chr1	151429574	151432617	chr6	43275944	43276162	chr5	73280908	73281262
chr15	68530000	68540000	chr15	68670000	68680000	chr21	43232500	43242500	chr21	43347500	43357500	chr1	145171101	145171313	chr1	151485256	151485870	chr6	44064412	44064817	chr5	73312180	73312683
chr15	69702500	69712500	chr15	69737500	69747500	chr21	43372500	43382500	chr21	43422500	43432500	chr1	145176440	145176669	chr1	151787363	151791747	chr6	44215543	44215623	chr5	73508148	73508535
chr15	69702500	69712500	chr15	69757500	69767500	chr21	44702500	44712500	chr21	44827500	44837500	chr1	145177225	145177803	chr1	151791806	151796450	chr6	44883044	44883124	chr5	75182071	75182434
chr15	70007500	70017500	chr15	70047500	70057500	chr21	45560000	45570000	chr21	46210000	46220000	chr1	145253323	145254032	chr1	151796555	151799130	chr6	45387296	45387468	chr5	75441748	75442269
chr15	70020000	70030000	chr15	70100000	70110000	chr21	45790000	45800000	chr21	46340000	46350000	chr1	145254235	145254658	chr1	151799721	151804565	chr6	46884169	46884249	chr5	75898177	75898592
chr15	70312500	70322500	chr15	70382500	70392500	chr22	17692500	17702500	chr22	17842500	17852500	chr1	145268871	145269197	chr1	152001052	152002066	chr6	47256347	47256427	chr5	76113966	76114486
chr15	70002500	70012500	chr15	70387500	70397500	chr22	21152500	21162500	chr22	21207500	21217500	chr1	145289752	145290469	chr1	152002368	152002735	chr6	47511306	47511386	chr5	79125059	79125475
chr15	70780000	70790000	chr15	70850000	70860000	chr22	22120000	22130000	chr22	22290000	22300000	chr1	145290575	145290886	chr1	152083701	152084402	chr6	48500475	48500587	chr5	80502824	80503215
chr15	70780000	70790000	chr15	70870000	70880000	chr22	22592500	22602500	chr22	22647500	22657500	chr1	145428036	145428996	chr1	152084654	152085166	chr6	49806695	49806833	chr5	81152614	81153279
chr15	71400000	71410000	chr15	71740000	71750000	chr22	23220000	23230000	chr22	23280000	23290000	chr1	145472474	145474560	chr1	152594582	152594969	chr6	53036585	53037092	chr5	81403118	81403615
chr15	72562500	72572500	chr15	72662500	72672500	chr22	23187500	23197500	chr22	23292500	23302500	chr1	145562646	145563410	chr1	152595153	152595406	chr6	53516766	53517062	chr5	81790769	81791196
chr15	72560000	72570000	chr15	72760000	72770000	chr22	23797500	23807500	chr22	23857500	23867500	chr1	145744495	145745464	chr1	152595536	152595739	chr6	54648628	54648708	chr5	81893235	81893767
chr15	75052500	75062500	chr15	75087500	75097500	chr22	23740000	23750000	chr22	23930000	23940000	chr1	145745562	145745797	chr1	153264759	153267998	chr6	56375941	56376021	chr5	83570683	83571130
chr15	75057500	75067500	chr15	75122500	75132500	chr22	23882500	23892500	chr22	23927500	23937500	chr1	146551313	146552317	chr1	153312787	153313230	chr6	58007439	58007519	chr5	83746722	83747228
chr15	75157500	75167500	chr15	75192500	75202500	chr22	24827500	24837500	chr22	24892500	24902500	chr1	146555501	146557078	chr1	153315821	153318888	chr6	61896196	61896276	chr5	85600788	85601175
chr15	75192500	75202500	chr15	75227500	75237500	chr22	24950000	24960000	chr22	25150000	25160000	chr1	146716745	146717159	chr1	153379570	153379986	chr6	61901656	61901737	chr5	89431740	89432156
chr15	75112500	75122500	chr15	75282500	75292500	chr22	25870000	25880000	chr22	25940000	25950000	chr1	146724341	146724612	chr1	153483603	153483794	chr6	63304801	63304881	chr5	91605213	91605595
chr15	74830000	74840000	chr15	75490000	75500000	chr22	25957500	25967500	chr22	26017500	26027500	chr1	146749484	146749694	chr1	153642461	153643522	chr6	64566325	64566405	chr5	91853953	91854511
chr15	74900000	74910000	chr15	75490000	75500000	chr22	25937500	25947500	chr22	26092500	26102500	chr1	146762928	146763153	chr1	153778656	153778944	chr6	65383719	65383799	chr5	93494877	93495234
chr15	75130000	75140000	chr15	75490000	75500000	chr22	25957500	25967500	chr22	26092500	26102500	chr1	147010958	147011263	chr1	154601419	154601843	chr6	69443111	69443251	chr5	94574662	94575055
chr15	74902500	74912500	chr15	75742500	75752500	chr22	28000000	28010000	chr22	28060000	28070000	chr1	147118043	147118721	chr1	154692531	154692759	chr6	72017709	72017789	chr5	94619487	94620236
chr15	75657500	75667500	chr15	75742500	75752500	chr22	28000000	28010000	chr22	28190000	28200000	chr1	147363160	147363775	chr1	154699219	154699402	chr6	73121817	73122333	chr5	95091260	95091622
chr15	76100000	76110000	chr15	76440000	76450000	chr22	28062500	28072500	chr22	28192500	28202500	chr1	147551302	147551548	chr1	154832514	154833231	chr6	73793816	73793896	chr5	96632750	96633254
chr15	77192500	77202500	chr15	77307500	77317500	chr22	28412500	28422500	chr22	28497500	28507500	chr1	147999416	147999785	chr1	154833453	154834486	chr6	74146126	74146206	chr5	98086424	98086817
chr15	77260000	77270000	chr15	77780000	77790000	chr22	29467500	29477500	chr22	29547500	29557500	chr1	147999939	148000993	chr1	154836377	154836990	chr6	74225279	74225717	chr5	99051655	99051999
chr15	77312500	77322500	chr15	77782500	77792500	chr22	29557500	29567500	chr22	29592500	29602500	chr1	148193191	148193612	chr1	154837172	154837585	chr6	74290068	74290245	chr5	101277899	101278318
chr15	78552500	78562500	chr15	78587500	78597500	chr22	29590000	29600000	chr22	29640000	29650000	chr1	148244684	148244894	chr1	154954496	154954712	chr6	75953570	75953691	chr5	101786012	101786445
chr15	78440000	78450000	chr15	78830000	78840000	chr22	29600000	29610000	chr22	29640000	29650000	chr1	148247582	148248376	chr1	154954834	154955573	chr6	76037055	76037135	chr5	101897860	101898283
chr15	78587500	78597500	chr15	78827500	78837500	chr22	30820000	30830000	chr22	30980000	30990000	chr1	148598453	148599044	chr1	155034309	155034534	chr6	76483131	76483211	chr5	102307383	102307788
chr15	79047500	79057500	chr15	79162500	79172500	chr22	33407500	33417500	chr22	33602500	33612500	chr1	148601025	148601239	chr1	155034967	155035228	chr6	79944322	79944431	chr5	103144182	103144580
chr15	79050000	79060000	chr15	79470000	79480000	chr22	33412500	33422500	chr22	33602500	33612500	chr1	148853947	148854783	chr1	155058675	155059451	chr6	81353100	81353180	chr5	103165337	103165838
chr15	80182500	80192500	chr15	80257500	80267500	chr22	34810000	34820000	chr22	35540000	35550000	chr1	149286917	149287171	chr1	155063852	155064036	chr6	82463506	82463958	chr5	103514753	103515198
chr15	80212500	80222500	chr15	80257500	80267500	chr22	38852500	38862500	chr22	38962500	38972500	chr1	149294170	149294574	chr1	155099659	155100146	chr6	83004294	83004374	chr5	103748550	103749012
chr15	80747500	80757500	chr15	81252500	81262500	chr22	44380000	44390000	chr22	44480000	44490000	chr1	149400135	149400410	chr1	155100310	155102315	chr6	83398770	83398850	chr5	104136182	104136539
chr15	81287500	81297500	chr15	81397500	81407500	chr22	44722500	44732500	chr22	44887500	44897500	chr1	149711749	149712193	chr1	155162789	155165341	chr6	84622955	84623035	chr5	105457700	105458135
chr15	81290000	81300000	chr15	81610000	81620000	chr22	44740000	44750000	chr22	44890000	44900000	chr1	149901801	149902120	chr1	155197461	155198390	chr6	86352918	86352998	chr5	105604923	105605375
chr15	81562500	81572500	chr15	81622500	81632500	chr22	44720000	44730000	chr22	45010000	45020000	chr1	149905401	149905686	chr1	155247223	155248101	chr6	87307322	87307402	chr5	106211460	106212015
chr15	81630000	81640000	chr15	81670000	81680000	chr22	45370000	45380000	chr22	45460000	45470000	chr1	149920686	149920911	chr1	155275618	155276549	chr6	89382524	89382604	chr5	107817090	107817495
chr15	81620000	81630000	chr15	81690000	81700000	chr22	45212500	45222500	chr22	45487500	45497500	chr1	149934721	149934943	chr1	155276609	155276889	chr6	90085247	90085610	chr5	108814961	108815537
chr15	83342500	83352500	chr15	83472500	83482500	chr22	45367500	45377500	chr22	45487500	45497500	chr1	149937065	149937360	chr1	155277455	155278466	chr6	91121438	91121518	chr5	109380867	109381182
chr15	85500000	85510000	chr15	85540000	85550000	chr22	45490000	45500000	chr22	45560000	45570000	chr1	149937421	149937960	chr1	155952774	155953892	chr6	93262082	93262162	chr5	110126374	110126685
chr15	86280000	86290000	chr15	86330000	86340000	chr22	45970000	45980000	chr22	46040000	46050000	chr1	150064373	150064695	chr1	156023687	156024454	chr6	94465222	94465302	chr5	110399430	110399847
chr15	86267500	86277500	chr15	86377500	86387500	chr22	46542500	46552500	chr22	46632500	46642500	chr1	150081233	150083005	chr1	156050974	156051469	chr6	95015437	95015517	chr5	111546107	111546494
chr15	89442500	89452500	chr15	89627500	89637500	chr22	47190000	47200000	chr22	48230000	48240000	chr1	150083109	150084197	chr1	156051631	156053085	chr6	98482068	98482148	chr5	113436825	113437249
chr15	89440000	89450000	chr15	89670000	89680000	chr22	47187500	47197500	chr22	48887500	48897500	chr1	150129591	150129803	chr1	156123332	156126840	chr6	99434804	99434884	chr5	113641265	113641724
chr15	89432500	89442500	chr15	89712500	89722500	chr22	48967500	48977500	chr22	49052500	49062500	chr1	150358728	150358997	chr1	156127057	156127421	chr6	100398813	100398893	chr5	113696621	113697071
chr15	90737500	90747500	chr15	90772500	90782500	chr22	49437500	49447500	chr22	49697500	49707500	chr1	150361513	150361844	chr1	156142466	156143657	chr6	100436126	100436206	chr5	113697552	113698250
chr15	90737500	90747500	chr15	90802500	90812500	chr3	3220000	3230000	chr3	3840000	3850000	chr1	150421961	150422243	chr1	156146282	156148207	chr6	101346515	101346595	chr5	113782793	113783198
chr15	90767500	90777500	chr15	90802500	90812500	chr3	3840000	3850000	chr3	4340000	4350000	chr1	150428337	150428555	chr1	156148266	156149037	chr6	102881138	102881218	chr5	114125463	114125857
chr15	90290000	90300000	chr15	90830000	90840000	chr3	4542500	4552500	chr3	4622500	4632500	chr1	150463099	150463325	chr1	156308250	156308949	chr6	105389441	105389521	chr5	114139035	114139761
chr15	90690000	90700000	chr15	90830000	90840000	chr3	9540000	9550000	chr3	9690000	9700000	chr1	150532551	150543141	chr1	156355680	156356334	chr6	106546716	106546797	chr5	114405040	114405466
chr15	90857500	90867500	chr15	91142500	91152500	chr3	10797500	10807500	chr3	10917500	10927500	chr1	150543198	150543925	chr1	156389870	156391650	chr6	106960173	106960512	chr5	114884889	114885193
chr15	91187500	91197500	chr15	91422500	91432500	chr3	10797500	10807500	chr3	11097500	11107500	chr1	150544070	150545428	chr1	156493490	156495290	chr6	108051403	108051508	chr5	115893322	115893749
chr15	90930000	90940000	chr15	91470000	91480000	chr3	10982500	10992500	chr3	11097500	11107500	chr1	150582748	150587183	chr1	156495650	156496236	chr6	108121874	108122070	chr5	115911746	115912144
chr15	91437500	91447500	chr15	91472500	91482500	chr3	10987500	10997500	chr3	11097500	11107500	chr1	150587369	150589190	chr1	156550874	156553950	chr6	109193459	109193583	chr5	116412860	116413221
chr15	91472500	91482500	chr15	91532500	91542500	chr3	11690000	11700000	chr3	11760000	11770000	chr1	150591134	150591694	chr1	156572409	156572615	chr6	109769178	109769281	chr5	118914585	118915031
chr15	91492500	91502500	chr15	91572500	91582500	chr3	12987500	12997500	chr3	13022500	13032500	chr1	150592342	150592768	chr1	156630072	156632118	chr6	112125886	112125985	chr5	119793826	119794373
chr15	99062500	99072500	chr15	99197500	99207500	chr3	14240000	14250000	chr3	14300000	14310000	chr1	150593199	150594111	chr1	156662797	156663176	chr6	112574788	112574868	chr5	121492438	121492829
chr15	99320000	99330000	chr15	99420000	99430000	chr3	14717500	14727500	chr3	14807500	14817500	chr1	150594239	150594939	chr1	156675482	156676621	chr6	112912226	112912306	chr5	121793956	121794348
chr15	100070000	100080000	chr15	100140000	100150000	chr3	15152500	15162500	chr3	15442500	15452500	chr1	150596250	150596675	chr1	156716485	156716986	chr6	116123029	116123109	chr5	122680418	122680935
chr15	99877500	99887500	chr15	100237500	100247500	chr3	17940000	17950000	chr3	18010000	18020000	chr1	150596741	150597103	chr1	156931785	156932422	chr6	116600473	116600584	chr5	125436536	125436953
chr15	99810000	99820000	chr15	100290000	100300000	chr3	17780000	17790000	chr3	18020000	18030000	chr1	150598138	150598348	chr1	157551214	157551533	chr6	118886517	118886881	chr5	127213785	127214199
chr15	100240000	100250000	chr15	100290000	100300000	chr3	17942500	17952500	chr3	18017500	18027500	chr1	150621687	150621898	chr1	157565422	157565972	chr6	118901982	118902336	chr5	127834496	127834939
chr15	100760000	100770000	chr15	100870000	100880000	chr3	18120000	18130000	chr3	18160000	18170000	chr1	150713101	150713333	chr1	157599697	157600212	chr6	119752273	119752353	chr5	128697122	128697581
chr15	100462500	100472500	chr15	100872500	100882500	chr3	18882500	18892500	chr3	18927500	18937500	chr1	150737044	150738718	chr1	157609815	157610099	chr6	121671850	121671930	chr5	128736051	128736499
chr16	572500	582500	chr16	632500	642500	chr3	19110000	19120000	chr3	19390000	19400000	chr1	150743310	150743520	chr1	157622695	157623104	chr6	122792890	122792970	chr5	128797022	128797670
chr16	622500	632500	chr16	657500	667500	chr3	22600000	22610000	chr3	23000000	23010000	chr1	150779844	150780071	chr1	157623492	157623708	chr6	125378009	125378089	chr5	128877321	128877877
chr16	630000	640000	chr16	680000	690000	chr3	23802500	23812500	chr3	23837500	23847500	chr1	150812483	150812694	chr1	157628605	157629038	chr6	125744493	125744593	chr5	131512697	131513066
chr16	572500	582500	chr16	682500	692500	chr3	24220000	24230000	chr3	24720000	24730000	chr1	150917340	150917558	chr1	157629558	157629931	chr6	126179929	126180162	chr5	132651988	132652588
chr16	630000	640000	chr16	720000	730000	chr3	25060000	25070000	chr3	25630000	25640000	chr1	150960575	150960785	chr1	157632008	157632318	chr6	128595052	128595132	chr5	132682744	132683107
chr16	757500	767500	chr16	792500	802500	chr3	33950000	33960000	chr3	34050000	34060000	chr1	151018892	151019155	chr1	157938388	157938843	chr6	129992935	129993169	chr5	134539233	134539548
chr16	787500	797500	chr16	832500	842500	chr3	36002500	36012500	chr3	36737500	36747500	chr1	151024795	151025005	chr1	157962345	157962532	chr6	130455933	130456024	chr5	134539906	134540577
chr16	722500	732500	chr16	1017500	1027500	chr3	37487500	37497500	chr3	37582500	37592500	chr1	151025244	151025874	chr1	157962773	157964317	chr6	130544779	130545004	chr5	135086202	135086635
chr16	1042500	1052500	chr16	1102500	1112500	chr3	37902500	37912500	chr3	37952500	37962500	chr1	151026347	151026669	chr1	158065167	158065683	chr6	130603364	130603718	chr5	135219122	135219632
chr16	1357500	1367500	chr16	1397500	1407500	chr3	38042500	38052500	chr3	38517500	38527500	chr1	151026752	151027332	chr1	158083038	158083840	chr6	131164687	131165033	chr5	135699962	135700365
chr16	1350000	1360000	chr16	1450000	1460000	chr3	38680000	38690000	chr3	39030000	39040000	chr1	151045136	151045346	chr1	158087796	158088161	chr6	131753290	131753370	chr5	136410843	136411478
chr16	1472500	1482500	chr16	1522500	1532500	chr3	40662500	40672500	chr3	40747500	40757500	chr1	151103572	151104525	chr1	158095340	158095847	chr6	133297263	133297343	chr5	136680034	136680869
chr16	1537500	1547500	chr16	1577500	1587500	chr3	42000000	42010000	chr3	42110000	42120000	chr1	151132387	151132669	chr1	158119011	158120214	chr6	133594079	133594162	chr5	140201683	140202057
chr16	1470000	1480000	chr16	1590000	1600000	chr3	42052500	42062500	chr3	42107500	42117500	chr1	151133091	151133509	chr1	158149321	158149661	chr6	134403786	134403866	chr5	140220578	140221027
chr16	1577500	1587500	chr16	1657500	1667500	chr3	42630000	42640000	chr3	42810000	42820000	chr1	151134106	151134504	chr1	158149764	158150352	chr6	135144052	135144525	chr5	140262149	140262604
chr16	1570000	1580000	chr16	1760000	1770000	chr3	44480000	44490000	chr3	44510000	44520000	chr1	151143040	151143607	chr1	158150470	158152271	chr6	136230972	136231278	chr5	140420691	140421172
chr16	1722500	1732500	chr16	1767500	1777500	chr3	45072500	45082500	chr3	45357500	45367500	chr1	151190215	151190592	chr1	158152414	158153036	chr6	136470219	136470299	chr5	140551977	140552333
chr16	1870000	1880000	chr16	1970000	1980000	chr3	45370000	45380000	chr3	45420000	45430000	chr1	151209948	151210194	chr1	158156434	158156871	chr6	137736708	137737052	chr5	141586246	141586757
chr16	1817500	1827500	chr16	1972500	1982500	chr3	45360000	45370000	chr3	45700000	45710000	chr1	151281056	151281400	chr1	158169219	158169839	chr6	137910439	137910935	chr5	144480826	144481215
chr16	2000000	2010000	chr16	2050000	2060000	chr3	45730000	45740000	chr3	45950000	45960000	chr1	151283628	151284881	chr1	158173797	158174852	chr6	139540257	139540699	chr5	145059636	145060072
chr16	2002500	2012500	chr16	2197500	2207500	chr3	47287500	47297500	chr3	47362500	47372500	chr1	151285898	151286418	chr1	158182039	158183104	chr6	139696562	139696675	chr5	145267533	145267920
chr16	2252500	2262500	chr16	2312500	2322500	chr3	46960000	46970000	chr3	47410000	47420000	chr1	151286678	151286931	chr1	158198003	158198249	chr6	140095831	140095911	chr5	145830996	145831390
chr16	2472500	2482500	chr16	2522500	2532500	chr3	50437500	50447500	chr3	50557500	50567500	chr1	151293466	151293781	chr1	158214792	158215612	chr6	142528556	142528863	chr5	146001962	146002367
chr16	2767500	2777500	chr16	2912500	2922500	chr3	51532500	51542500	chr3	51667500	51677500	chr1	151315671	151315881	chr1	158216574	158217115	chr6	143126630	143126710	chr5	146773423	146773967
chr16	2927500	2937500	chr16	2962500	2972500	chr3	51750000	51760000	chr3	51830000	51840000	chr1	151373689	151374025	chr1	158217253	158218017	chr6	143234651	143235058	chr5	146843661	146844361
chr16	3042500	3052500	chr16	3077500	3087500	chr3	51420000	51430000	chr3	51970000	51980000	chr1	151541392	151541689	chr1	158218094	158220703	chr6	143274954	143275197	chr5	146957968	146958349
chr16	3102500	3112500	chr16	3137500	3147500	chr3	52322500	52332500	chr3	52412500	52422500	chr1	151547100	151547666	chr1	158221043	158222110	chr6	143342799	143342879	chr5	147266644	147267006
chr16	3137500	3147500	chr16	3172500	3182500	chr3	52772500	52782500	chr3	52852500	52862500	chr1	151670843	151671111	chr1	158222397	158222900	chr6	143858433	143858776	chr5	148066925	148067444
chr16	3137500	3147500	chr16	3212500	3222500	chr3	53970000	53980000	chr3	54400000	54410000	chr1	151729223	151729602	chr1	158223872	158225316	chr6	143861047	143861135	chr5	150114569	150114933
chr16	3177500	3187500	chr16	3212500	3222500	chr3	54180000	54190000	chr3	54400000	54410000	chr1	151820617	151820944	chr1	158225528	158226442	chr6	144409101	144409208	chr5	150677584	150677978
chr16	3232500	3242500	chr16	3307500	3317500	chr3	55510000	55520000	chr3	55750000	55760000	chr1	151821209	151821651	chr1	158226560	158226925	chr6	144665737	144665827	chr5	150842995	150843506
chr16	3352500	3362500	chr16	3447500	3457500	chr3	55512500	55522500	chr3	55777500	55787500	chr1	151864121	151864635	chr1	158227181	158227609	chr6	147076974	147077054	chr5	152527921	152528369
chr16	3227500	3237500	chr16	3502500	3512500	chr3	55512500	55522500	chr3	56277500	56287500	chr1	151865285	151865543	chr1	158231332	158231548	chr6	147252971	147253051	chr5	152805491	152805903
chr16	3502500	3512500	chr16	3547500	3557500	chr3	54882500	54892500	chr3	56282500	56292500	chr1	151872206	151872454	chr1	158242767	158243090	chr6	148073821	148073901	chr5	152876262	152876704
chr16	3570000	3580000	chr16	3660000	3670000	chr3	55512500	55522500	chr3	56282500	56292500	chr1	151877051	151879045	chr1	158243234	158243442	chr6	149805858	149806320	chr5	153536902	153537290
chr16	3622500	3632500	chr16	3657500	3667500	chr3	58550000	58560000	chr3	58610000	58620000	chr1	151880775	151881006	chr1	158244522	158245368	chr6	150390430	150390525	chr5	154019751	154020241
chr16	3810000	3820000	chr16	3920000	3930000	chr3	58622500	58632500	chr3	58982500	58992500	chr1	151881082	151882625	chr1	158245502	158245983	chr6	151762125	151762455	chr5	154429355	154429745
chr16	4027500	4037500	chr16	4297500	4307500	chr3	58982500	58992500	chr3	59032500	59042500	chr1	151916859	151917069	chr1	158249079	158249407	chr6	152630944	152631095	chr5	154640421	154640824
chr16	4297500	4307500	chr16	4352500	4362500	chr3	61540000	61550000	chr3	62170000	62180000	chr1	151917195	151918971	chr1	158249469	158249893	chr6	152883673	152883753	chr5	154996347	154996778
chr16	4517500	4527500	chr16	4552500	4562500	chr3	62600000	62610000	chr3	63210000	63220000	chr1	151956768	151957073	chr1	158251865	158252651	chr6	153197575	153197655	chr5	158197491	158197944
chr16	4522500	4532500	chr16	4582500	4592500	chr3	69372500	69382500	chr3	69412500	69422500	chr1	151957161	151957977	chr1	158253929	158254199	chr6	153259038	153259118	chr5	159378388	159378765
chr16	4340000	4350000	chr16	4630000	4640000	chr3	71627500	71637500	chr3	71702500	71712500	chr1	151961641	151962460	chr1	158254532	158254763	chr6	153462863	153462943	chr5	160112679	160113078
chr16	4582500	4592500	chr16	4662500	4672500	chr3	72130000	72140000	chr3	72300000	72310000	chr1	151962613	151962982	chr1	158254865	158255312	chr6	153674590	153674670	chr5	161103023	161103479
chr16	4560000	4570000	chr16	4670000	4680000	chr3	72490000	72500000	chr3	72930000	72940000	chr1	151963263	151963571	chr1	158255377	158256130	chr6	154074850	154074930	chr5	161675014	161675660
chr16	4660000	4670000	chr16	4740000	4750000	chr3	72892500	72902500	chr3	72932500	72942500	chr1	151964203	151964525	chr1	158256208	158257314	chr6	154380533	154380690	chr5	162020860	162021294
chr16	4777500	4787500	chr16	4812500	4822500	chr3	72892500	72902500	chr3	72937500	72947500	chr1	151972305	151972532	chr1	158257627	158257805	chr6	154809175	154809255	chr5	162034917	162035255
chr16	4812500	4822500	chr16	4847500	4857500	chr3	73497500	73507500	chr3	73547500	73557500	chr1	151972874	151973147	chr1	158258121	158258531	chr6	154909563	154909643	chr5	162506563	162507064
chr16	4847500	4857500	chr16	4892500	4902500	chr3	73502500	73512500	chr3	73547500	73557500	chr1	152161264	152161957	chr1	158258589	158258851	chr6	156657428	156657508	chr5	162531488	162531899
chr16	5080000	5090000	chr16	5140000	5150000	chr3	75342500	75352500	chr3	75472500	75482500	chr1	152939825	152940086	chr1	158259274	158262730	chr6	156700146	156700295	chr5	162696689	162697029
chr16	8712500	8722500	chr16	8762500	8772500	chr3	87012500	87022500	chr3	87127500	87137500	chr1	153504056	153509890	chr1	158265154	158265352	chr6	156953564	156953646	chr5	163123311	163123684
chr16	8762500	8772500	chr16	8887500	8897500	chr3	87037500	87047500	chr3	87127500	87137500	chr1	153638695	153638974	chr1	158265450	158265809	chr6	157187438	157187587	chr5	163753088	163753612
chr16	9020000	9030000	chr16	9100000	9110000	chr3	87010000	87020000	chr3	87210000	87220000	chr1	153651520	153652307	chr1	158273758	158274629	chr6	157556747	157556916	chr5	164024297	164024685
chr16	8760000	8770000	chr16	9180000	9190000	chr3	87130000	87140000	chr3	87270000	87280000	chr1	153702989	153703213	chr1	158298583	158301842	chr6	158135195	158135275	chr5	164385744	164386254
chr16	11142500	11152500	chr16	11347500	11357500	chr3	97687500	97697500	chr3	97722500	97732500	chr1	153715301	153715511	chr1	158301967	158302172	chr6	158946483	158946579	chr5	164456464	164456889
chr16	11312500	11322500	chr16	11347500	11357500	chr3	98240000	98250000	chr3	98370000	98380000	chr1	153716204	153716760	chr1	158302576	158303424	chr6	159189727	159189807	chr5	164588229	164588682
chr16	11677500	11687500	chr16	11712500	11722500	chr3	98317500	98327500	chr3	98367500	98377500	chr1	153822109	153822500	chr1	158304541	158305199	chr6	159291009	159291203	chr5	164884893	164885260
chr16	11622500	11632500	chr16	11732500	11742500	chr3	98307500	98317500	chr3	98447500	98457500	chr1	153838268	153838524	chr1	158305515	158307013	chr6	159519897	159519985	chr5	164924726	164925120
chr16	11677500	11687500	chr16	11732500	11742500	chr3	98367500	98377500	chr3	98447500	98457500	chr1	153839304	153839577	chr1	158318695	158318890	chr6	160347688	160347768	chr5	165057138	165057742
chr16	11730000	11740000	chr16	11800000	11810000	chr3	98312500	98322500	chr3	98527500	98537500	chr1	153868355	153868565	chr1	158319086	158319270	chr6	161532433	161532529	chr5	165308269	165308682
chr16	11620000	11630000	chr16	11900000	11910000	chr3	98740000	98750000	chr3	98890000	98900000	chr1	153887124	153887550	chr1	158320041	158320373	chr6	162227465	162227567	chr5	166457550	166457939
chr16	11502500	11512500	chr16	11907500	11917500	chr3	100317500	100327500	chr3	100422500	100432500	chr1	153915771	153916137	chr1	158320780	158321249	chr6	163848948	163849209	chr5	166476051	166476475
chr16	11887500	11897500	chr16	11942500	11952500	chr3	105400000	105410000	chr3	106830000	106840000	chr1	153924184	153925018	chr1	158322517	158326754	chr6	166848961	166849267	chr5	166688715	166689146
chr16	12170000	12180000	chr16	12910000	12920000	chr3	107147500	107157500	chr3	107237500	107247500	chr1	153926933	153927231	chr1	158327394	158327759	chr6	167401475	167401581	chr5	167474337	167474725
chr16	15727500	15737500	chr16	15762500	15772500	chr3	108740000	108750000	chr3	108800000	108810000	chr1	153933633	153933843	chr1	158327831	158328872	chr6	167493350	167493521	chr5	167503716	167504122
chr16	15977500	15987500	chr16	16047500	16057500	chr3	111030000	111040000	chr3	111260000	111270000	chr1	153933988	153934469	chr1	158329082	158329420	chr6	167533684	167533785	chr5	168576164	168576715
chr16	15977500	15987500	chr16	16122500	16132500	chr3	112852500	112862500	chr3	112997500	113007500	chr1	153964275	153964706	chr1	158330307	158330595	chr6	167856952	167857032	chr5	170218325	170218749
chr16	17452500	17462500	chr16	17487500	17497500	chr3	112847500	112857500	chr3	113002500	113012500	chr1	153965404	153965614	chr1	158332432	158332970	chr6	168094965	168095073	chr5	172877997	172878495
chr16	17457500	17467500	chr16	17562500	17572500	chr3	113557500	113567500	chr3	113867500	113877500	chr1	154143691	154143927	chr1	158333628	158334879	chr6	169051022	169051102	chr5	173447383	173447778
chr16	20850000	20860000	chr16	21560000	21570000	chr3	114930000	114940000	chr3	115530000	115540000	chr1	154144153	154144493	chr1	158335068	158335433	chr6	170601138	170601239	chr5	173472404	173472793
chr16	21200000	21210000	chr16	21560000	21570000	chr3	119290000	119300000	chr3	119390000	119400000	chr1	154145304	154145535	chr1	158335493	158335754	chr6	171021920	171022003	chr5	173744261	173744690
chr16	22330000	22340000	chr16	22380000	22390000	chr3	119807500	119817500	chr3	119862500	119872500	chr1	154149465	154152307	chr1	158335805	158336050	chr7	421802	421882	chr5	173891495	173891930
chr16	23132500	23142500	chr16	23177500	23187500	chr3	119812500	119822500	chr3	119862500	119872500	chr1	154196715	154196952	chr1	158337136	158337523	chr7	623893	624026	chr5	175127976	175128435
chr16	23460000	23470000	chr16	23520000	23530000	chr3	120277500	120287500	chr3	120312500	120322500	chr1	154229432	154229645	chr1	158340853	158341494	chr7	771966	772066	chr5	176239784	176240222
chr16	23517500	23527500	chr16	23562500	23572500	chr3	121817500	121827500	chr3	121967500	121977500	chr1	154230573	154230838	chr1	158360639	158360886	chr7	872035	872192	chr6	1995957	1996342
chr16	23827500	23837500	chr16	23877500	23887500	chr3	121817500	121827500	chr3	121972500	121982500	chr1	154236596	154236915	chr1	158365386	158365870	chr7	876204	876289	chr6	2158757	2159228
chr16	25062500	25072500	chr16	25112500	25122500	chr3	122172500	122182500	chr3	122392500	122402500	chr1	154240717	154241289	chr1	158366510	158367030	chr7	948437	948776	chr6	2505818	2506305
chr16	27372500	27382500	chr16	27407500	27417500	chr3	122660000	122670000	chr3	122740000	122750000	chr1	154241527	154241779	chr1	158367919	158368171	chr7	994323	994417	chr6	4727851	4728250
chr16	27407500	27417500	chr16	27452500	27462500	chr3	123040000	123050000	chr3	123200000	123210000	chr1	154280076	154280897	chr1	158368216	158369215	chr7	1032558	1033315	chr6	5136035	5136544
chr16	27242500	27252500	chr16	27467500	27477500	chr3	123370000	123380000	chr3	123410000	123420000	chr1	154304286	154304818	chr1	158370315	158370688	chr7	1084512	1084680	chr6	5402507	5402942
chr16	28142500	28152500	chr16	28222500	28232500	chr3	123360000	123370000	chr3	123430000	123440000	chr1	154310321	154311189	chr1	158371763	158371959	chr7	1094891	1095063	chr6	5766526	5766863
chr16	28287500	28297500	chr16	28322500	28332500	chr3	123370000	123380000	chr3	123430000	123440000	chr1	154311322	154311782	chr1	158373309	158373633	chr7	1119979	1120059	chr6	5965214	5965558
chr16	28882500	28892500	chr16	28952500	28962500	chr3	124060000	124070000	chr3	124180000	124190000	chr1	154312064	154313076	chr1	158373818	158374687	chr7	1513519	1514081	chr6	6220970	6221383
chr16	29120000	29130000	chr16	29160000	29170000	chr3	124070000	124080000	chr3	124180000	124190000	chr1	154316740	154316970	chr1	158375579	158376135	chr7	1852120	1852220	chr6	6222393	6222723
chr16	29270000	29280000	chr16	29320000	29330000	chr3	125847500	125857500	chr3	127167500	127177500	chr1	154317099	154317830	chr1	158377070	158377364	chr7	2018697	2018848	chr6	6263015	6263425
chr16	29752500	29762500	chr16	29792500	29802500	chr3	126697500	126707500	chr3	127167500	127177500	chr1	154370737	154371108	chr1	158377519	158377813	chr7	2027582	2027662	chr6	6494774	6495397
chr16	29707500	29717500	chr16	29797500	29807500	chr3	125632500	125642500	chr3	127257500	127267500	chr1	154374156	154374494	chr1	158382526	158382729	chr7	2517311	2517586	chr6	6694559	6694963
chr16	29707500	29717500	chr16	29822500	29832500	chr3	127170000	127180000	chr3	127260000	127270000	chr1	154375378	154375637	chr1	158396033	158396273	chr7	2559415	2559662	chr6	6702051	6702481
chr16	29812500	29822500	chr16	29852500	29862500	chr3	127197500	127207500	chr3	127257500	127267500	chr1	154376941	154381595	chr1	158401939	158402141	chr7	4722334	4722417	chr6	8462469	8462833
chr16	29870000	29880000	chr16	30000000	30010000	chr3	127390000	127400000	chr3	127540000	127550000	chr1	154382625	154384200	chr1	158402184	158402501	chr7	4779301	4779409	chr6	8888678	8889199
chr16	29932500	29942500	chr16	30002500	30012500	chr3	127412500	127422500	chr3	127547500	127557500	chr1	154389637	154390006	chr1	158402653	158403183	chr7	4869666	4870254	chr6	8905015	8905378
chr16	29967500	29977500	chr16	30002500	30012500	chr3	127460000	127470000	chr3	127550000	127560000	chr1	154390681	154392989	chr1	158414922	158415784	chr7	5184349	5184433	chr6	9251024	9251433
chr16	29697500	29707500	chr16	30027500	30037500	chr3	127887500	127897500	chr3	128032500	128042500	chr1	154393104	154394344	chr1	158461012	158461310	chr7	5862859	5862939	chr6	10031078	10031682
chr16	30072500	30082500	chr16	30417500	30427500	chr3	128142500	128152500	chr3	128297500	128307500	chr1	154402565	154402921	chr1	158461371	158461920	chr7	6066200	6066432	chr6	10256306	10256776
chr16	30342500	30352500	chr16	30417500	30427500	chr3	128212500	128222500	chr3	128297500	128307500	chr1	154403629	154403858	chr1	158464143	158464368	chr7	6146135	6146306	chr6	10951779	10952239
chr16	30377500	30387500	chr16	30417500	30427500	chr3	129540000	129550000	chr3	129810000	129820000	chr1	154404504	154404740	chr1	158464593	158465025	chr7	6310751	6310871	chr6	11675880	11676295
chr16	30440000	30450000	chr16	30490000	30500000	chr3	129660000	129670000	chr3	129810000	129820000	chr1	154411808	154412635	chr1	158465727	158466209	chr7	6641721	6642280	chr6	12638067	12638669
chr16	30542500	30552500	chr16	30577500	30587500	chr3	130472500	130482500	chr3	130562500	130572500	chr1	154474480	154475051	chr1	158534315	158534596	chr7	10396272	10396373	chr6	14317342	14317771
chr16	30542500	30552500	chr16	30662500	30672500	chr3	130477500	130487500	chr3	130562500	130572500	chr1	154521617	154521849	chr1	158619140	158619318	chr7	10580016	10580096	chr6	14464351	14464832
chr16	30767500	30777500	chr16	30822500	30832500	chr3	130562500	130572500	chr3	130607500	130617500	chr1	154527155	154527441	chr1	158922024	158922227	chr7	12151651	12151746	chr6	14711251	14711696
chr16	30812500	30822500	chr16	30882500	30892500	chr3	131512500	131522500	chr3	131742500	131752500	chr1	154578957	154579334	chr1	158922282	158922478	chr7	12831697	12831777	chr6	18749389	18749959
chr16	30927500	30937500	chr16	30962500	30972500	chr3	131750000	131760000	chr3	131890000	131900000	chr1	154586749	154587168	chr1	158922553	158922791	chr7	16460221	16460301	chr6	18990536	18991002
chr16	31082500	31092500	chr16	31122500	31132500	chr3	131967500	131977500	chr3	132112500	132122500	chr1	154843740	154843968	chr1	159717313	159717536	chr7	17342488	17342580	chr6	18997528	18997945
chr16	31102500	31112500	chr16	31147500	31157500	chr3	132067500	132077500	chr3	132112500	132122500	chr1	154859089	154859322	chr1	159717682	159718089	chr7	17980092	17980484	chr6	19025023	19025379
chr16	31082500	31092500	chr16	31187500	31197500	chr3	132437500	132447500	chr3	133097500	133107500	chr1	154899509	154899720	chr1	159920064	159920288	chr7	22589944	22590178	chr6	20025098	20025529
chr16	31147500	31157500	chr16	31187500	31197500	chr3	133182500	133192500	chr3	133287500	133297500	chr1	154905273	154905652	chr1	160078339	160078782	chr7	22862440	22862636	chr6	21935760	21936280
chr16	31340000	31350000	chr16	31390000	31400000	chr3	133642500	133652500	chr3	133742500	133752500	chr1	154937838	154938105	chr1	160078986	160079265	chr7	23719463	23719941	chr6	22344077	22344472
chr16	31867500	31877500	chr16	31992500	32002500	chr3	133532500	133542500	chr3	133927500	133937500	chr1	154961725	154962322	chr1	160331482	160333041	chr7	25934984	25935364	chr6	22737575	22737994
chr16	46820000	46830000	chr16	47000000	47010000	chr3	133537500	133547500	chr3	133927500	133937500	chr1	155030698	155030967	chr1	160369849	160370240	chr7	26240430	26240697	chr6	22828623	22829073
chr16	46862500	46872500	chr16	47002500	47012500	chr3	133642500	133652500	chr3	133927500	133937500	chr1	155106917	155107164	chr1	160370326	160370968	chr7	26416740	26416953	chr6	25175933	25176250
chr16	50277500	50287500	chr16	50312500	50322500	chr3	133647500	133657500	chr3	133927500	133937500	chr1	155184670	155184953	chr1	160450402	160451203	chr7	26520977	26521057	chr6	27618611	27618907
chr16	50400000	50410000	chr16	50570000	50580000	chr3	134080000	134090000	chr3	134200000	134210000	chr1	155185017	155185465	chr1	160499109	160500103	chr7	27814466	27814591	chr6	28361677	28362114
chr16	50577500	50587500	chr16	50632500	50642500	chr3	134317500	134327500	chr3	134357500	134367500	chr1	155219870	155220717	chr1	160508283	160512021	chr7	30452703	30452983	chr6	34950072	34950476
chr16	50577500	50587500	chr16	50657500	50667500	chr3	134317500	134327500	chr3	134467500	134477500	chr1	155240644	155241016	chr1	160514032	160514612	chr7	30650509	30650589	chr6	36945021	36945632
chr16	50302500	50312500	chr16	50772500	50782500	chr3	134320000	134330000	chr3	135220000	135230000	chr1	155342249	155342459	chr1	160517341	160517567	chr7	30866117	30866197	chr6	39345270	39345579
chr16	53402500	53412500	chr16	53462500	53472500	chr3	134507500	134517500	chr3	135217500	135227500	chr1	155469721	155469937	chr1	160517918	160518266	chr7	31023148	31023625	chr6	39419598	39420058
chr16	53402500	53412500	chr16	53532500	53542500	chr3	134507500	134517500	chr3	135607500	135617500	chr1	155478066	155478407	chr1	160519181	160520717	chr7	33481340	33481481	chr6	39838693	39839120
chr16	53570000	53580000	chr16	53730000	53740000	chr3	136532500	136542500	chr3	136577500	136587500	chr1	155484432	155485148	chr1	160536833	160539071	chr7	35735252	35735332	chr6	39948834	39949232
chr16	53580000	53590000	chr16	55490000	55500000	chr3	136660000	136670000	chr3	136730000	136740000	chr1	155504746	155506975	chr1	160621095	160621320	chr7	36504719	36504799	chr6	41335441	41335808
chr16	53580000	53590000	chr16	56350000	56360000	chr3	137780000	137790000	chr3	137830000	137840000	chr1	155507469	155508026	chr1	160621520	160621835	chr7	36824684	36824898	chr6	41418827	41419187
chr16	56632500	56642500	chr16	56667500	56677500	chr3	138190000	138200000	chr3	138630000	138640000	chr1	155510080	155510918	chr1	160622058	160622464	chr7	40027523	40027636	chr6	42228278	42229171
chr16	56672500	56682500	chr16	56712500	56722500	chr3	138187500	138197500	chr3	138637500	138647500	chr1	155513410	155513654	chr1	160622587	160623915	chr7	42951703	42951899	chr6	43920433	43920804
chr16	56992500	57002500	chr16	57112500	57122500	chr3	138652500	138662500	chr3	138917500	138927500	chr1	155654392	155654624	chr1	160683786	160684156	chr7	44223243	44223325	chr6	43969011	43969486
chr16	57272500	57282500	chr16	57447500	57457500	chr3	139840000	139850000	chr3	140450000	140460000	chr1	155686811	155687460	chr1	160684457	160684783	chr7	44470990	44471249	chr6	44030509	44030936
chr16	57450000	57460000	chr16	57570000	57580000	chr3	140762500	140772500	chr3	140817500	140827500	chr1	155693000	155693384	chr1	160767911	160768944	chr7	48031376	48031636	chr6	45958922	45959440
chr16	57517500	57527500	chr16	57567500	57577500	chr3	140767500	140777500	chr3	140817500	140827500	chr1	155722887	155723211	chr1	160805993	160808952	chr7	48074917	48075061	chr6	46749073	46749608
chr16	57480000	57490000	chr16	57760000	57770000	chr3	140762500	140772500	chr3	140907500	140917500	chr1	155726683	155727160	chr1	160824740	160825901	chr7	48149708	48150215	chr6	46958667	46959009
chr16	57762500	57772500	chr16	58027500	58037500	chr3	141740000	141750000	chr3	141860000	141870000	chr1	155778754	155779033	chr1	160831788	160833061	chr7	50246295	50246386	chr6	47040766	47041198
chr16	57677500	57687500	chr16	58032500	58042500	chr3	141737500	141747500	chr3	141922500	141932500	chr1	155817888	155818524	chr1	161409574	161410691	chr7	50347006	50347138	chr6	47047444	47047763
chr16	58032500	58042500	chr16	58157500	58167500	chr3	142540000	142550000	chr3	142700000	142710000	chr1	155821134	155821480	chr1	161443120	161443397	chr7	50357133	50357213	chr6	47065069	47065480
chr16	57760000	57770000	chr16	58420000	58430000	chr3	148450000	148460000	chr3	148660000	148670000	chr1	155829442	155830838	chr1	161499472	161499700	chr7	50357940	50358020	chr6	48055096	48055617
chr16	58280000	58290000	chr16	58420000	58430000	chr3	148830000	148840000	chr3	149060000	149070000	chr1	155862027	155862276	chr1	161742598	161743531	chr7	50419833	50419913	chr6	48733040	48733356
chr16	58422500	58432500	chr16	58542500	58552500	chr3	149210000	149220000	chr3	149430000	149440000	chr1	155899847	155900073	chr1	161802107	161802547	chr7	50929831	50929911	chr6	49590807	49591399
chr16	57760000	57770000	chr16	58660000	58670000	chr3	149287500	149297500	chr3	149427500	149437500	chr1	155900364	155901588	chr1	161925024	161925408	chr7	51679764	51679844	chr6	49998644	49999061
chr16	58422500	58432500	chr16	58762500	58772500	chr3	150637500	150647500	chr3	150797500	150807500	chr1	155901832	155902149	chr1	161925548	161925791	chr7	51836644	51836724	chr6	50029753	50030185
chr16	66580000	66590000	chr16	66780000	66790000	chr3	150797500	150807500	chr3	150857500	150867500	chr1	156010580	156010827	chr1	161973233	161973810	chr7	57549406	57549543	chr6	50112709	50113152
chr16	66437500	66447500	chr16	66782500	66792500	chr3	151000000	151010000	chr3	151630000	151640000	chr1	156013219	156013576	chr1	161974558	161974768	chr7	57965276	57965358	chr6	50152750	50153287
chr16	66962500	66972500	chr16	67057500	67067500	chr3	152190000	152200000	chr3	152290000	152300000	chr1	156065802	156066062	chr1	162039125	162039430	chr7	58008582	58008704	chr6	50160576	50160900
chr16	67182500	67192500	chr16	67217500	67227500	chr3	154037500	154047500	chr3	155037500	155047500	chr1	156075321	156076387	chr1	162341575	162341818	chr7	62301475	62301613	chr6	50623557	50624054
chr16	67222500	67232500	chr16	67257500	67267500	chr3	154477500	154487500	chr3	155037500	155047500	chr1	156089686	156090104	chr1	162342195	162342700	chr7	63643531	63643839	chr6	51215031	51215492
chr16	67007500	67017500	chr16	67427500	67437500	chr3	154482500	154492500	chr3	155037500	155047500	chr1	156097631	156097841	chr1	162343927	162344107	chr7	63767745	63767879	chr6	51263667	51264064
chr16	67340000	67350000	chr16	67800000	67810000	chr3	155270000	155280000	chr3	155580000	155590000	chr1	156131130	156131506	chr1	162358906	162359110	chr7	64029924	64030004	chr6	51483191	51483727
chr16	67837500	67847500	chr16	67877500	67887500	chr3	155582500	155592500	chr3	156872500	156882500	chr1	156170482	156171435	chr1	162359491	162359726	chr7	64348473	64348800	chr6	51798901	51799354
chr16	67850000	67860000	chr16	67890000	67900000	chr3	157330000	157340000	chr3	157820000	157830000	chr1	156171914	156172486	chr1	163796119	163796378	chr7	65878732	65878852	chr6	53599752	53600169
chr16	68090000	68100000	chr16	68150000	68160000	chr3	157830000	157840000	chr3	157880000	157890000	chr1	156172857	156173150	chr1	163822934	163823207	chr7	66459723	66459985	chr6	53820788	53821314
chr16	68270000	68280000	chr16	68540000	68550000	chr3	157580000	157590000	chr3	158030000	158040000	chr1	156187167	156188426	chr1	165752993	165753249	chr7	72993074	72993279	chr6	53850954	53851378
chr16	68427500	68437500	chr16	68537500	68547500	chr3	158632500	158642500	chr3	158972500	158982500	chr1	156189047	156189688	chr1	165796691	165798797	chr7	73139960	73140497	chr6	54109197	54109727
chr16	68550000	68560000	chr16	68870000	68880000	chr3	158977500	158987500	chr3	159517500	159527500	chr1	156190764	156193721	chr1	165799105	165799345	chr7	75272156	75272591	chr6	54602031	54602464
chr16	68550000	68560000	chr16	69150000	69160000	chr3	159597500	159607500	chr3	159702500	159712500	chr1	156203455	156203802	chr1	165802312	165802713	chr7	75796100	75796267	chr6	54857558	54857963
chr16	69417500	69427500	chr16	69452500	69462500	chr3	159640000	159650000	chr3	159720000	159730000	chr1	156215168	156216003	chr1	165811736	165812177	chr7	75943477	75944183	chr6	54933953	54934468
chr16	69430000	69440000	chr16	69480000	69490000	chr3	159877500	159887500	chr3	160057500	160067500	chr1	156250077	156250387	chr1	165813747	165814139	chr7	77214335	77214415	chr6	55106036	55106390
chr16	69430000	69440000	chr16	69590000	69600000	chr3	161270000	161280000	chr3	161560000	161570000	chr1	156405856	156406370	chr1	165814220	165814580	chr7	77302519	77302636	chr6	55141527	55141951
chr16	69742500	69752500	chr16	69782500	69792500	chr3	167407500	167417500	chr3	167447500	167457500	chr1	156441844	156442129	chr1	165814815	165815465	chr7	77793306	77793386	chr6	55157916	55158447
chr16	70320000	70330000	chr16	70380000	70390000	chr3	167920000	167930000	chr3	168560000	168570000	chr1	156446837	156447051	chr1	165816075	165816290	chr7	80376606	80376686	chr6	55310425	55310819
chr16	70377500	70387500	chr16	70412500	70422500	chr3	171020000	171030000	chr3	171170000	171180000	chr1	156564959	156565336	chr1	165816886	165817267	chr7	82259671	82259751	chr6	55482133	55482517
chr16	71482500	71492500	chr16	71517500	71527500	chr3	170670000	170680000	chr3	171550000	171560000	chr1	156692956	156693350	chr1	165817577	165818050	chr7	82559162	82559242	chr6	55845385	55845844
chr16	75227500	75237500	chr16	75262500	75272500	chr3	171357500	171367500	chr3	171547500	171557500	chr1	156693904	156694314	chr1	165818119	165821296	chr7	84905946	84906030	chr6	56563846	56564257
chr16	75462500	75472500	chr16	75497500	75507500	chr3	178150000	178160000	chr3	178680000	178690000	chr1	156747521	156747741	chr1	165821622	165822582	chr7	90237396	90237500	chr6	56628813	56629216
chr16	75550000	75560000	chr16	75600000	75610000	chr3	179160000	179170000	chr3	179280000	179290000	chr1	156771052	156772174	chr1	165823224	165823792	chr7	91362327	91362407	chr6	56819782	56820395
chr16	74700000	74710000	chr16	75680000	75690000	chr3	179370000	179380000	chr3	179670000	179680000	chr1	156803907	156804336	chr1	165824663	165825207	chr7	91763691	91763771	chr6	57396656	57397086
chr16	77710000	77720000	chr16	78000000	78010000	chr3	179460000	179470000	chr3	180310000	180320000	chr1	156805597	156806703	chr1	165825462	165825766	chr7	92132239	92132319	chr6	57445355	57445933
chr16	78737500	78747500	chr16	78797500	78807500	chr3	181040000	181050000	chr3	181410000	181420000	chr1	156814870	156815220	chr1	165825976	165827241	chr7	92147346	92147426	chr6	57539366	57539726
chr16	81472500	81482500	chr16	81552500	81562500	chr3	182620000	182630000	chr3	182810000	182820000	chr1	156826429	156826639	chr1	165827455	165828227	chr7	92157779	92158275	chr6	62859960	62860466
chr16	81592500	81602500	chr16	81632500	81642500	chr3	183540000	183550000	chr3	184000000	184010000	chr1	156835414	156837179	chr1	165828293	165829592	chr7	92462211	92462778	chr6	62993740	62994102
chr16	81552500	81562500	chr16	81647500	81657500	chr3	184087500	184097500	chr3	184127500	184137500	chr1	157105559	157105769	chr1	165831314	165832123	chr7	93911523	93911603	chr6	63600958	63601537
chr16	81647500	81657500	chr16	81747500	81757500	chr3	184090000	184100000	chr3	184250000	184260000	chr1	157105824	157106165	chr1	165832275	165832913	chr7	96656946	96657316	chr6	64017661	64018168
chr16	82300000	82310000	chr16	83240000	83250000	chr3	185447500	185457500	chr3	185482500	185492500	chr1	158787414	158787672	chr1	165834592	165835448	chr7	96734029	96734263	chr6	65040831	65041217
chr16	84147500	84157500	chr16	84217500	84227500	chr3	185370000	185380000	chr3	185620000	185630000	chr1	158902506	158902833	chr1	165837765	165837970	chr7	96746828	96747065	chr6	65215139	65215611
chr16	84307500	84317500	chr16	84532500	84542500	chr3	185822500	185832500	chr3	185867500	185877500	chr1	158903216	158903468	chr1	165838865	165839142	chr7	97060942	97061022	chr6	67372089	67372466
chr16	84542500	84552500	chr16	84577500	84587500	chr3	185822500	185832500	chr3	185922500	185932500	chr1	158965952	158966216	chr1	165840036	165840921	chr7	97501846	97501949	chr6	67635964	67636375
chr16	84582500	84592500	chr16	84622500	84632500	chr3	185822500	185832500	chr3	185952500	185962500	chr1	158986631	158987170	chr1	165841234	165841567	chr7	98030577	98030759	chr6	67776324	67776729
chr16	84310000	84320000	chr16	84760000	84770000	chr3	187457500	187467500	chr3	187692500	187702500	chr1	159011077	159011531	chr1	166049874	166051138	chr7	98477353	98477536	chr6	68906567	68907083
chr16	85082500	85092500	chr16	85117500	85127500	chr3	190227500	190237500	chr3	190332500	190342500	chr1	159024126	159024457	chr1	166112615	166112793	chr7	98957518	98957604	chr6	68936341	68936771
chr16	85327500	85337500	chr16	85362500	85372500	chr3	190227500	190237500	chr3	190407500	190417500	chr1	159036081	159036347	chr1	166113308	166113594	chr7	99097152	99097281	chr6	69053815	69054215
chr16	85557500	85567500	chr16	85597500	85607500	chr3	192277500	192287500	chr3	192512500	192522500	chr1	159042375	159042608	chr1	166114080	166114269	chr7	99177780	99178041	chr6	69178418	69178820
chr16	85507500	85517500	chr16	85637500	85647500	chr3	192532500	192542500	chr3	193282500	193292500	chr1	159043553	159043834	chr1	166135851	166136266	chr7	99527142	99527419	chr6	69282363	69282799
chr16	85557500	85567500	chr16	85637500	85647500	chr3	193502500	193512500	chr3	193847500	193857500	chr1	159044590	159044964	chr1	166136450	166136641	chr7	99642469	99642584	chr6	69586888	69587543
chr16	85717500	85727500	chr16	85827500	85837500	chr3	193762500	193772500	chr3	193847500	193857500	chr1	159045250	159048004	chr1	167013050	167013772	chr7	99764105	99764196	chr6	70920184	70920552
chr16	85927500	85937500	chr16	85962500	85972500	chr3	193502500	193512500	chr3	193852500	193862500	chr1	159057969	159058253	chr1	167013782	167014097	chr7	100025854	100025976	chr6	73844228	73844641
chr16	87422500	87432500	chr16	87522500	87532500	chr3	193850000	193860000	chr3	193920000	193930000	chr1	159059705	159059942	chr1	167036018	167036521	chr7	100066811	100067334	chr6	74513483	74513910
chr16	86592500	86602500	chr16	87667500	87677500	chr3	194202500	194212500	chr3	194257500	194267500	chr1	159061095	159061797	chr1	167040849	167041031	chr7	100091308	100091432	chr6	74679733	74680110
chr16	87740000	87750000	chr16	87790000	87800000	chr3	194720000	194730000	chr3	194820000	194830000	chr1	160053719	160053984	chr1	167043664	167043945	chr7	100157327	100157795	chr6	75053608	75053866
chr16	87817500	87827500	chr16	87852500	87862500	chr3	194727500	194737500	chr3	194817500	194827500	chr1	160058211	160058620	chr1	167044627	167046231	chr7	100231517	100231845	chr6	77392515	77392928
chr16	88710000	88720000	chr16	88760000	88770000	chr3	195842500	195852500	chr3	195907500	195917500	chr1	160059438	160059673	chr1	167046603	167046807	chr7	100435040	100435132	chr6	77571165	77571483
chr16	88807500	88817500	chr16	88917500	88927500	chr4	592500	602500	chr4	662500	672500	chr1	160095621	160095831	chr1	167063320	167063709	chr7	101500258	101500382	chr6	78330029	78330428
chr16	89140000	89150000	chr16	89190000	89200000	chr4	732500	742500	chr4	882500	892500	chr1	160177133	160177542	chr1	167072976	167073566	chr7	102090724	102091053	chr6	81452233	81452661
chr16	88917500	88927500	chr16	89277500	89287500	chr4	2967500	2977500	chr4	3027500	3037500	chr1	160180383	160180622	chr1	167073631	167075324	chr7	102312142	102312236	chr6	82175508	82175983
chr16	89160000	89170000	chr16	89280000	89290000	chr4	3192500	3202500	chr4	3477500	3487500	chr1	160197034	160197287	chr1	167075390	167075650	chr7	104105620	104105700	chr6	82715814	82716190
chr16	89232500	89242500	chr16	89277500	89287500	chr4	3762500	3772500	chr4	3877500	3887500	chr1	160225532	160225742	chr1	167076253	167076502	chr7	106896134	106896237	chr6	84127599	84128029
chr16	89300000	89310000	chr16	89350000	89360000	chr4	5047500	5057500	chr4	5457500	5467500	chr1	160284843	160285372	chr1	167077182	167077487	chr7	107231751	107231831	chr6	84302536	84302928
chr16	89317500	89327500	chr16	89352500	89362500	chr4	4987500	4997500	chr4	5462500	5472500	chr1	160319342	160319599	chr1	167077543	167079671	chr7	110738696	110739088	chr6	84324630	84325091
chr16	89472500	89482500	chr16	89552500	89562500	chr4	4897500	4907500	chr4	5807500	5817500	chr1	160421002	160421727	chr1	167079997	167080430	chr7	111108130	111108234	chr6	85132116	85132476
chr16	89762500	89772500	chr16	89852500	89862500	chr4	5047500	5057500	chr4	5807500	5817500	chr1	160422692	160423539	chr1	167081075	167081778	chr7	114383634	114383714	chr6	85677089	85677560
chr16	89812500	89822500	chr16	89857500	89867500	chr4	5047500	5057500	chr4	5812500	5822500	chr1	160424417	160424856	chr1	167083767	167084142	chr7	114505694	114505931	chr6	86466690	86467131
chr16	89857500	89867500	chr16	89922500	89932500	chr4	3300000	3310000	chr4	8200000	8210000	chr1	160424922	160425147	chr1	167084799	167085328	chr7	114571910	114572018	chr6	86574107	86574605
chr17	150000	160000	chr17	230000	240000	chr4	8600000	8610000	chr4	8880000	8890000	chr1	160546727	160547973	chr1	167086408	167087037	chr7	114664828	114664923	chr6	86884863	86885221
chr17	612500	622500	chr17	647500	657500	chr4	9492500	9502500	chr4	9527500	9537500	chr1	160610295	160617557	chr1	167088361	167088730	chr7	115169326	115169406	chr6	86901671	86902438
chr17	1352500	1362500	chr17	1387500	1397500	chr4	9527500	9537500	chr4	9597500	9607500	chr1	160649118	160649435	chr1	167089040	167089474	chr7	116166127	116166413	chr6	87646743	87647128
chr17	1462500	1472500	chr17	1527500	1537500	chr4	9527500	9537500	chr4	9602500	9612500	chr1	160660067	160660296	chr1	167091104	167091298	chr7	118869323	118869403	chr6	88193634	88194153
chr17	1582500	1592500	chr17	1622500	1632500	chr4	9597500	9607500	chr4	9687500	9697500	chr1	160673505	160673784	chr1	167091405	167091798	chr7	119266043	119266123	chr6	89175401	89175844
chr17	1622500	1632500	chr17	1662500	1672500	chr4	9490000	9500000	chr4	9760000	9770000	chr1	160674742	160675021	chr1	167092014	167092240	chr7	121078544	121078650	chr6	89202549	89202944
chr17	1782500	1792500	chr17	1942500	1952500	chr4	9700000	9710000	chr4	9760000	9770000	chr1	160748690	160748900	chr1	167092365	167092783	chr7	121214240	121214320	chr6	89339554	89339916
chr17	2202500	2212500	chr17	2237500	2247500	chr4	9762500	9772500	chr4	9897500	9907500	chr1	160922867	160923110	chr1	167100065	167100243	chr7	125110278	125110358	chr6	89693296	89693839
chr17	2410000	2420000	chr17	2570000	2580000	chr4	9492500	9502500	chr4	10012500	10022500	chr1	161034134	161034491	chr1	167105454	167105742	chr7	126962134	126962214	chr6	89948975	89949526
chr17	2690000	2700000	chr17	2730000	2740000	chr4	9492500	9502500	chr4	10092500	10102500	chr1	161034707	161035152	chr1	167131935	167132224	chr7	126987791	126987977	chr6	91320707	91321465
chr17	2682500	2692500	chr17	2827500	2837500	chr4	10950000	10960000	chr4	11100000	11110000	chr1	161061089	161061305	chr1	167188561	167189885	chr7	127849761	127850222	chr6	91340716	91341164
chr17	2747500	2757500	chr17	2912500	2922500	chr4	16027500	16037500	chr4	16077500	16087500	chr1	161074304	161074567	chr1	167441891	167444543	chr7	128099230	128099762	chr6	91401502	91402035
chr17	3532500	3542500	chr17	3567500	3577500	chr4	16080000	16090000	chr4	16200000	16210000	chr1	161082065	161082489	chr1	167446505	167446850	chr7	128333696	128333777	chr6	91570944	91571340
chr17	3762500	3772500	chr17	3807500	3817500	chr4	16220000	16230000	chr4	16260000	16270000	chr1	161083255	161083599	chr1	167446968	167447866	chr7	128509683	128509765	chr6	91986064	91986408
chr17	3810000	3820000	chr17	3970000	3980000	chr4	16290000	16300000	chr4	16450000	16460000	chr1	161084881	161085138	chr1	167532908	167533541	chr7	130125837	130126183	chr6	92097402	92097751
chr17	4042500	4052500	chr17	4077500	4087500	chr4	22477500	22487500	chr4	22512500	22522500	chr1	161086034	161086331	chr1	167533763	167534629	chr7	130130849	130130929	chr6	93354017	93354457
chr17	4120000	4130000	chr17	4200000	4210000	chr4	24467500	24477500	chr4	24582500	24592500	chr1	161099550	161099947	chr1	167585379	167585712	chr7	130792746	130792860	chr6	93486823	93487197
chr17	4042500	4052500	chr17	4452500	4462500	chr4	24580000	24590000	chr4	24650000	24660000	chr1	161138946	161139727	chr1	167585757	167588120	chr7	130987961	130988225	chr6	94133304	94133661
chr17	4262500	4272500	chr17	4452500	4462500	chr4	24582500	24592500	chr4	24682500	24692500	chr1	161143209	161143507	chr1	167588612	167588791	chr7	131198231	131198686	chr6	98987667	98988060
chr17	4477500	4487500	chr17	4522500	4532500	chr4	37690000	37700000	chr4	37740000	37750000	chr1	161150128	161150911	chr1	167590620	167591118	chr7	132447927	132448007	chr6	99689771	99690162
chr17	4692500	4702500	chr17	4732500	4742500	chr4	37682500	37692500	chr4	37742500	37752500	chr1	161164650	161165505	chr1	167591204	167591465	chr7	134386065	134386355	chr6	99730384	99730740
chr17	4807500	4817500	chr17	4887500	4897500	chr4	38062500	38072500	chr4	38667500	38677500	chr1	161179472	161179850	chr1	167591681	167591903	chr7	135836122	135836202	chr6	100555278	100555704
chr17	5092500	5102500	chr17	5142500	5152500	chr4	38067500	38077500	chr4	38667500	38677500	chr1	161199022	161199303	chr1	167592563	167592783	chr7	136681473	136681553	chr6	100564482	100564992
chr17	5090000	5100000	chr17	5180000	5190000	chr4	40550000	40560000	chr4	40720000	40730000	chr1	161228313	161228964	chr1	167595139	167595427	chr7	137129963	137130043	chr6	100624520	100624965
chr17	5097500	5107500	chr17	5207500	5217500	chr4	40740000	40750000	chr4	40830000	40840000	chr1	161356020	161357072	chr1	167684941	167686429	chr7	138812475	138812703	chr6	100818119	100818538
chr17	5150000	5160000	chr17	5210000	5220000	chr4	40970000	40980000	chr4	41210000	41220000	chr1	161357268	161357617	chr1	167730635	167731458	chr7	139044187	139044279	chr6	100908397	100908867
chr17	5100000	5110000	chr17	5340000	5350000	chr4	41282500	41292500	chr4	41657500	41667500	chr1	161379304	161379741	chr1	167731511	167732671	chr7	139931372	139931790	chr6	101674714	101675165
chr17	5320000	5330000	chr17	5370000	5380000	chr4	47702500	47712500	chr4	47832500	47842500	chr1	161514585	161514849	chr1	167772804	167773265	chr7	140711910	140712282	chr6	102562178	102562827
chr17	6537500	6547500	chr17	6912500	6922500	chr4	47702500	47712500	chr4	47837500	47847500	chr1	161591092	161592079	chr1	167773472	167774745	chr7	142996919	142997276	chr6	102865455	102865791
chr17	7102500	7112500	chr17	7137500	7147500	chr4	47832500	47842500	chr4	47912500	47922500	chr1	161605972	161606331	chr1	167775351	167775896	chr7	143002538	143002949	chr6	103067471	103067815
chr17	7112500	7122500	chr17	7207500	7217500	chr4	47912500	47922500	chr4	48267500	48277500	chr1	161606765	161607142	chr1	167775977	167776356	chr7	143042597	143042763	chr6	103355089	103355426
chr17	7182500	7192500	chr17	7247500	7257500	chr4	48120000	48130000	chr4	48530000	48540000	chr1	162792085	162792760	chr1	168308561	168308779	chr7	143106018	143106248	chr6	103570766	103571304
chr17	7280000	7290000	chr17	7330000	7340000	chr4	48580000	48590000	chr4	48670000	48680000	chr1	162805353	162805838	chr1	168310036	168310361	chr7	143317193	143317440	chr6	104245598	104246147
chr17	7422500	7432500	chr17	7457500	7467500	chr4	54962500	54972500	chr4	55092500	55102500	chr1	165414175	165414515	chr1	168310465	168311063	chr7	143434184	143434508	chr6	104451947	104452337
chr17	7210000	7220000	chr17	7480000	7490000	chr4	55180000	55190000	chr4	55300000	55310000	chr1	165615972	165616279	chr1	168311583	168312090	chr7	143534390	143534662	chr6	104773432	104773892
chr17	7252500	7262500	chr17	7487500	7497500	chr4	57840000	57850000	chr4	57970000	57980000	chr1	166056465	166056675	chr1	168413083	168413811	chr7	143589859	143589982	chr6	104975648	104976029
chr17	7472500	7482500	chr17	7512500	7522500	chr4	68730000	68740000	chr4	69030000	69040000	chr1	166812359	166812726	chr1	168414147	168415557	chr7	144483716	144484012	chr6	105584722	105585315
chr17	7510000	7520000	chr17	7580000	7590000	chr4	68780000	68790000	chr4	69030000	69040000	chr1	166812914	166813512	chr1	168489376	168490495	chr7	148224731	148225256	chr6	105765724	105766155
chr17	7717500	7727500	chr17	7752500	7762500	chr4	74457500	74467500	chr4	74512500	74522500	chr1	166824712	166824994	chr1	168505861	168506491	chr7	148704718	148704902	chr6	107739308	107739722
chr17	7722500	7732500	chr17	7812500	7822500	chr4	74457500	74467500	chr4	74517500	74527500	chr1	166837844	166838182	chr1	168513095	168513313	chr7	148741225	148741305	chr6	110839425	110839799
chr17	7812500	7822500	chr17	7957500	7967500	chr4	74590000	74600000	chr4	74900000	74910000	chr1	166838963	166839293	chr1	168523319	168523891	chr7	148982075	148982201	chr6	113101667	113102130
chr17	8087500	8097500	chr17	8122500	8132500	chr4	74897500	74907500	chr4	74957500	74967500	chr1	166839917	166840133	chr1	168524818	168525089	chr7	149157499	149157946	chr6	113200979	113201441
chr17	7977500	7987500	chr17	8197500	8207500	chr4	74922500	74932500	chr4	74957500	74967500	chr1	167232875	167233945	chr1	168803166	168803353	chr7	149512043	149512123	chr6	115069073	115069497
chr17	8020000	8030000	chr17	8200000	8210000	chr4	74432500	74442500	chr4	74997500	75007500	chr1	167382044	167382312	chr1	169497308	169497544	chr7	149535386	149535538	chr6	116217615	116218300
chr17	7992500	8002500	chr17	8202500	8212500	chr4	74457500	74467500	chr4	74997500	75007500	chr1	167397769	167397991	chr1	169498085	169498439	chr7	150265069	150265149	chr6	116832464	116832892
chr17	8797500	8807500	chr17	8897500	8907500	chr4	74517500	74527500	chr4	74997500	75007500	chr1	167418852	167419129	chr1	169572261	169572483	chr7	150265877	150266008	chr6	117100741	117101174
chr17	9822500	9832500	chr17	10127500	10137500	chr4	74522500	74532500	chr4	74997500	75007500	chr1	167480867	167482431	chr1	169572764	169573015	chr7	150792339	150792435	chr6	117509835	117510358
chr17	13970000	13980000	chr17	14100000	14110000	chr4	74592500	74602500	chr4	74997500	75007500	chr1	167511701	167512238	chr1	169573859	169574776	chr7	150869529	150870133	chr6	120287593	120288084
chr17	13500000	13510000	chr17	14200000	14210000	chr4	75050000	75060000	chr4	75170000	75180000	chr1	167548356	167548566	chr1	169580648	169580917	chr7	151105881	151106029	chr6	120699690	120700211
chr17	14110000	14120000	chr17	14200000	14210000	chr4	77127500	77137500	chr4	77222500	77232500	chr1	167610613	167610849	chr1	169593788	169594373	chr7	151215361	151215441	chr6	123190555	123190962
chr17	13490000	13500000	chr17	14700000	14710000	chr4	77347500	77357500	chr4	77417500	77427500	chr1	167653111	167653379	chr1	169597091	169597926	chr7	151498926	151499029	chr6	123268507	123268880
chr17	14200000	14210000	chr17	14820000	14830000	chr4	78160000	78170000	chr4	78270000	78280000	chr1	167789314	167789683	chr1	169599129	169599522	chr7	153397613	153397693	chr6	125080433	125080955
chr17	16282500	16292500	chr17	16317500	16327500	chr4	78300000	78310000	chr4	78340000	78350000	chr1	167907376	167907600	chr1	169609908	169610099	chr7	155101784	155101864	chr6	126080222	126080586
chr17	16262500	16272500	chr17	16422500	16432500	chr4	78157500	78167500	chr4	78347500	78357500	chr1	168204087	168204453	chr1	169618053	169618373	chr7	156291332	156291471	chr6	127390951	127391464
chr17	16392500	16402500	chr17	16432500	16442500	chr4	78970000	78980000	chr4	79690000	79700000	chr1	168206009	168207114	chr1	169645259	169645502	chr7	156701697	156701856	chr6	131081033	131081554
chr17	16432500	16442500	chr17	16467500	16477500	chr4	80987500	80997500	chr4	81102500	81112500	chr1	169332211	169332448	chr1	169648451	169648636	chr7	156864068	156864148	chr6	132015989	132016378
chr17	16437500	16447500	chr17	16487500	16497500	chr4	82320000	82330000	chr4	82830000	82840000	chr1	169429452	169430003	chr1	169657560	169657944	chr7	158488851	158489097	chr6	132621474	132621877
chr17	16822500	16832500	chr17	16887500	16897500	chr4	86720000	86730000	chr4	86880000	86890000	chr1	169484601	169484837	chr1	169843545	169843791	chr7	158621769	158621966	chr6	133505836	133506333
chr17	16902500	16912500	chr17	17047500	17057500	chr4	86740000	86750000	chr4	86880000	86890000	chr1	169552502	169552803	chr1	170114892	170115638	chr8	205641	205721	chr6	135578782	135579191
chr17	17042500	17052500	chr17	17102500	17112500	chr4	87510000	87520000	chr4	87810000	87820000	chr1	169553638	169554624	chr1	170136754	170136932	chr8	402276	402356	chr6	135732297	135732887
chr17	17177500	17187500	chr17	17212500	17222500	chr4	88592500	88602500	chr4	88757500	88767500	chr1	169554730	169554940	chr1	172418791	172420000	chr8	581058	581138	chr6	137946962	137947432
chr17	17340000	17350000	chr17	17540000	17550000	chr4	88770000	88780000	chr4	88880000	88890000	chr1	169558032	169558690	chr1	172631588	172631802	chr8	1579879	1579959	chr6	140373840	140374292
chr17	16897500	16907500	chr17	17542500	17552500	chr4	95217500	95227500	chr4	95307500	95317500	chr1	170036701	170038738	chr1	172648221	172648567	chr8	1693959	1694093	chr6	140426988	140427425
chr17	17592500	17602500	chr17	17652500	17662500	chr4	99180000	99190000	chr4	99270000	99280000	chr1	171220430	171221080	chr1	172649906	172650182	chr8	3281406	3281486	chr6	142393106	142393512
chr17	17652500	17662500	chr17	17692500	17702500	chr4	103260000	103270000	chr4	103680000	103690000	chr1	171389411	171389958	chr1	172673632	172673976	chr8	3850555	3850635	chr6	142553593	142553993
chr17	17580000	17590000	chr17	17710000	17720000	chr4	103342500	103352500	chr4	103927500	103937500	chr1	171457305	171457883	chr1	172876623	172876813	chr8	4786772	4786852	chr6	142859032	142859356
chr17	17650000	17660000	chr17	17750000	17760000	chr4	109770000	109780000	chr4	110220000	110230000	chr1	171708250	171708937	chr1	173164835	173165154	chr8	6017674	6017754	chr6	148292121	148292523
chr17	17627500	17637500	chr17	17757500	17767500	chr4	110477500	110487500	chr4	110617500	110627500	chr1	171709126	171709541	chr1	173174378	173175237	chr8	6367075	6367155	chr6	148500958	148501388
chr17	17652500	17662500	chr17	17872500	17882500	chr4	111230000	111240000	chr4	111430000	111440000	chr1	171752760	171755624	chr1	173176059	173176592	chr8	6575736	6575920	chr6	148929691	148930107
chr17	17932500	17942500	chr17	17987500	17997500	chr4	111262500	111272500	chr4	111427500	111437500	chr1	171755826	171756286	chr1	173314977	173315155	chr8	7544320	7544408	chr6	149294814	149295358
chr17	18042500	18052500	chr17	18082500	18092500	chr4	113207500	113217500	chr4	113242500	113252500	chr1	171756895	171757146	chr1	175642036	175642496	chr8	8056599	8056685	chr6	151062936	151063318
chr17	18082500	18092500	chr17	18122500	18132500	chr4	114270000	114280000	chr4	114680000	114690000	chr1	171767449	171767722	chr1	177794144	177794564	chr8	9688262	9688889	chr6	151969042	151969481
chr17	18122500	18132500	chr17	18157500	18167500	chr4	118950000	118960000	chr4	119140000	119150000	chr1	171768942	171769152	chr1	177794703	177794939	chr8	10697210	10697457	chr6	152391734	152392130
chr17	18120000	18130000	chr17	18460000	18470000	chr4	118950000	118960000	chr4	119190000	119200000	chr1	171787005	171787676	chr1	177827001	177827850	chr8	11058342	11058471	chr6	153353435	153353885
chr17	18800000	18810000	chr17	18850000	18860000	chr4	119200000	119210000	chr4	119320000	119330000	chr1	172123955	172124265	chr1	177901551	177901901	chr8	11058558	11058682	chr6	155473325	155473750
chr17	20022500	20032500	chr17	20122500	20132500	chr4	124220000	124230000	chr4	124310000	124320000	chr1	172149805	172151543	chr1	177902791	177903055	chr8	11314918	11315028	chr6	156681022	156681437
chr17	21112500	21122500	chr17	21152500	21162500	chr4	124270000	124280000	chr4	124320000	124330000	chr1	172151732	172152097	chr1	178911013	178911403	chr8	11424744	11424839	chr6	156983053	156983662
chr17	21152500	21162500	chr17	21187500	21197500	chr4	124317500	124327500	chr4	124362500	124372500	chr1	172224410	172224654	chr1	178911619	178912669	chr8	13512715	13512814	chr6	159884410	159884829
chr17	25560000	25570000	chr17	25980000	25990000	chr4	124317500	124327500	chr4	124392500	124402500	chr1	172238724	172240381	chr1	178935627	178935906	chr8	14432819	14432899	chr6	160030015	160030363
chr17	26127500	26137500	chr17	26572500	26582500	chr4	124392500	124402500	chr4	124532500	124542500	chr1	172243273	172243531	chr1	178939361	178939864	chr8	16432355	16432435	chr6	160054267	160054607
chr17	26872500	26882500	chr17	26922500	26932500	chr4	128530000	128540000	chr4	128650000	128660000	chr1	172307562	172308000	chr1	178941047	178941421	chr8	16589845	16589925	chr6	160642519	160642900
chr17	26967500	26977500	chr17	27072500	27082500	chr4	129467500	129477500	chr4	129727500	129737500	chr1	172363445	172364045	chr1	178941771	178943605	chr8	17772364	17772674	chr6	160683292	160683733
chr17	27177500	27187500	chr17	27217500	27227500	chr4	130440000	130450000	chr4	130560000	130570000	chr1	172364225	172364561	chr1	178943695	178944679	chr8	17780064	17780346	chr6	162081899	162082262
chr17	27287500	27297500	chr17	27437500	27447500	chr4	133917500	133927500	chr4	134062500	134072500	chr1	172639486	172639848	chr1	178971530	178971950	chr8	19283977	19284057	chr6	162115998	162116399
chr17	27462500	27472500	chr17	27502500	27512500	chr4	140322500	140332500	chr4	140367500	140377500	chr1	172787521	172788620	chr1	179198951	179199306	chr8	19319570	19319650	chr6	162169630	162170384
chr17	27470000	27480000	chr17	27610000	27620000	chr4	140652500	140662500	chr4	140967500	140977500	chr1	172788676	172789066	chr1	180160271	180163313	chr8	19368716	19368875	chr6	162544668	162545196
chr17	27270000	27280000	chr17	27620000	27630000	chr4	140650000	140660000	chr4	141070000	141080000	chr1	173398460	173399500	chr1	180163506	180164065	chr8	19616064	19616395	chr6	164530755	164531207
chr17	27690000	27700000	chr17	27860000	27870000	chr4	141292500	141302500	chr4	141342500	141352500	chr1	173519672	173520571	chr1	180164187	180164480	chr8	19675539	19675727	chr6	165645071	165645632
chr17	27890000	27900000	chr17	28250000	28260000	chr4	141280000	141290000	chr4	141770000	141780000	chr1	173791842	173792275	chr1	180303312	180303580	chr8	21867665	21868135	chr6	165658855	165659217
chr17	27890000	27900000	chr17	28440000	28450000	chr4	141777500	141787500	chr4	142047500	142057500	chr1	173796542	173796821	chr1	180888584	180888909	chr8	21911576	21911808	chr6	166261502	166261918
chr17	28970000	28980000	chr17	29030000	29040000	chr4	142050000	142060000	chr4	142140000	142150000	chr1	173833946	173834451	chr1	180892105	180892345	chr8	22431749	22432420	chr6	166303564	166304083
chr17	29130000	29140000	chr17	29640000	29650000	chr4	143760000	143770000	chr4	144100000	144110000	chr1	173988430	173988640	chr1	180892675	180892853	chr8	22483835	22483915	chr6	166490118	166490531
chr17	29642500	29652500	chr17	29692500	29702500	chr4	144102500	144112500	chr4	144252500	144262500	chr1	174122127	174122621	chr1	180894836	180896473	chr8	22613516	22614012	chr6	169111125	169111846
chr17	29767500	29777500	chr17	29802500	29812500	chr4	144480000	144490000	chr4	144620000	144630000	chr1	174125568	174125895	chr1	180896620	180896912	chr8	22848171	22848251	chr7	362910	363278
chr17	29640000	29650000	chr17	29810000	29820000	chr4	145090000	145100000	chr4	145700000	145710000	chr1	174125963	174126331	chr1	180903417	180903611	chr8	23020948	23021212	chr7	1408559	1409025
chr17	29807500	29817500	chr17	29847500	29857500	chr4	145570000	145580000	chr4	146100000	146110000	chr1	174126725	174127173	chr1	180903840	180904410	chr8	23082484	23082614	chr7	8763734	8764161
chr17	29710000	29720000	chr17	30160000	30170000	chr4	146100000	146110000	chr4	146400000	146410000	chr1	174134895	174135191	chr1	180904952	180905559	chr8	23315321	23315413	chr7	9130938	9131313
chr17	29757500	29767500	chr17	30162500	30172500	chr4	146400000	146410000	chr4	146460000	146470000	chr1	174768637	174770066	chr1	180906382	180906995	chr8	24461448	24461528	chr7	11413024	11413533
chr17	30807500	30817500	chr17	30842500	30852500	chr4	146400000	146410000	chr4	146470000	146480000	chr1	174843525	174843775	chr1	180908187	180909286	chr8	24763601	24763711	chr7	13316634	13317042
chr17	30770000	30780000	chr17	31200000	31210000	chr4	146400000	146410000	chr4	146850000	146860000	chr1	174907878	174908112	chr1	180913427	180915865	chr8	25639512	25639624	chr7	13319465	13319885
chr17	32867500	32877500	chr17	32962500	32972500	chr4	150902500	150912500	chr4	151157500	151167500	chr1	174926681	174927290	chr1	180916030	180917571	chr8	26428601	26429258	chr7	15055680	15056090
chr17	33372500	33382500	chr17	33412500	33422500	chr4	152030000	152040000	chr4	152520000	152530000	chr1	174933317	174939524	chr1	180917649	180918259	chr8	27247558	27247638	chr7	15344628	15345107
chr17	33632500	33642500	chr17	33857500	33867500	chr4	153700000	153710000	chr4	153850000	153860000	chr1	174940463	174941421	chr1	180918367	180918557	chr8	28627134	28627577	chr7	15365619	15366087
chr17	33810000	33820000	chr17	33860000	33870000	chr4	156582500	156592500	chr4	156677500	156687500	chr1	174944072	174944324	chr1	180949737	180949921	chr8	29387036	29387204	chr7	15760410	15761077
chr17	34840000	34850000	chr17	34890000	34900000	chr4	156627500	156637500	chr4	156677500	156687500	chr1	174945749	174946088	chr1	180950519	180950964	chr8	29524044	29524124	chr7	16138180	16138749
chr17	34982500	34992500	chr17	35107500	35117500	chr4	156317500	156327500	chr4	156867500	156877500	chr1	174973111	174973324	chr1	180951110	180951808	chr8	29940391	29940723	chr7	16154081	16154684
chr17	34890000	34900000	chr17	35300000	35310000	chr4	157390000	157400000	chr4	157890000	157900000	chr1	175153151	175153361	chr1	181011758	181011985	chr8	29973996	29974076	chr7	16840691	16841093
chr17	35402500	35412500	chr17	35442500	35452500	chr4	160020000	160030000	chr4	160090000	160100000	chr1	175153840	175154156	chr1	181012070	181012938	chr8	31141773	31141853	chr7	18031911	18032281
chr17	34977500	34987500	chr17	35572500	35582500	chr4	159590000	159600000	chr4	160120000	160130000	chr1	179056579	179056874	chr1	181073530	181074446	chr8	34813601	34813681	chr7	18254913	18255476
chr17	36447500	36457500	chr17	36502500	36512500	chr4	166450000	166460000	chr4	167000000	167010000	chr1	179307368	179307586	chr1	181074801	181075129	chr8	37310265	37310345	chr7	18630401	18630759
chr17	36642500	36652500	chr17	36737500	36747500	chr4	169750000	169760000	chr4	169930000	169940000	chr1	179324721	179325030	chr1	181117798	181118657	chr8	37552038	37552119	chr7	18649946	18650454
chr17	36702500	36712500	chr17	36737500	36747500	chr4	169927500	169937500	chr4	169997500	170007500	chr1	179825808	179826047	chr1	181119019	181119561	chr8	37698855	37698951	chr7	19161648	19162013
chr17	36707500	36717500	chr17	36817500	36827500	chr4	169927500	169937500	chr4	170187500	170197500	chr1	179850371	179850622	chr1	181120306	181120580	chr8	37912645	37912725	chr7	19481763	19482149
chr17	36500000	36510000	chr17	36880000	36890000	chr4	169940000	169950000	chr4	170410000	170420000	chr1	179854883	179855183	chr1	181120714	181121391	chr8	38614259	38614503	chr7	20022402	20022835
chr17	36707500	36717500	chr17	36887500	36897500	chr4	170537500	170547500	chr4	170572500	170582500	chr1	179925105	179925334	chr1	181121535	181122902	chr8	38795870	38795956	chr7	20212354	20212695
chr17	37022500	37032500	chr17	37057500	37067500	chr4	174087500	174097500	chr4	174167500	174177500	chr1	180136622	180136901	chr1	181135417	181135845	chr8	41400251	41400530	chr7	20237344	20237813
chr17	37130000	37140000	chr17	37220000	37230000	chr4	174287500	174297500	chr4	174332500	174342500	chr1	180554733	180555420	chr1	181399108	181399292	chr8	41680259	41680343	chr7	20691545	20691961
chr17	37317500	37327500	chr17	37397500	37407500	chr4	178170000	178180000	chr4	178220000	178230000	chr1	181068779	181069617	chr1	182083477	182083949	chr8	42009680	42009812	chr7	23315948	23316435
chr17	37550000	37560000	chr17	37600000	37610000	chr4	178167500	178177500	chr4	178357500	178367500	chr1	181109122	181109465	chr1	182112550	182113760	chr8	42177221	42177461	chr7	23902800	23903251
chr17	37830000	37840000	chr17	37910000	37920000	chr4	183740000	183750000	chr4	183830000	183840000	chr1	182811679	182812065	chr1	182204572	182204966	chr8	42358981	42359070	chr7	23978585	23978952
chr17	37922500	37932500	chr17	37967500	37977500	chr4	183722500	183732500	chr4	183832500	183842500	chr1	182814607	182815203	chr1	182224728	182225107	chr8	43093208	43093343	chr7	24096829	24097450
chr17	37907500	37917500	chr17	38012500	38022500	chr4	184322500	184332500	chr4	184422500	184432500	chr1	182815516	182815727	chr1	182226028	182226365	chr8	43093428	43093523	chr7	24421499	24421952
chr17	37767500	37777500	chr17	38017500	38027500	chr4	185602500	185612500	chr4	185642500	185652500	chr1	182816642	182817136	chr1	182226606	182227287	chr8	43095008	43095090	chr7	24827624	24828124
chr17	38020000	38030000	chr17	38080000	38090000	chr5	960000	970000	chr5	1100000	1110000	chr1	182847163	182847373	chr1	182227508	182229515	chr8	43095158	43095289	chr7	25860042	25860447
chr17	38227500	38237500	chr17	38262500	38272500	chr5	1880000	1890000	chr5	2740000	2750000	chr1	182991862	182992153	chr1	182229633	182230377	chr8	43095842	43096014	chr7	27274918	27275463
chr17	38210000	38220000	chr17	38320000	38330000	chr5	2750000	2760000	chr5	3590000	3600000	chr1	183450298	183450523	chr1	182231648	182231931	chr8	43519787	43519924	chr7	27645280	27645660
chr17	38267500	38277500	chr17	38317500	38327500	chr5	3890000	3900000	chr5	3960000	3970000	chr1	183494572	183494890	chr1	182235364	182235550	chr8	43710517	43710597	chr7	28666214	28666715
chr17	38512500	38522500	chr17	38562500	38572500	chr5	3882500	3892500	chr5	4182500	4192500	chr1	183516138	183516488	chr1	182237670	182238031	chr8	43761875	43761957	chr7	29196327	29196998
chr17	38547500	38557500	chr17	38597500	38607500	chr5	3880000	3890000	chr5	4540000	4550000	chr1	183557809	183560414	chr1	182249091	182249427	chr8	43768331	43768411	chr7	29348906	29349257
chr17	38632500	38642500	chr17	38667500	38677500	chr5	4520000	4530000	chr5	4860000	4870000	chr1	183596465	183596793	chr1	182260345	182260937	chr8	43817918	43817999	chr7	29649191	29649948
chr17	38507500	38517500	chr17	38682500	38692500	chr5	4877500	4887500	chr5	4937500	4947500	chr1	183623049	183623259	chr1	182263853	182264085	chr8	43824344	43824480	chr7	30017668	30018249
chr17	38627500	38637500	chr17	38682500	38692500	chr5	6762500	6772500	chr5	6822500	6832500	chr1	183811226	183812295	chr1	182265671	182266195	chr8	46856462	46856560	chr7	30948346	30948668
chr17	38460000	38470000	chr17	38690000	38700000	chr5	6762500	6772500	chr5	6832500	6842500	chr1	183857570	183857783	chr1	182266370	182266695	chr8	46886334	46886414	chr7	31215351	31215688
chr17	38717500	38727500	chr17	38752500	38762500	chr5	6760000	6770000	chr5	7860000	7870000	chr1	183879304	183879543	chr1	182266744	182267392	chr8	46994276	46994412	chr7	31528200	31528813
chr17	38512500	38522500	chr17	38767500	38777500	chr5	6820000	6830000	chr5	7860000	7870000	chr1	183924892	183926817	chr1	182267780	182272368	chr8	47308158	47308238	chr7	31775971	31776358
chr17	38767500	38777500	chr17	38877500	38887500	chr5	8750000	8760000	chr5	9200000	9210000	chr1	184005850	184006974	chr1	182272627	182273116	chr8	48419572	48419652	chr7	31821923	31822435
chr17	39272500	39282500	chr17	39477500	39487500	chr5	8757500	8767500	chr5	9207500	9217500	chr1	184835677	184836077	chr1	182273244	182273692	chr8	49492685	49492765	chr7	32101741	32102190
chr17	40082500	40092500	chr17	40162500	40172500	chr5	10557500	10567500	chr5	10622500	10632500	chr1	184836266	184837308	chr1	182452900	182453766	chr8	51045407	51045487	chr7	33756198	33756533
chr17	40212500	40222500	chr17	40262500	40272500	chr5	10557500	10567500	chr5	10627500	10637500	chr1	184851639	184851929	chr1	182453942	182454559	chr8	53206897	53206977	chr7	33847324	33847838
chr17	40370000	40380000	chr17	40440000	40450000	chr5	10450000	10460000	chr5	10680000	10690000	chr1	184852353	184852889	chr1	182585503	182586205	chr8	57154445	57154836	chr7	33925626	33926186
chr17	40480000	40490000	chr17	40540000	40550000	chr5	14137500	14147500	chr5	14252500	14262500	chr1	184859838	184860232	chr1	182807771	182808335	chr8	57930480	57930577	chr7	34127693	34128125
chr17	40350000	40360000	chr17	40560000	40570000	chr5	16460000	16470000	chr5	16550000	16560000	chr1	184861271	184861501	chr1	182858764	182859095	chr8	60328801	60328881	chr7	34173772	34174201
chr17	40870000	40880000	chr17	41410000	41420000	chr5	18692500	18702500	chr5	18737500	18747500	chr1	184861879	184862193	chr1	183113648	183113946	chr8	61572935	61573473	chr7	34469943	34470365
chr17	41152500	41162500	chr17	41407500	41417500	chr5	31530000	31540000	chr5	31630000	31640000	chr1	184874141	184874375	chr1	183114072	183114250	chr8	61613186	61613315	chr7	34536754	34537098
chr17	41317500	41327500	chr17	41407500	41417500	chr5	32707500	32717500	chr5	32837500	32847500	chr1	184923572	184923814	chr1	183187749	183188401	chr8	65843866	65843946	chr7	34636535	34636860
chr17	41370000	41380000	chr17	41410000	41420000	chr5	35087500	35097500	chr5	35177500	35187500	chr1	184941932	184944147	chr1	184265789	184266157	chr8	67372024	67372265	chr7	34799065	34799524
chr17	41150000	41160000	chr17	41560000	41570000	chr5	35852500	35862500	chr5	35897500	35907500	chr1	185124337	185124608	chr1	184355287	184356808	chr8	67403174	67403270	chr7	35470158	35470555
chr17	41952500	41962500	chr17	42067500	42077500	chr5	36067500	36077500	chr5	36147500	36157500	chr1	185148072	185148626	chr1	185226532	185226892	chr8	68166353	68166433	chr7	35633479	35633939
chr17	41950000	41960000	chr17	42120000	42130000	chr5	36057500	36067500	chr5	36237500	36247500	chr1	185249553	185250158	chr1	185307783	185308463	chr8	69299776	69299856	chr7	36060889	36061307
chr17	42080000	42090000	chr17	42140000	42150000	chr5	36067500	36077500	chr5	36237500	36247500	chr1	185260925	185261157	chr1	186231626	186231807	chr8	71446651	71447079	chr7	37893106	37893486
chr17	42140000	42150000	chr17	42190000	42200000	chr5	36237500	36247500	chr5	36302500	36312500	chr1	185280861	185281111	chr1	186587717	186588023	chr8	76518823	76518903	chr7	37956504	37957058
chr17	42020000	42030000	chr17	42420000	42430000	chr5	36240000	36250000	chr5	36390000	36400000	chr1	185389276	185390036	chr1	193252594	193253189	chr8	78144618	78144698	chr7	37960935	37961352
chr17	42760000	42770000	chr17	42970000	42980000	chr5	36420000	36430000	chr5	36500000	36510000	chr1	185390270	185390629	chr1	193253813	193253993	chr8	80413832	80413912	chr7	38110188	38110621
chr17	42972500	42982500	chr17	43022500	43032500	chr5	36237500	36247500	chr5	36687500	36697500	chr1	185407440	185407677	chr1	193279490	193279902	chr8	81478283	81478375	chr7	38971809	38972689
chr17	42972500	42982500	chr17	43042500	43052500	chr5	36397500	36407500	chr5	36687500	36697500	chr1	185408152	185410032	chr1	193280932	193281281	chr8	81599492	81599717	chr7	40272158	40272594
chr17	42610000	42620000	chr17	43090000	43100000	chr5	36420000	36430000	chr5	36690000	36700000	chr1	185606242	185606589	chr1	193281330	193281800	chr8	81947051	81947368	chr7	40523091	40523631
chr17	42847500	42857500	chr17	43207500	43217500	chr5	36600000	36610000	chr5	36690000	36700000	chr1	185606718	185607308	chr1	193295154	193295352	chr8	82364625	82364705	chr7	40546707	40547165
chr17	43130000	43140000	chr17	43220000	43230000	chr5	37407500	37417500	chr5	38187500	38197500	chr1	185632545	185632768	chr1	198071968	198072328	chr8	84142260	84142340	chr7	40644402	40644842
chr17	42990000	43000000	chr17	43270000	43280000	chr5	37490000	37500000	chr5	38190000	38200000	chr1	185663275	185663662	chr1	198131079	198131996	chr8	85331512	85331592	chr7	41042499	41043097
chr17	43222500	43232500	chr17	43317500	43327500	chr5	38437500	38447500	chr5	38662500	38672500	chr1	185703261	185703764	chr1	198133190	198133619	chr8	89386208	89386288	chr7	42016544	42017120
chr17	43352500	43362500	chr17	43387500	43397500	chr5	38410000	38420000	chr5	38800000	38810000	chr1	186242445	186242680	chr1	198134678	198135939	chr8	89685173	89685253	chr7	42019228	42019928
chr17	43500000	43510000	chr17	43560000	43570000	chr5	53540000	53550000	chr5	53600000	53610000	chr1	186251598	186252004	chr1	198136038	198137978	chr8	90445356	90445436	chr7	42225756	42226146
chr17	45210000	45220000	chr17	45260000	45270000	chr5	53600000	53610000	chr5	54190000	54200000	chr1	186256989	186257298	chr1	198139002	198139495	chr8	90478283	90478363	chr7	42871228	42871794
chr17	45310000	45320000	chr17	45690000	45700000	chr5	56030000	56040000	chr5	56110000	56120000	chr1	186257495	186259667	chr1	198140734	198141122	chr8	90738145	90738366	chr7	42882785	42883180
chr17	45740000	45750000	chr17	45870000	45880000	chr5	55230000	55240000	chr5	56130000	56140000	chr1	186265087	186265319	chr1	198141219	198141404	chr8	91657154	91657398	chr7	43111259	43111731
chr17	45850000	45860000	chr17	45960000	45970000	chr5	55560000	55570000	chr5	56190000	56200000	chr1	186266897	186267871	chr1	198142148	198142562	chr8	92088855	92089154	chr7	43850102	43850570
chr17	45967500	45977500	chr17	46012500	46022500	chr5	56587500	56597500	chr5	56787500	56797500	chr1	186284785	186285046	chr1	198143415	198144239	chr8	92173346	92173433	chr7	44137123	44137534
chr17	46437500	46447500	chr17	46472500	46482500	chr5	56700000	56710000	chr5	57750000	57760000	chr1	186290153	186290369	chr1	198145343	198145546	chr8	92611405	92611485	chr7	45257024	45257428
chr17	46427500	46437500	chr17	46527500	46537500	chr5	57752500	57762500	chr5	58142500	58152500	chr1	186290458	186290814	chr1	198146867	198147053	chr8	93161072	93161161	chr7	45995763	45996154
chr17	46410000	46420000	chr17	46660000	46670000	chr5	58177500	58187500	chr5	58297500	58307500	chr1	186291161	186291376	chr1	198147540	198147912	chr8	95654663	95654775	chr7	47140443	47140888
chr17	46567500	46577500	chr17	46657500	46667500	chr5	59097500	59107500	chr5	59952500	59962500	chr1	186291683	186291958	chr1	198149492	198149773	chr8	95917476	95917809	chr7	47761084	47761611
chr17	46150000	46160000	chr17	46690000	46700000	chr5	65597500	65607500	chr5	66052500	66062500	chr1	186292735	186293090	chr1	198152064	198152367	chr8	99450825	99450905	chr7	48464337	48464873
chr17	46982500	46992500	chr17	47017500	47027500	chr5	71657500	71667500	chr5	71812500	71822500	chr1	186389325	186389597	chr1	198155577	198155911	chr8	99986777	99986857	chr7	49041043	49041525
chr17	47252500	47262500	chr17	47362500	47372500	chr5	73502500	73512500	chr5	73932500	73942500	chr1	186389651	186390130	chr1	198156091	198157338	chr8	101158011	101158407	chr7	49139025	49139572
chr17	47302500	47312500	chr17	47362500	47372500	chr5	76007500	76017500	chr5	76142500	76152500	chr1	186390484	186390953	chr1	198157460	198157777	chr8	101170657	101170826	chr7	49830688	49831057
chr17	47387500	47397500	chr17	47442500	47452500	chr5	76160000	76170000	chr5	76300000	76310000	chr1	186480897	186481805	chr1	198742652	198742937	chr8	101504532	101504621	chr7	51209090	51209521
chr17	47432500	47442500	chr17	47467500	47477500	chr5	76010000	76020000	chr5	76320000	76330000	chr1	186649146	186649458	chr1	198798927	198799803	chr8	101822170	101822271	chr7	51422606	51423022
chr17	47697500	47707500	chr17	47732500	47742500	chr5	76160000	76170000	chr5	76320000	76330000	chr1	192485600	192485871	chr1	198799963	198800664	chr8	101964240	101964438	chr7	51437434	51437851
chr17	47952500	47962500	chr17	48067500	48077500	chr5	77760000	77770000	chr5	77830000	77840000	chr1	192486781	192487083	chr1	198901431	198901887	chr8	102236196	102236351	chr7	52085998	52086541
chr17	47860000	47870000	chr17	48170000	48180000	chr5	77760000	77770000	chr5	77930000	77940000	chr1	192499189	192499737	chr1	198928793	198929005	chr8	103848634	103848773	chr7	52817517	52817954
chr17	48432500	48442500	chr17	48472500	48482500	chr5	78310000	78320000	chr5	78420000	78430000	chr1	192513623	192513941	chr1	198935340	198936076	chr8	106558827	106558907	chr7	52985693	52986011
chr17	48437500	48447500	chr17	48552500	48562500	chr5	79480000	79490000	chr5	79530000	79540000	chr1	192519167	192519533	chr1	198974190	198974399	chr8	107184368	107184448	chr7	53417918	53418347
chr17	48467500	48477500	chr17	48552500	48562500	chr5	79472500	79482500	chr5	79547500	79557500	chr1	192519948	192520170	chr1	198974580	198974770	chr8	108982026	108982106	chr7	55212053	55212540
chr17	48557500	48567500	chr17	48697500	48707500	chr5	80710000	80720000	chr5	81040000	81050000	chr1	192520231	192520581	chr1	198976635	198976900	chr8	113686378	113686458	chr7	64942277	64942587
chr17	48982500	48992500	chr17	49017500	49027500	chr5	81647500	81657500	chr5	81927500	81937500	chr1	192520643	192520961	chr1	198978753	198979032	chr8	115443994	115444074	chr7	66949215	66949618
chr17	53060000	53070000	chr17	53370000	53380000	chr5	85910000	85920000	chr5	85960000	85970000	chr1	192539274	192539497	chr1	198979245	198980892	chr8	117516010	117516090	chr7	67090152	67090589
chr17	53040000	53050000	chr17	53490000	53500000	chr5	90557500	90567500	chr5	90602500	90612500	chr1	192540185	192540525	chr1	198982518	198983632	chr8	118533184	118533280	chr7	69141873	69142366
chr17	53070000	53080000	chr17	53590000	53600000	chr5	108987500	108997500	chr5	109022500	109032500	chr1	192541298	192541656	chr1	198984970	198985570	chr8	119436867	119436947	chr7	69505963	69506301
chr17	54730000	54740000	chr17	54790000	54800000	chr5	113010000	113020000	chr5	114400000	114410000	chr1	192544857	192545677	chr1	198987640	198988250	chr8	121714261	121714624	chr7	69626638	69627028
chr17	54730000	54740000	chr17	54850000	54860000	chr5	123857500	123867500	chr5	123982500	123992500	chr1	192545855	192546078	chr1	198989965	198990229	chr8	124972943	124973023	chr7	71648616	71649183
chr17	54907500	54917500	chr17	55157500	55167500	chr5	123982500	123992500	chr5	124072500	124082500	chr1	192547675	192548671	chr1	198991020	198991203	chr8	126327767	126327847	chr7	73043599	73043956
chr17	55082500	55092500	chr17	55187500	55197500	chr5	123982500	123992500	chr5	124077500	124087500	chr1	192776248	192776639	chr1	198995533	198995893	chr8	126984186	126984326	chr7	73393435	73393854
chr17	55317500	55327500	chr17	55512500	55522500	chr5	127542500	127552500	chr5	127832500	127842500	chr1	192994473	192994773	chr1	198996881	198997260	chr8	127568685	127568861	chr7	75244288	75244636
chr17	55680000	55690000	chr17	55740000	55750000	chr5	128697500	128707500	chr5	128792500	128802500	chr1	193016801	193017011	chr1	198997414	198997874	chr8	127568936	127569040	chr7	76145190	76145608
chr17	55672500	55682500	chr17	55812500	55822500	chr5	128790000	128800000	chr5	129100000	129110000	chr1	193029773	193030074	chr1	198998167	198999273	chr8	128749995	128750341	chr7	77619176	77619558
chr17	55962500	55972500	chr17	56067500	56077500	chr5	129102500	129112500	chr5	129182500	129192500	chr1	193040077	193040501	chr1	198999772	199001804	chr8	128988969	128989131	chr7	77855325	77855761
chr17	55987500	55997500	chr17	56067500	56077500	chr5	131087500	131097500	chr5	131127500	131137500	chr1	193095089	193095308	chr1	199001994	199002582	chr8	129061586	129061666	chr7	78139853	78140244
chr17	55160000	55170000	chr17	56080000	56090000	chr5	131717500	131727500	chr5	132197500	132207500	chr1	193096030	193096444	chr1	199003814	199004961	chr8	129665651	129665961	chr7	78169102	78169530
chr17	55962500	55972500	chr17	56187500	56197500	chr5	134800000	134810000	chr5	135160000	135170000	chr1	193155219	193155782	chr1	199005066	199005352	chr8	130903897	130904213	chr7	78614844	78615223
chr17	56067500	56077500	chr17	56187500	56197500	chr5	134897500	134907500	chr5	135162500	135172500	chr1	193209918	193210159	chr1	199006044	199006371	chr8	134532549	134532685	chr7	78806156	78806587
chr17	56190000	56200000	chr17	56240000	56250000	chr5	135220000	135230000	chr5	135750000	135760000	chr1	193210313	193211605	chr1	199008735	199009291	chr8	135107362	135107442	chr7	78927508	78927871
chr17	55922500	55932500	chr17	56292500	56302500	chr5	135582500	135592500	chr5	136097500	136107500	chr1	193337374	193337959	chr1	199009355	199009906	chr8	135442845	135442951	chr7	81099381	81099995
chr17	56392500	56402500	chr17	56427500	56437500	chr5	135700000	135710000	chr5	136100000	136110000	chr1	193378054	193378437	chr1	199010429	199010663	chr8	135732812	135732938	chr7	81585858	81586293
[truncated: 25,157 more rows]

## Sheet: 2c
	076	077	093	097	098	102	103	107	108	115	116	117	118	121	122	123	124	132	N1	N2	N3	N4	Jurkat
[truncated: 2 more rows]

## Sheet: S3c & d
	076	077	093	097	098	102	103	107	108	115	116	117	118	121	122	123	124	132	N1	N2	N3	N4	Jurkat
[truncated: 2 more rows]

## Sheet: 5d
sample	label	group	rep1	rep2	rep3
[truncated: 21 more rows]

[truncated: 18 more sheets: S5a & b, S5f, 6a HOXA13, 6a HOXA11-13, 6a HOXA9, S6a HOXA1, S6a HOXA2, S6a HOXA3, S6a HOXA4, S6a HOXA5, S6a HOXA6, S6a HOXA7, S6a HOXA10, S6a HOXA11, S6b HOXA11, S6b HOXA13, S6b HOXA11-13, S6b HOXA1-10]
